# Supplementary material for: Distinct subcellular autophagy impairments in induced neurons from patients with Huntington's disease
Source: Brain. 2021 Dec 22;145(9):3035–57. doi: 10.1093/brain/awab473 (PMC9473361; doi:10.1093/brain/awab473)
Supplement: awab473_Supplementary_Data [file awab473_supplementary_data.zip]

Archive with 5 entries (5 files):
- brain-2021-00831-File012.pdf
- brain-2021-00831-File013.xlsx
- brain-2021-00831-File014.xlsx
- brain-2021-00831-File010.pdf
- brain-2021-00831-File011.pdf
