# Supplementary material for: Distinct subcellular autophagy impairments in induced neurons from patients with Huntington's disease
Source: Brain. 2021 Dec 22;145(9):3035–57. doi: 10.1093/brain/awab473 (PMC9473361; doi:10.1093/brain/awab473)
Supplement: awab473_Supplementary_Data [file awab473_supplementary_data.zip › brain-2021-00831-File013.xlsx]

## Sheet: STable4
Supplementary Table 4. List of significantly upregulated RNAs in fibrobalsts and downregulated in iN lines. Related to Figure 1.
Gene	Mean IN	Mean FB	Log2FC	Shapiro Pvalue - IN	Shapiro Pvalue - FB	T	Pvalue	Low conf int	High conf int	type
NFYA	939.3	460.891	-1.02716	0.868614	0.487318	-7.56797	7.29487e-07	-611.693	-345.125	Downregulated
RAD52	89.7643	56.7936	-0.660415	0.442785	0.337238	-2.79265	0.0112704	-57.6054	-8.33606	Downregulated
CYP26B1	269.223	10.2405	-4.71644	0.443578	0.627532	-9.72611	2.2571e-07	-316.443	-201.522	Downregulated
SARM1	42.5826	11.6527	-1.86961	0.475321	0.463291	-9.27628	5.70301e-09	-37.854	-24.006	Downregulated
RBM6	953.456	787.594	-0.275714	0.0505335	0.229189	-2.16298	0.040349	-323.826	-7.89726	Downregulated
SLC25A13	437.874	181.82	-1.26801	0.136496	0.978909	-7.99157	2.35171e-07	-323.33	-188.778	Downregulated
SKAP2	1793.75	819.825	-1.12959	0.217776	0.939071	-7.1343	1.4582e-07	-1254.61	-693.245	Downregulated
HOXA11	44.7351	25.0577	-0.83615	0.279322	0.441197	-2.73944	0.0136585	-34.792	-4.5627	Downregulated
ACSM3	23.8837	3.89646	-2.61579	0.0583492	0.20664	-3.43223	0.00418123	-32.5076	-7.46698	Downregulated
SPPL2B	339.589	120.534	-1.49435	0.410946	0.318199	-4.24793	0.000453977	-327.148	-110.962	Downregulated
RHBDD2	1541.39	839.899	-0.875941	0.845843	0.0789586	-3.20503	0.00421588	-1156.38	-246.597	Downregulated
LAMP2	7990.15	5482.78	-0.543315	0.0904653	0.0541778	-2.62037	0.0166462	-4507.28	-507.467	Downregulated
AC003665.1	129.887	86.5166	-0.586207	0.724175	0.153687	-2.27487	0.0316483	-82.613	-4.12773	Downregulated
KDM7A	165.444	28.0774	-2.55886	0.359237	0.157802	-8.44765	6.70278e-07	-172.209	-102.524	Downregulated
FARP2	996.426	730.429	-0.448018	0.782707	0.610972	-3.59276	0.00144839	-418.726	-113.267	Downregulated
IFRD1	1253.62	474.099	-1.40284	0.776703	0.353521	-7.44234	4.07747e-07	-998.361	-560.687	Downregulated
GAS7	291.533	99.1607	-1.55582	0.102301	0.190931	-3.6363	0.00257598	-305.514	-79.2313	Downregulated
TRAPPC6A	280.092	60.2942	-2.21581	0.44476	0.082121	-10.6144	2.41389e-09	-263.192	-176.404	Downregulated
LUC7L	636.177	186.148	-1.77298	0.472718	0.415986	-6.32397	1.14234e-05	-601.213	-298.845	Downregulated
MYLIP	425.258	27.6743	-3.94172	0.0817159	0.115675	-4.48077	0.000611965	-589.187	-205.98	Downregulated
CDK11A	18.7867	9.00269	-1.06128	0.715006	0.997044	-3.75117	0.00124862	-15.2229	-4.34514	Downregulated
ADAM22	72.4009	4.49494	-4.00963	0.0507057	0.339006	-5.45614	0.000105298	-94.7596	-41.0523	Downregulated
PKD1	51.4824	20.7385	-1.31177	0.898472	0.0661467	-3.6343	0.00149049	-48.302	-13.186	Downregulated
REV3L	1473.05	790.212	-0.898498	0.132471	0.210569	-3.88848	0.000770658	-1046.65	-319.035	Downregulated
ETV7	15.5077	2.88327	-2.42721	0.195474	0.151101	-5.86419	2.28117e-05	-17.1837	-8.06523	Downregulated
SPRTN	600.732	407.754	-0.559023	0.0846077	0.89902	-3.60048	0.00200043	-305.449	-80.5077	Downregulated
CD9	8213.39	2489.04	-1.72239	0.691812	0.510487	-8.88021	7.58874e-09	-7058.75	-4389.95	Downregulated
NISCH	1122.5	348.533	-1.68734	0.103769	0.398956	-6.49397	2.87597e-06	-1023.06	-524.874	Downregulated
IDS	204.463	102.31	-0.998888	0.988977	0.0848581	-2.95624	0.00675203	-173.359	-30.9463	Downregulated
ZNF200	321.613	225.446	-0.512544	0.440595	0.159256	-4.5116	0.000123616	-139.995	-52.3385	Downregulated
FYN	327.874	154.465	-1.08586	0.244768	0.626255	-5.49466	9.28115e-06	-238.293	-108.524	Downregulated
CLCN6	822.57	219.251	-1.90756	0.0688706	0.262972	-12.5485	8.54288e-10	-705.089	-501.549	Downregulated
TSPAN9	177.424	42.0771	-2.07609	0.592564	0.782496	-8.85616	4.37304e-07	-168.149	-102.544	Downregulated
MBTD1	123.648	32.6234	-1.92226	0.327835	0.470325	-15.4266	5.08656e-12	-103.396	-78.6533	Downregulated
DPF1	14.8105	9.15662	-0.693733	0.278362	0.784839	-2.52326	0.0182164	-10.2642	-1.0436	Downregulated
CEP68	965.471	481.384	-1.00404	0.25199	0.400588	-5.73383	2.98168e-05	-662.944	-305.229	Downregulated
EXTL3	1211.55	883.348	-0.455798	0.613387	0.569715	-2.28043	0.0310581	-624.092	-32.3078	Downregulated
CALCOCO1	2845.37	1555	-0.871707	0.225896	0.79062	-4.70726	0.000191482	-1867.73	-713.026	Downregulated
MAN2B2	1046.39	644.983	-0.698081	0.882183	0.0822715	-3.0328	0.00565993	-674.28	-128.525	Downregulated
DDX11	556.179	274.445	-1.01903	0.861697	0.589002	-4.44018	0.000169139	-412.623	-150.844	Downregulated
MATR3	77.1836	28.5671	-1.43394	0.598911	0.629685	-5.45978	2.42369e-05	-67.1926	-30.0403	Downregulated
ZRANB1	80.584	48.2879	-0.738832	0.0693633	0.0651141	-4.62475	0.000102112	-46.6904	-17.9018	Downregulated
NCDN	765.4	272.065	-1.49226	0.230217	0.0785476	-4.49276	0.000283094	-724.072	-262.597	Downregulated
OSBPL5	514.512	220.549	-1.2221	0.125065	0.13049	-2.84341	0.010701	-510.992	-76.9322	Downregulated
CPS1	736.459	217.566	-1.75916	0.97383	0.439192	-5.19653	0.000104628	-731.52	-306.267	Downregulated
RB1CC1	1055.19	454.437	-1.21536	0.183116	0.0880366	-5.65936	6.1762e-06	-819.068	-382.446	Downregulated
ERP44	2519.91	1573.87	-0.679057	0.322611	0.894117	-5.21354	7.41778e-05	-1329.38	-562.696	Downregulated
UBR2	922.441	537.79	-0.778414	0.109047	0.262837	-6.06441	2.12211e-06	-515.055	-254.247	Downregulated
NR1H3	133.409	57.7824	-1.20715	0.437433	0.470048	-6.28945	2.43881e-06	-100.557	-50.6967	Downregulated
SEC63	2147.34	1446.24	-0.570238	0.101083	0.198995	-5.57931	1.1496e-05	-961.141	-441.046	Downregulated
IFNGR1	6353.56	1094.3	-2.53756	0.0558266	0.967026	-8.03598	1.53564e-06	-6666.28	-3852.25	Downregulated
TBPL1	709.707	266.1	-1.41526	0.406848	0.575605	-7.42391	3.23842e-06	-571.77	-315.444	Downregulated
IFT88	442.895	284.757	-0.637236	0.146504	0.99858	-3.46371	0.00190473	-252.098	-64.1797	Downregulated
ATP6V0A1	5417.95	1182.49	-2.19592	0.22127	0.346086	-12.1544	5.32389e-09	-4980.43	-3490.51	Downregulated
SLC4A7	522.043	167.147	-1.64305	0.935061	0.0968223	-7.4966	9.74538e-07	-454.909	-254.881	Downregulated
EFCAB1	51.5618	6.86779	-2.90838	0.110709	0.343491	-4.36343	0.00072456	-66.766	-22.6219	Downregulated
GABARAPL2	1665.37	681.768	-1.28849	0.468552	0.555567	-7.88297	1.44425e-07	-1243.85	-723.358	Downregulated
CUL3	198.818	141.506	-0.490589	0.452452	0.296456	-3.04647	0.00555325	-96.1389	-18.4861	Downregulated
FBXO42	949.391	438.251	-1.11525	0.120793	0.0897977	-5.06503	8.05629e-05	-723.149	-299.131	Downregulated
CLEC16A	646.942	324.077	-0.997298	0.495385	0.138779	-3.54756	0.00185872	-511.887	-133.842	Downregulated
CTNS	854.545	256.889	-1.73401	0.85948	0.100035	-7.68819	1.98692e-07	-759.695	-435.617	Downregulated
RAB27B	64.7035	14.8679	-2.12165	0.0639279	0.571506	-3.35725	0.00472143	-81.6865	-17.9847	Downregulated
SPATA7	164.122	133.304	-0.300046	0.598841	0.21868	-2.11546	0.0442694	-60.7831	-0.852482	Downregulated
HSPA5	28395.1	19746.6	-0.524039	0.329079	0.407501	-2.49489	0.0205828	-15837	-1460.07	Downregulated
OFD1	290.967	144.505	-1.00973	0.122706	0.142034	-7.1419	6.94649e-07	-189.276	-103.647	Downregulated
YTHDC2	319.577	213.442	-0.582323	0.762934	0.0519519	-4.36862	0.000181998	-156.105	-56.1663	Downregulated
TPR	1658.15	1342.52	-0.304634	0.997976	0.367766	-3.23198	0.00394027	-518.539	-112.728	Downregulated
DTNBP1	156.516	108.524	-0.528305	0.558845	0.342208	-2.31775	0.0294165	-90.7558	-5.22985	Downregulated
ARHGAP6	23.613	3.78096	-2.64276	0.330933	0.565296	-5.58865	6.13958e-05	-27.4271	-12.237	Downregulated
TSPAN17	1151.14	322.679	-1.83489	0.674989	0.231378	-7.66488	1.58883e-07	-1053.19	-603.731	Downregulated
LMO3	237.381	5.7127	-5.37688	0.142009	0.0959212	-4.99684	0.000242779	-331.808	-131.528	Downregulated
RSF1	574.95	256.192	-1.16621	0.161149	0.827079	-6.20945	1.55202e-05	-428.019	-209.497	Downregulated
VPS13D	887.334	540.238	-0.715883	0.438766	0.525437	-3.54841	0.00279418	-555.016	-139.176	Downregulated
CELF2	1063.15	209.761	-2.34153	0.682908	0.0803271	-8.4564	4.02094e-07	-1068.31	-638.473	Downregulated
NEDD4L	273.189	58.389	-2.22613	0.619278	0.260763	-8.90336	1.20814e-08	-264.914	-164.685	Downregulated
NFE2L3	39.5845	11.1252	-1.83111	0.46486	0.301001	-5.936	1.11544e-05	-38.5075	-18.4111	Downregulated
SLC4A8	672.052	293.644	-1.1945	0.863981	0.236191	-9.1142	1.41674e-09	-463.752	-293.063	Downregulated
PLEKHA5	623.468	288.433	-1.11208	0.0742724	0.506126	-5.01083	9.26519e-05	-475.582	-194.488	Downregulated
SIKE1	930.609	703.128	-0.404387	0.189138	0.193181	-2.77437	0.0117891	-398.651	-56.3096	Downregulated
FNIP2	289.252	103.254	-1.48612	0.0525302	0.752665	-4.85893	0.000215986	-267.68	-104.315	Downregulated
FOXN3	392.508	168.756	-1.21778	0.273359	0.231121	-8.36082	3.71184e-08	-279.37	-168.133	Downregulated
NRIP2	52.8696	6.65777	-2.98933	0.520617	0.577688	-8.22569	8.53281e-07	-58.2375	-34.1861	Downregulated
SYNE2	641.477	132.851	-2.27159	0.55074	0.953959	-7.74374	1.45071e-06	-648.86	-368.392	Downregulated
CYFIP2	9015.95	120.581	-6.22441	0.255619	0.868132	-25.5435	1.58483e-12	-9647.43	-8143.31	Downregulated
GINM1	1093.49	541.698	-1.01338	0.346208	0.0579133	-4.01449	0.000550385	-836.27	-267.312	Downregulated
KMT2C	1777.67	613.07	-1.53586	0.429888	0.341885	-16.3807	2.41659e-12	-1313.84	-1015.35	Downregulated
RC3H2	996.297	446.792	-1.15697	0.807524	0.198776	-10.6447	1.64007e-10	-656.117	-442.893	Downregulated
GYG2	152.535	21.7354	-2.81102	0.604239	0.333097	-9.19116	1.09519e-07	-161.034	-100.564	Downregulated
PRDM1	175.688	118.897	-0.563307	0.665733	0.204697	-2.18594	0.0387932	-110.408	-3.17501	Downregulated
CDK14	562.83	156.665	-1.84502	0.0954703	0.182494	-5.1229	0.000176496	-576.887	-235.443	Downregulated
CAMK2B	160.074	3.81262	-5.39181	0.173039	0.184783	-6.56788	1.78224e-05	-207.648	-104.875	Downregulated
PARP12	61.6769	19.8888	-1.63278	0.182011	0.349241	-7.55589	6.74511e-08	-53.1811	-30.3951	Downregulated
YBX3	484.683	260.54	-0.895536	0.197051	0.397211	-3.36355	0.00409374	-365.761	-82.5249	Downregulated
SPAG4	69.2116	28.1657	-1.29708	0.0514303	0.405422	-3.60136	0.00246602	-65.2507	-16.8412	Downregulated
GUCY1B1	371.423	40.767	-3.18759	0.269481	0.147571	-6.47952	1.82706e-05	-440.615	-220.697	Downregulated
MON2	1440.33	759.01	-0.924207	0.796457	0.561763	-5.93495	1.53696e-05	-923.257	-439.378	Downregulated
APPBP2	711.689	593.358	-0.262343	0.241004	0.666279	-2.26565	0.033853	-226.759	-9.90199	Downregulated
SEZ6	176.537	2.45752	-6.16662	0.432818	0.0680523	-6.45318	2.14365e-05	-232.351	-115.809	Downregulated
BICRA	3.48336	1.7526	-0.990987	0.235617	0.354227	-2.19387	0.0402094	-3.37625	-0.0852839	Downregulated
LIMCH1	924.303	347.537	-1.4112	0.701119	0.562894	-4.32912	0.000353175	-855.401	-298.13	Downregulated
SUGP2	857.087	590.438	-0.537655	0.447408	0.45641	-2.60714	0.0149356	-476.902	-56.3948	Downregulated
ANKS1A	620.068	87.4041	-2.82665	0.961215	0.310573	-7.93587	1.91909e-06	-677.136	-388.191	Downregulated
UHRF1BP1	282.31	121.416	-1.21732	0.198974	0.32934	-6.47169	1.84744e-06	-212.525	-109.261	Downregulated
PKN2	964.765	804.53	-0.262031	0.872958	0.42307	-2.63705	0.0141944	-285.401	-35.069	Downregulated
TBC1D22B	410.256	130.853	-1.64857	0.715718	0.845414	-13.74	1.81634e-11	-321.898	-236.907	Downregulated
TMEM206	570.736	59.5459	-3.26075	0.712063	0.784899	-10.1226	1.17162e-07	-619.937	-402.443	Downregulated
CYB5R4	1096.01	340.381	-1.68704	0.172257	0.451467	-10.3358	2.18838e-08	-910.919	-600.34	Downregulated
SEC61A2	422.168	116.249	-1.8606	0.396201	0.889754	-20.8259	3.86375e-15	-336.539	-275.3	Downregulated
TLE2	33.8311	4.9273	-2.77948	0.188047	0.197002	-7.81604	9.69754e-07	-36.7687	-21.0388	Downregulated
CDK13	149.853	108.721	-0.462922	0.606311	0.954428	-3.33113	0.00266027	-66.5476	-15.7173	Downregulated
SMARCD1	158.247	110.521	-0.517868	0.996065	0.279963	-3.78562	0.00093249	-73.7801	-21.6738	Downregulated
ATG2B	354.952	231.885	-0.614215	0.238094	0.0529576	-3.47252	0.00239773	-196.984	-49.1494	Downregulated
CACNB1	120.989	43.1094	-1.4888	0.361963	0.676645	-6.03173	9.36813e-06	-104.952	-50.8071	Downregulated
EVI5	454.484	301.617	-0.591512	0.641207	0.054051	-3.65415	0.00146675	-239.826	-65.9084	Downregulated
TP53BP1	2321.88	1391.04	-0.739121	0.525591	0.0724969	-4.53683	0.000195955	-1358.52	-503.145	Downregulated
TRO	1632.77	530.984	-1.62058	0.579527	0.337958	-7.31834	3.30841e-07	-1414.85	-788.715	Downregulated
ROGDI	70.4516	30.328	-1.21598	0.590897	0.116137	-3.514	0.00219598	-63.9492	-16.298	Downregulated
PDK3	376.666	51.162	-2.88014	0.647286	0.106646	-6.38976	1.83272e-05	-434.951	-216.057	Downregulated
GRIPAP1	947.133	422.895	-1.16327	0.132331	0.197885	-9.70661	6.53115e-09	-637.071	-411.405	Downregulated
IP6K2	3062.63	1246.96	-1.29636	0.275894	0.211617	-8.75302	2.19374e-08	-2247.53	-1383.81	Downregulated
SIRT2	6791.94	1333.16	-2.34897	0.463349	0.478344	-9.22226	3.33945e-07	-6732.54	-4185.01	Downregulated
MAST4	259.583	104.577	-1.31163	0.279387	0.16194	-8.1007	1.23075e-07	-195.01	-115.002	Downregulated
DNAJA2	1146.15	858.96	-0.416132	0.482438	0.59246	-3.25551	0.00404241	-471.46	-102.918	Downregulated
CLEC2D	28.3631	14.7074	-0.947476	0.618614	0.394854	-2.92942	0.007081	-23.2489	-4.06258	Downregulated
RORA	865.222	72.5018	-3.57698	0.935779	0.915961	-18.4552	5.245e-11	-885.117	-700.323	Downregulated
MAPK6	1510.8	1246.67	-0.277231	0.990328	0.445888	-2.15871	0.0435372	-519.787	-8.47026	Downregulated
NUCB2	3787.69	2038.04	-0.894136	0.0719674	0.785091	-4.46575	0.000403643	-2581.21	-918.089	Downregulated
ZXDC	46.9633	22.7335	-1.04672	0.606767	0.859727	-6.29547	2.1314e-06	-32.1975	-16.2623	Downregulated
OSBPL3	1709.68	807.543	-1.08211	0.877132	0.103986	-5.30849	2.56156e-05	-1254.72	-549.551	Downregulated
SNX13	1013.01	606.726	-0.739528	0.87743	0.319742	-6.65498	4.7816e-07	-531.805	-280.758	Downregulated
VASH1	34.9167	6.91211	-2.33672	0.0561452	0.16813	-6.6517	5.3468e-06	-36.924	-19.0851	Downregulated
SEL1L	6036.43	3752.72	-0.685758	0.187834	0.496534	-2.77851	0.014616	-4043.93	-523.488	Downregulated
TRIB2	709.847	140.673	-2.33516	0.150659	0.102626	-11.1217	2.43971e-08	-678.927	-459.421	Downregulated
EPN2	377.683	139.542	-1.43647	0.254639	0.0999411	-4.56186	0.000220682	-347.515	-128.767	Downregulated
ALDH3A2	4729.92	438.292	-3.43185	0.896084	0.564707	-9.69715	2.25058e-07	-5246.23	-3337.02	Downregulated
MARK2	66.3008	27.0438	-1.29373	0.327827	0.187435	-3.30796	0.00364759	-64.0731	-14.4408	Downregulated
ACAP1	9.21843	4.76732	-0.951344	0.398309	0.129123	-2.68237	0.0125402	-7.86218	-1.04005	Downregulated
CRMP1	1000.1	56.7911	-4.13833	0.65259	0.222624	-15.0369	1.06674e-09	-1078.6	-808.015	Downregulated
TMEM38A	158.137	6.27803	-4.65472	0.307269	0.474085	-11.8315	2.11357e-08	-179.546	-124.172	Downregulated
SCARB1	143.778	49.7519	-1.53102	0.360429	0.065355	-3.35958	0.00362092	-152.969	-35.0838	Downregulated
KDM5A	1873.56	985.48	-0.926885	0.660527	0.324994	-11.3465	2.96924e-11	-1049.43	-726.734	Downregulated
FRY	336.442	48.2551	-2.8016	0.177061	0.365095	-8.05844	1.39901e-06	-365.003	-211.37	Downregulated
GLI2	63.3062	33.7032	-0.909463	0.0660038	0.47696	-6.2245	1.53436e-06	-39.3904	-19.8158	Downregulated
CLASP1	1148.53	571.81	-1.00618	0.456225	0.180313	-5.6823	6.23803e-06	-785.654	-367.79	Downregulated
NUAK1	224.867	74.7838	-1.58827	0.690835	0.752851	-5.29994	8.86345e-05	-210.434	-89.7326	Downregulated
LMAN1	4794.14	3700.64	-0.373497	0.544932	0.733875	-2.28656	0.0327457	-2088.23	-98.7662	Downregulated
TUBE1	593.984	234.398	-1.34146	0.566927	0.283686	-9.0856	4.33423e-08	-442.824	-276.348	Downregulated
FRYL	861.974	618.411	-0.479079	0.327054	0.564482	-2.08154	0.0479427	-484.74	-2.38611	Downregulated
SEC31B	214.729	53.3661	-2.00852	0.972801	0.62324	-7.48275	1.88207e-06	-207.306	-115.419	Downregulated
KIFAP3	3086.25	1279.15	-1.27067	0.109545	0.407415	-4.88184	0.000149102	-2589.4	-1024.81	Downregulated
REXO2	2389.4	1864.78	-0.357641	0.6759	0.203808	-3.06416	0.00508542	-876.8	-172.432	Downregulated
BAZ2A	1923.11	647.357	-1.5708	0.414845	0.858512	-8.90151	9.47431e-08	-1578.51	-972.989	Downregulated
PLXNA2	403.615	232.839	-0.793643	0.187113	0.21675	-3.38039	0.00230653	-274.646	-66.9046	Downregulated
PPP1R12B	221.077	100.359	-1.13937	0.133028	0.282241	-5.74225	1.03986e-05	-164.421	-77.0142	Downregulated
DNAJC10	2521.22	1913.01	-0.398282	0.285902	0.389202	-2.59274	0.0154579	-1090.53	-125.9	Downregulated
GTF3C1	2278.88	1478.7	-0.623992	0.575258	0.176802	-2.89444	0.00774657	-1369.4	-230.955	Downregulated
IL4R	543.804	387.353	-0.489438	0.686633	0.134053	-2.96253	0.00695423	-265.668	-47.2344	Downregulated
USP33	2060.13	1641.41	-0.327803	0.711181	0.534397	-2.3378	0.0282727	-788.835	-48.6117	Downregulated
FAM76B	215.252	146.41	-0.556018	0.292403	0.228539	-3.62103	0.00180825	-108.622	-29.0628	Downregulated
SIRT6	33.1377	14.7891	-1.16394	0.209383	0.851755	-5.57511	2.19523e-05	-25.2347	-11.4626	Downregulated
N4BP2	152.28	96.2255	-0.662235	0.717834	0.324714	-3.04946	0.00642962	-94.4471	-17.6618	Downregulated
TIGAR	270.257	75.7768	-1.8345	0.0931154	0.0922296	-5.89338	1.7699e-05	-264.103	-124.857	Downregulated
PCM1	1972.3	947.888	-1.05709	0.580928	0.808027	-12.0817	5.96313e-12	-1199.02	-849.81	Downregulated
CBFA2T2	2749.32	101.032	-4.76619	0.370756	0.311078	-8.91989	6.53619e-07	-3289.53	-2007.05	Downregulated
BRINP1	2181.25	84.181	-4.69551	0.85313	0.123995	-8.90319	6.21941e-07	-2605.31	-1588.82	Downregulated
RUNX1T1	2151.7	396.09	-2.44157	0.167506	0.246525	-6.98839	6.66075e-06	-2294.84	-1216.37	Downregulated
FKBP7	1490.46	814.223	-0.872258	0.818198	0.305241	-3.96476	0.000526988	-1027.16	-325.305	Downregulated
MKNK1	468.97	316.399	-0.567748	0.643806	0.276042	-4.85219	5.065e-05	-217.23	-87.9109	Downregulated
CARMIL1	44.2076	16.6758	-1.40654	0.605574	0.0571653	-4.11467	0.000406685	-41.3556	-13.708	Downregulated
PTPRH	21.53	11.6675	-0.883848	0.177368	0.394851	-2.3275	0.0307782	-18.7129	-1.01202	Downregulated
CRYBG3	768.892	167.157	-2.20157	0.623522	0.13965	-11.7217	5.13238e-09	-711.026	-492.443	Downregulated
RSBN1	174.73	91.1189	-0.939307	0.13259	0.88616	-5.08486	3.78906e-05	-117.628	-49.5944	Downregulated
PHLPP1	74.7279	42.5547	-0.812328	0.114341	0.180128	-3.37437	0.00237683	-51.7925	-12.5538	Downregulated
TRAF5	336.7	212.565	-0.663557	0.971682	0.878455	-5.44798	1.04876e-05	-170.98	-77.2887	Downregulated
RNF13	2022.4	1056.86	-0.93628	0.094566	0.462756	-4.28298	0.000418811	-1438.06	-493.018	Downregulated
TUT7	1283.67	837.555	-0.616013	0.183669	0.404034	-2.85933	0.00825998	-766.819	-125.402	Downregulated
RRAGB	545.1	325.722	-0.742878	0.637046	0.437951	-3.9354	0.000558721	-334.002	-104.753	Downregulated
ZNF671	341.42	136.315	-1.32461	0.18654	0.586094	-8.71602	8.48989e-09	-253.747	-156.464	Downregulated
SMAP2	608.125	412.228	-0.560925	0.251198	0.181121	-3.13277	0.00478646	-325.478	-66.3158	Downregulated
BCORL1	74.78	44.6257	-0.744776	0.151404	0.5049	-2.11824	0.049251	-60.1977	-0.110835	Downregulated
ATRX	1978.97	1202	-0.719314	0.0860551	0.217522	-3.92654	0.000836964	-1189.77	-364.175	Downregulated
WDR47	549.986	341.181	-0.688858	0.619863	0.189054	-3.2049	0.00355922	-342.726	-74.8837	Downregulated
AKR1B1	12374.6	5510.83	-1.16704	0.050255	0.886059	-4.69389	0.000302679	-9985.66	-3741.81	Downregulated
TTC39A	16.7871	5.04089	-1.73561	0.662731	0.230596	-6.29941	2.57398e-06	-15.616	-7.8765	Downregulated
MAST2	476.104	270.668	-0.81475	0.11617	0.480984	-2.62642	0.0175554	-370.303	-40.5679	Downregulated
ITPKC	209.923	103.845	-1.01543	0.648916	0.0553222	-5.43261	2.2155e-05	-146.699	-65.4572	Downregulated
ZFAND6	4241.47	1532.77	-1.46842	0.89166	0.741034	-7.53976	3.23747e-06	-3481.37	-1936.03	Downregulated
NOX4	68.8606	22.6051	-1.60703	0.338302	0.186439	-5.88758	4.29169e-06	-62.4604	-30.0507	Downregulated
NLK	52.8666	30.9407	-0.772849	0.326465	0.567912	-3.22031	0.00380085	-36.0131	-7.83855	Downregulated
PGS1	554.559	230.963	-1.26368	0.0641594	0.183102	-5.03677	4.19404e-05	-456.461	-190.732	Downregulated
UIMC1	410.827	307.507	-0.417911	0.40862	0.897176	-4.42786	0.000154602	-151.303	-55.3367	Downregulated
L2HGDH	116.113	83.1368	-0.481975	0.470869	0.0625655	-2.38789	0.024682	-61.3946	-4.55843	Downregulated
KLHL42	236.096	153.467	-0.621444	0.446263	0.898641	-3.61511	0.00232305	-131.081	-34.1762	Downregulated
PIR	395.928	99.1892	-1.99698	0.110682	0.176094	-5.69974	5.09404e-05	-408.199	-185.278	Downregulated
EPB41L1	51.7494	29.9049	-0.791163	0.244579	0.426287	-4.67676	7.88966e-05	-31.4457	-12.2434	Downregulated
DOCK9	2214.73	100.273	-4.46513	0.116899	0.129823	-9.84889	1.95356e-07	-2577.75	-1651.16	Downregulated
DOCK3	75.8092	17.0204	-2.15511	0.653086	0.117605	-6.41771	9.6664e-06	-78.2507	-39.3268	Downregulated
COQ9	819.469	434.911	-0.91397	0.345755	0.102745	-4.21737	0.000321576	-573.08	-196.036	Downregulated
CRLS1	14.0555	5.21417	-1.43062	0.949293	0.0892411	-5.25474	1.8184e-05	-12.303	-5.37952	Downregulated
SMOX	374.572	175.754	-1.09168	0.0609862	0.107262	-2.18876	0.045109	-392.692	-4.94458	Downregulated
C20orf194	240.362	138.502	-0.795303	0.372014	0.769745	-3.96449	0.000811621	-155.584	-48.1355	Downregulated
LZTS3	84.7501	10.0409	-3.07733	0.381281	0.344158	-6.31154	2.26921e-05	-100.186	-49.2325	Downregulated
KIZ	307.69	194.657	-0.660543	0.231987	0.767666	-5.65364	1.51142e-05	-154.714	-71.3512	Downregulated
SLC23A2	990.881	249.163	-1.99162	0.328718	0.286599	-7.31781	1.87747e-06	-956.833	-526.604	Downregulated
SLC8B1	356.803	152.308	-1.22814	0.236447	0.274793	-3.74621	0.00147986	-319.185	-89.8061	Downregulated
DZANK1	88.9006	59.6786	-0.574981	0.10192	0.164306	-2.52699	0.0179621	-52.9983	-5.4459	Downregulated
SIRT4	46.6257	11.6153	-2.0051	0.558604	0.669821	-5.38372	7.44059e-05	-48.8639	-21.1569	Downregulated
KIF16B	758.082	131.824	-2.52374	0.476038	0.34429	-18.9779	2.64987e-13	-695.615	-556.901	Downregulated
TRMT6	269.661	205.806	-0.38986	0.470966	0.406023	-2.31683	0.0290845	-120.647	-7.06226	Downregulated
ERP29	2772.35	1315.72	-1.07526	0.840471	0.372501	-6.78933	7.71382e-06	-1915.77	-997.505	Downregulated
HEPH	5064.92	1457.43	-1.79711	0.613497	0.102176	-7.4017	2.44868e-07	-4619.77	-2595.22	Downregulated
GPATCH2L	1242.66	667.026	-0.897616	0.25717	0.79656	-5.54107	9.10759e-06	-789.538	-361.73	Downregulated
PCBP4	914.249	540.964	-0.757053	0.796726	0.137728	-2.61947	0.0145343	-666.274	-80.294	Downregulated
IRAK3	254.365	89.9647	-1.49947	0.958246	0.889338	-7.83473	7.35227e-08	-207.872	-120.928	Downregulated
DNAJB11	1652.07	914.952	-0.852505	0.074148	0.579054	-4.97968	4.36458e-05	-1042.61	-431.624	Downregulated
MCOLN1	517.097	141.693	-1.86767	0.225905	0.135508	-3.40862	0.00387174	-610.077	-140.73	Downregulated
GLG1	4126.62	2849.88	-0.534058	0.278001	0.0772166	-2.22547	0.0357788	-2461.26	-92.2086	Downregulated
PITPNM2	30.4738	11.1609	-1.44911	0.713332	0.7951	-5.46989	5.27513e-05	-26.8022	-11.8235	Downregulated
SLC26A4	68.6707	5.28353	-3.70012	0.402891	0.0983777	-6.39276	2.03336e-05	-84.7383	-42.0361	Downregulated
WDR7	1064.17	600.907	-0.824516	0.563163	0.999819	-5.76691	4.55549e-06	-628.414	-298.114	Downregulated
SEL1L3	354.348	172.879	-1.03541	0.372806	0.244345	-5.68958	5.7397e-06	-247.068	-115.87	Downregulated
SEMA6A	461.622	3.26378	-7.14403	0.249244	0.470569	-10.876	6.7018e-08	-549.4	-367.317	Downregulated
CAPN3	5.15444	2.28664	-1.17259	0.26318	0.313598	-2.58385	0.0188414	-5.20157	-0.534031	Downregulated
RFFL	64.5913	48.1157	-0.424832	0.0657106	0.930968	-2.8558	0.00856495	-28.3637	-4.58751	Downregulated
HDAC6	1173.5	646.841	-0.859333	0.464915	0.186557	-6.62046	5.25791e-07	-690.235	-363.081	Downregulated
SUCO	822.316	345.067	-1.25282	0.175121	0.649464	-10.6025	1.438e-10	-570.119	-384.379	Downregulated
DHPS	55.9229	17.3019	-1.69251	0.713124	0.629248	-5.02578	9.03773e-05	-54.7773	-22.4648	Downregulated
TMEM38B	351.015	223.584	-0.650715	0.999499	0.645344	-3.59697	0.00165287	-201.013	-53.8492	Downregulated
TLL2	160.548	26.0094	-2.6259	0.54062	0.1766	-5.21229	0.000129039	-189.869	-79.2093	Downregulated
WAC	720.757	612.353	-0.235149	0.41932	0.609213	-2.78677	0.0100298	-188.53	-28.2781	Downregulated
BRPF3	135.948	103.597	-0.392072	0.54572	0.538962	-2.11647	0.0441176	-63.7829	-0.918854	Downregulated
ABL1	592.657	414.724	-0.515046	0.68518	0.0993897	-2.18068	0.0385776	-345.767	-10.0987	Downregulated
SYDE2	32.1817	17.7303	-0.86002	0.0580656	0.577435	-2.97281	0.00791648	-24.6372	-4.26547	Downregulated
SERPIND1	16.444	3.28124	-2.32525	0.0636312	0.583559	-3.78721	0.00209622	-20.6373	-5.68817	Downregulated
P2RX6	313.896	13.4677	-4.54271	0.554388	0.286583	-12.3569	1.098e-08	-352.814	-248.043	Downregulated
RNF215	17.1973	7.33156	-1.22999	0.42496	0.212218	-4.69761	7.57874e-05	-14.1841	-5.54742	Downregulated
TOP3B	4.68828	1.67027	-1.48898	0.473499	0.10453	-3.35131	0.00330436	-4.90109	-1.13493	Downregulated
LRP5L	43.8943	8.23385	-2.41439	0.337665	0.46905	-6.20347	2.38891e-05	-47.9995	-23.3214	Downregulated
GRK3	100.052	8.56548	-3.54607	0.0934841	0.24844	-5.94515	4.21485e-05	-124.616	-58.356	Downregulated
GGA1	526.082	348.302	-0.59495	0.0625777	0.143168	-3.94956	0.000537753	-270.333	-85.2282	Downregulated
DEPDC5	290.346	162.36	-0.838574	0.380024	0.955207	-6.15594	1.88772e-06	-170.788	-85.1829	Downregulated
PICK1	161.181	53.2005	-1.59917	0.735853	0.0582248	-5.3827	2.24378e-05	-149.635	-66.3266	Downregulated
GTPBP1	676.546	325.055	-1.05751	0.576089	0.115388	-3.89869	0.000707244	-537.836	-165.148	Downregulated
NEFH	114.774	25.3657	-2.17784	0.263987	0.159564	-5.81546	2.93727e-05	-122.074	-56.7419	Downregulated
RASD2	405.162	81.7024	-2.31005	0.0634232	0.118355	-6.96127	1.87379e-06	-421.225	-225.694	Downregulated
CBX7	32.9773	19.3107	-0.772073	0.401848	0.0829442	-2.9309	0.0070978	-23.2672	-4.06603	Downregulated
SYNGR1	598.734	136.5	-2.13302	0.0903053	0.132689	-9.34422	4.40169e-08	-566.657	-357.812	Downregulated
TNRC6B	1299.41	828.826	-0.648712	0.603281	0.613073	-5.26171	1.68895e-05	-654.421	-286.74	Downregulated
SGSM3	19.5701	6.12441	-1.67601	0.0747701	0.539952	-6.01338	5.17678e-06	-18.0887	-8.80258	Downregulated
IFT27	140.334	69.5797	-1.01213	0.856922	0.159079	-5.75698	2.096e-05	-96.6329	-44.876	Downregulated
KIAA0930	340.26	97.484	-1.8034	0.0522898	0.115902	-3.90979	0.00162852	-376.212	-109.34	Downregulated
FAM118A	863.233	177.187	-2.28447	0.0542518	0.135982	-6.56182	1.59721e-05	-911.311	-460.781	Downregulated
ST13	3852.56	2905.23	-0.407165	0.350828	0.0632944	-3.97174	0.000529091	-1438.45	-456.209	Downregulated
ACO2	3295.43	2352.66	-0.486177	0.125869	0.697593	-4.51238	0.000126416	-1372.63	-512.921	Downregulated
TRMU	898.315	398.603	-1.17227	0.324063	0.166105	-4.63987	0.000157059	-724.333	-275.091	Downregulated
ZBED4	484.47	126.752	-1.9344	0.730203	0.107088	-9.16116	3.01742e-08	-439.676	-275.759	Downregulated
PIGH	432.258	133.915	-1.69058	0.268108	0.273879	-5.80496	2.10173e-05	-406.767	-189.92	Downregulated
TMED8	312.695	205.995	-0.602149	0.697149	0.347457	-6.71781	1.93461e-06	-139.925	-73.4756	Downregulated
DHRS7	2005.66	690.994	-1.53733	0.134014	0.638691	-8.73599	5.03926e-08	-1629.99	-999.347	Downregulated
SIX4	159.238	96.6335	-0.720589	0.232609	0.263501	-3.37505	0.0024183	-100.813	-24.3962	Downregulated
SUSD6	1305.85	234.443	-2.47768	0.928483	0.982542	-13.8453	1.39361e-09	-1237.32	-905.49	Downregulated
PPP4R3A	361.096	198.953	-0.859954	0.446051	0.297586	-5.61354	1.9423e-05	-222.534	-101.752	Downregulated
PYGB	6208.15	2054.72	-1.59522	0.54378	0.391521	-5.92449	1.92958e-05	-5636.66	-2670.2	Downregulated
NINL	223.892	53.2376	-2.07229	0.629434	0.121292	-5.81247	2.97039e-05	-233.045	-108.265	Downregulated
ZMYND8	878.882	373.732	-1.23367	0.581618	0.249864	-8.24242	2.18993e-08	-631.789	-378.512	Downregulated
STK4	1188.66	874.153	-0.443377	0.353528	0.600277	-3.27521	0.00366369	-514.385	-114.628	Downregulated
GID8	459.163	310.393	-0.564908	0.844444	0.178508	-5.56614	1.43311e-05	-204.251	-93.2872	Downregulated
CDC25B	1782.9	467.711	-1.93054	0.469435	0.0700936	-7.97892	3.06937e-07	-1662.17	-968.211	Downregulated
NDUFAF5	323.324	221.342	-0.546707	0.666145	0.427166	-3.92543	0.00109094	-156.798	-47.1672	Downregulated
SNPH	196.302	71.3651	-1.45979	0.543075	0.169722	-3.4049	0.00309696	-201.934	-47.9404	Downregulated
SAMHD1	1111.71	594.699	-0.902555	0.812505	0.103422	-5.90627	4.22842e-06	-697.646	-336.385	Downregulated
MROH8	31.8217	18.6294	-0.77243	0.0731108	0.839819	-3.11207	0.00533139	-22.0151	-4.36958	Downregulated
JAG1	100.337	25.8979	-1.95394	0.273869	0.130673	-6.17989	1.123e-05	-99.8997	-48.9779	Downregulated
MAP1LC3A	402.43	46.1938	-3.12297	0.319641	0.0831894	-7.31637	3.13241e-06	-460.345	-252.128	Downregulated
SYNDIG1	1060.85	272.581	-1.96046	0.284951	0.0605461	-7.04087	1.27981e-06	-1023.14	-553.397	Downregulated
ACOT8	629.103	448.663	-0.487664	0.151215	0.796958	-3.70683	0.0011135	-280.953	-79.9269	Downregulated
APMAP	5752.96	3158.8	-0.864925	0.517057	0.156536	-6.0613	8.35015e-06	-3490.76	-1697.55	Downregulated
ADNP2	127.615	93.0789	-0.455267	0.111916	0.311492	-3.06946	0.00599659	-57.9895	-11.0818	Downregulated
RBFA	156.699	108.34	-0.532433	0.378945	0.617708	-2.91257	0.0072694	-82.4885	-14.2299	Downregulated
CEP76	174.151	93.0543	-0.904195	0.332283	0.297986	-4.27135	0.000251804	-120.225	-41.9687	Downregulated
ANKRD12	907.103	634.278	-0.516151	0.964349	0.0937032	-3.81057	0.00111078	-422.267	-123.383	Downregulated
MIB1	500.238	191.289	-1.38686	0.139778	0.312434	-6.27612	4.62598e-06	-411.857	-206.041	Downregulated
STS	3408.89	307.915	-3.4687	0.648031	0.670778	-5.7201	6.91622e-05	-4271.56	-1930.4	Downregulated
MID1	962.602	744.603	-0.370469	0.543696	0.0564567	-2.18546	0.0395601	-424.627	-11.3726	Downregulated
NKAP	94.4626	70.1371	-0.429566	0.373632	0.574456	-3.09871	0.00479452	-40.5021	-8.14893	Downregulated
CHRDL1	65.73	9.8171	-2.74318	0.214868	0.136897	-4.21583	0.000913022	-84.4304	-27.3953	Downregulated
SYP	426.412	2.08955	-7.67292	0.202593	0.364141	-9.80593	2.2545e-07	-517.805	-330.841	Downregulated
SMARCA1	1893.58	1265.85	-0.581004	0.0667539	0.763092	-3.35073	0.00419021	-1025.75	-229.696	Downregulated
ZC3H12B	87.0871	21.2127	-2.03753	0.58783	0.0795045	-6.9918	1.94111e-06	-85.7224	-46.0265	Downregulated
PIM2	108.012	58.5488	-0.883483	0.978328	0.249984	-3.02561	0.00578791	-83.1822	-15.7447	Downregulated
PHEX	169.871	37.7618	-2.16944	0.572489	0.060037	-7.45607	1.81314e-07	-168.846	-95.3725	Downregulated
CD99L2	2006.57	1023.05	-0.971852	0.102186	0.26079	-6.31131	3.1563e-06	-1307.9	-659.132	Downregulated
USP11	3574.99	2425.5	-0.559658	0.0751077	0.351276	-3.4235	0.00227779	-1843.35	-455.638	Downregulated
MAGED2	12186.7	7545.48	-0.691622	0.247604	0.300813	-5.57284	7.47366e-06	-6353.14	-2929.27	Downregulated
KLF8	36.0547	8.1603	-2.14349	0.066665	0.318798	-3.55942	0.00313064	-44.6987	-11.0901	Downregulated
NALCN	113.49	25.2298	-2.16936	0.274485	0.193374	-5.24356	0.000117705	-124.305	-52.2143	Downregulated
FNDC3A	2189.41	1271.13	-0.784436	0.0946051	0.172914	-3.7894	0.00152212	-1430.55	-406.016	Downregulated
ARHGEF7	1229.98	258.917	-2.24807	0.803937	0.603363	-13.5333	8.2156e-10	-1124	-818.121	Downregulated
SUPT20H	851.811	630.805	-0.433339	0.389042	0.217919	-4.13386	0.000329689	-330.901	-111.11	Downregulated
INTS6	591.749	360.932	-0.713256	0.9382	0.991674	-6.11227	4.58991e-06	-309.349	-152.284	Downregulated
DHRS12	26.2932	14.556	-0.853077	0.369304	0.417279	-2.92981	0.00781381	-20.0509	-3.4236	Downregulated
CLN5	144.645	69.9617	-1.04788	0.312595	0.170507	-4.50275	0.000173716	-109.066	-40.3017	Downregulated
ZNF629	383.112	261.77	-0.549465	0.646206	0.28016	-3.51337	0.00164636	-192.348	-50.3356	Downregulated
TSNAXIP1	24.2266	4.50556	-2.42682	0.550819	0.160946	-6.04841	1.83011e-05	-26.6436	-12.7985	Downregulated
NFAT5	352.592	277.42	-0.345926	0.217333	0.20434	-2.22765	0.0377634	-145.643	-4.70063	Downregulated
LONP2	1377.05	988.906	-0.477678	0.269071	0.701345	-3.18087	0.0038131	-639.122	-137.17	Downregulated
PLLP	16.027	6.7636	-1.24464	0.102052	0.356242	-3.82781	0.00112364	-14.3262	-4.2006	Downregulated
ZNF821	29.53	13.9946	-1.07732	0.361192	0.243713	-2.82931	0.0104583	-26.9998	-4.07109	Downregulated
WDR59	242.942	152.561	-0.671224	0.240021	0.320988	-5.43729	2.07162e-05	-124.926	-55.8361	Downregulated
MLYCD	29.6081	12.6827	-1.22313	0.593763	0.141904	-4.25298	0.000322467	-25.1764	-8.67429	Downregulated
CRISPLD2	2396.91	1095.22	-1.12996	0.188762	0.247904	-2.67414	0.0161754	-2329.97	-273.416	Downregulated
METRN	20.0355	9.03344	-1.14921	0.90092	0.622895	-3.30784	0.00327365	-17.9093	-4.09482	Downregulated
FBXO31	195.798	73.4758	-1.41403	0.0661274	0.425127	-4.62651	0.00028993	-178.435	-66.2096	Downregulated
HERC1	1020.12	668.603	-0.609516	0.980856	0.79825	-4.6908	8.39387e-05	-505.89	-197.143	Downregulated
CEP152	441.207	303.878	-0.537963	0.702104	0.66095	-2.42019	0.0241348	-254.945	-19.7134	Downregulated
DMXL2	413.986	206.012	-1.00685	0.871215	0.498755	-6.55847	1.00344e-06	-273.518	-142.431	Downregulated
SPG11	637.087	368.329	-0.790496	0.471235	0.132102	-4.68683	0.000186457	-389.284	-148.232	Downregulated
MYEF2	211.826	21.3088	-3.31336	0.614833	0.434025	-11.2572	3.0612e-08	-226.941	-154.093	Downregulated
BRF2	126.194	102.419	-0.301162	0.970298	0.668695	-2.59657	0.0154315	-42.6166	-4.93366	Downregulated
IMPAD1	1525.25	536.754	-1.50671	0.434613	0.176541	-5.49402	7.18925e-05	-1373.44	-603.544	Downregulated
STK3	953.438	758.086	-0.330779	0.540755	0.604881	-2.07582	0.0481516	-388.992	-1.71338	Downregulated
TSTA3	1175.23	898.311	-0.387654	0.274805	0.0772901	-2.65576	0.0133483	-491.269	-62.5644	Downregulated
INTS10	1427.42	406.823	-1.81093	0.92164	0.253628	-10.7645	7.71147e-10	-1218.19	-823.003	Downregulated
SLC39A14	2016.91	1143.09	-0.819201	0.163154	0.0510967	-3.14951	0.0044732	-1447.62	-300.004	Downregulated
LEPROTL1	1225.57	779.56	-0.652722	0.256514	0.673026	-4.56894	0.000171536	-649.174	-242.849	Downregulated
R3HCC1	1325.99	779.547	-0.766363	0.181273	0.306997	-4.75816	6.36377e-05	-782.508	-310.379	Downregulated
ASAH1	2969.43	1138.01	-1.38367	0.0688749	0.129181	-8.48363	5.06842e-07	-2292.66	-1370.18	Downregulated
MAN2B1	451.741	170.025	-1.40975	0.522072	0.160028	-3.2434	0.00456849	-464.367	-99.0658	Downregulated
ECH1	1434.95	818.63	-0.809719	0.0985764	0.143716	-6.13239	7.52333e-06	-827.015	-405.628	Downregulated
PPP1R37	13.4927	7.0378	-0.938988	0.445744	0.239217	-2.68425	0.0134518	-11.4381	-1.47178	Downregulated
TLE6	51.3491	5.88191	-3.12598	0.647954	0.375201	-6.90463	8.70255e-06	-59.6363	-31.2981	Downregulated
ZNF419	227.489	74.67	-1.60719	0.799592	0.509917	-8.1706	5.4276e-07	-192.587	-113.051	Downregulated
DYRK1B	83.0431	39.1839	-1.0836	0.22686	0.147347	-2.55246	0.0193815	-79.8048	-7.91362	Downregulated
PRKD2	272.038	136.533	-0.99456	0.635842	0.070673	-3.34906	0.00261679	-218.915	-52.096	Downregulated
BBC3	18.7965	8.13834	-1.20766	0.963814	0.723322	-3.9406	0.000724358	-16.2757	-5.04068	Downregulated
MEGF8	137.493	53.7034	-1.35628	0.972396	0.501769	-7.24298	1.22154e-06	-108.161	-59.4194	Downregulated
TMEM205	995.934	407.805	-1.28817	0.098067	0.958112	-7.03806	5.26658e-06	-767.022	-409.236	Downregulated
CRTC1	57.1771	9.75809	-2.55077	0.298211	0.109394	-7.60576	9.84772e-07	-60.6232	-34.2148	Downregulated
AVL9	265.271	139.55	-0.926682	0.424888	0.940353	-7.17405	1.30078e-06	-162.609	-88.833	Downregulated
CFAP69	100.476	27.0301	-1.89421	0.0696816	0.12796	-6.28965	4.86869e-06	-97.8859	-49.0061	Downregulated
RASA4	9.70558	4.92491	-0.978717	0.669177	0.462942	-3.87236	0.000698793	-7.32489	-2.23645	Downregulated
CDK6	2049.12	537.911	-1.92956	0.663671	0.159379	-7.81772	9.84835e-07	-1922.43	-1099.99	Downregulated
NAMPT	4412.73	938.75	-2.23286	0.0804396	0.0905303	-6.98086	5.85993e-06	-4539.6	-2408.36	Downregulated
PON2	944.76	575.713	-0.714598	0.237128	0.350177	-3.03359	0.00558734	-619.657	-118.436	Downregulated
HOXA1	36.2134	22.8671	-0.663254	0.683763	0.424393	-2.87832	0.00868653	-22.9584	-3.73433	Downregulated
TSPAN12	140.997	22.779	-2.62989	0.313278	0.0620724	-9.03379	2.34467e-07	-146.18	-90.2556	Downregulated
NSUN5P2	25.7184	13.3586	-0.945035	0.225673	0.575845	-2.98909	0.00677342	-20.9363	-3.78337	Downregulated
ZKSCAN1	3421.06	2149.44	-0.670482	0.693361	0.176982	-4.2807	0.000224262	-1882.24	-660.996	Downregulated
CLDN15	17.0443	5.65996	-1.59043	0.526724	0.147274	-3.76606	0.00178205	-17.8108	-4.95787	Downregulated
PHF14	220.559	93.2421	-1.24211	0.267684	0.468274	-5.98402	2.25407e-05	-172.569	-82.0653	Downregulated
TMEM106B	1040.01	635.129	-0.711473	0.849138	0.456496	-5.8941	1.28601e-05	-548.981	-260.778	Downregulated
MEST	1064.82	10.1633	-6.7111	0.149326	0.0515125	-8.15653	1.80059e-06	-1333.98	-775.335	Downregulated
GCK	24.7388	4.9647	-2.317	0.261864	0.0693575	-5.08127	0.000110227	-28.022	-11.5261	Downregulated
NMRK1	484.865	294.156	-0.721002	0.5286	0.568609	-4.33324	0.000246513	-281.764	-99.6537	Downregulated
TGFBR1	727.604	523.015	-0.476299	0.379324	0.363683	-2.63922	0.0139985	-364.11	-45.0666	Downregulated
TLE4	231.967	92.1274	-1.33222	0.060304	0.901248	-4.05076	0.00110106	-213.6	-66.0793	Downregulated
AKNA	57.6761	12.4541	-2.21135	0.408974	0.309925	-5.70205	3.37681e-05	-62.0459	-28.3981	Downregulated
CDC37L1	659.419	348.217	-0.92121	0.0739478	0.0701539	-6.22817	9.90417e-06	-416.76	-205.645	Downregulated
KDM4C	796.514	307.342	-1.37386	0.103811	0.342114	-7.9971	1.60112e-07	-617.137	-361.207	Downregulated
KANK1	1715.76	1280.15	-0.422536	0.347593	0.401005	-2.26814	0.0326341	-832.063	-39.1561	Downregulated
MPDZ	677.8	470.338	-0.527162	0.263729	0.670642	-3.62987	0.00123706	-325.024	-89.8995	Downregulated
ABCA2	99.4394	43.1016	-1.20607	0.773596	0.0847045	-3.47095	0.00193641	-89.7997	-22.8758	Downregulated
SHB	64.2212	22.9414	-1.4851	0.53282	0.789296	-5.73351	2.76521e-05	-56.5087	-26.051	Downregulated
RAB11FIP2	248.171	138.461	-0.841853	0.0803353	0.0949155	-5.36036	2.14804e-05	-152.133	-67.2861	Downregulated
ATE1	522.544	306.196	-0.771099	0.852276	0.910138	-6.03696	9.66258e-06	-291.542	-141.155	Downregulated
PLEKHA1	1047.14	278.944	-1.90841	0.288693	0.0718049	-11.365	8.37196e-09	-912.178	-624.218	Downregulated
EDRF1	408.773	256.389	-0.672963	0.43488	0.958681	-5.24982	4.33771e-05	-213.071	-91.6959	Downregulated
SH3PXD2A	1064.42	814.138	-0.386718	0.616355	0.366396	-2.24875	0.035451	-481.811	-18.747	Downregulated
TASOR2	558.609	422.84	-0.401727	0.07195	0.221388	-2.33982	0.0298188	-256.837	-14.7009	Downregulated
TBC1D12	61.4569	43.063	-0.513128	0.888157	0.911604	-2.44806	0.0226536	-33.9615	-2.82647	Downregulated
NUFIP2	1044.84	744.787	-0.488377	0.722381	0.876627	-2.88311	0.00828634	-515.09	-85.0083	Downregulated
FBXL20	292.003	150.718	-0.954129	0.266506	0.520728	-8.50127	1.67794e-08	-175.693	-106.876	Downregulated
RAPGEFL1	29.4197	5.68517	-2.37151	0.23049	0.228455	-11.3478	3.87738e-10	-28.099	-19.37	Downregulated
RGS9	106.363	10.7892	-3.30134	0.176278	0.265682	-9.8892	1.08789e-07	-116.306	-74.8427	Downregulated
SEPT4	441.12	10.5772	-5.38214	0.424452	0.251131	-5.8832	5.33508e-05	-588.608	-272.479	Downregulated
CDK5RAP3	66.2464	34.531	-0.939948	0.280401	0.0876016	-4.50412	0.000297378	-46.5466	-16.8841	Downregulated
ENO3	209.489	33.2904	-2.65369	0.144808	0.447357	-5.44881	9.87009e-05	-245.82	-106.577	Downregulated
SYNGR2	1053.28	81.0408	-3.7001	0.536111	0.364121	-5.65733	7.53879e-05	-1343.13	-601.351	Downregulated
HSD17B1	11.2059	6.00476	-0.900074	0.124688	0.15931	-2.41803	0.0231339	-9.62863	-0.773553	Downregulated
RND2	12.1517	4.50448	-1.43173	0.887196	0.142155	-4.82712	5.34341e-05	-10.9042	-4.39034	Downregulated
LUC7L3	1033.63	503.772	-1.03688	0.217614	0.834357	-6.6022	5.77845e-06	-699.849	-359.866	Downregulated
WSB1	4555.62	1442.14	-1.65943	0.728817	0.873071	-11.5531	4.93066e-11	-3671.08	-2555.86	Downregulated
TNFAIP1	2768.21	2386.27	-0.214192	0.577231	0.862625	-2.38327	0.024793	-711.424	-52.4419	Downregulated
UNC119	213.565	91.9245	-1.21615	0.190149	0.0835652	-3.68081	0.00124281	-190.014	-53.2662	Downregulated
PHF12	120.045	88.4964	-0.439887	0.321134	0.279992	-3.05938	0.005129	-52.7564	-10.3411	Downregulated
DCUN1D4	1381.78	992.923	-0.476775	0.162441	0.447646	-3.72301	0.00107158	-604.546	-173.17	Downregulated
USP46	406.574	284.851	-0.513311	0.642858	0.762964	-5.97378	2.99633e-06	-163.674	-79.7725	Downregulated
ELF2	668.956	369.747	-0.855373	0.132438	0.636927	-6.71611	4.24445e-07	-390.84	-207.578	Downregulated
KLHL2	181.611	44.6963	-2.02263	0.867517	0.764499	-9.87424	2.00542e-08	-166.187	-107.643	Downregulated
GALNT7	2448.35	718.158	-1.76943	0.975407	0.133233	-7.20826	1.33314e-06	-2236	-1224.38	Downregulated
SEPSECS	219.932	142.851	-0.622544	0.611031	0.304603	-3.44807	0.00267832	-123.853	-30.3085	Downregulated
STIM2	92.5823	64.9561	-0.511271	0.976829	0.992839	-2.66925	0.0129263	-48.9008	-6.35154	Downregulated
GLRB	503.771	124.759	-2.01363	0.52793	0.729848	-16.4697	4.70404e-13	-427.033	-330.99	Downregulated
LRP2BP	53.8161	13.592	-1.98528	0.59576	0.547888	-6.61402	9.94757e-06	-53.2304	-27.2178	Downregulated
ATG2A	53.4538	29.2492	-0.869895	0.455951	0.102087	-2.47025	0.0211218	-44.4442	-3.96494	Downregulated
KMT5B	449.54	169.101	-1.41056	0.103873	0.103801	-6.24362	5.13121e-06	-374.385	-186.493	Downregulated
PPP6R3	1424.2	1197.01	-0.250715	0.611739	0.636631	-2.76017	0.0104867	-396.442	-57.9369	Downregulated
HIPK3	1378.65	457.782	-1.59052	0.890027	0.978876	-9.72944	9.56527e-08	-1123.19	-718.541	Downregulated
ACCS	155.464	103.273	-0.590116	0.53895	0.694828	-2.52876	0.0196075	-95.1363	-9.24516	Downregulated
MADD	1809.17	482.281	-1.90738	0.736029	0.536586	-10.6191	9.64195e-09	-1591.35	-1062.43	Downregulated
NAA40	970.303	364.52	-1.41244	0.139612	0.172721	-14.1205	1.18878e-11	-695.46	-516.105	Downregulated
SOX6	135.286	18.075	-2.90395	0.513635	0.340694	-5.72836	5.92698e-05	-161.235	-73.1878	Downregulated
TCIRG1	2983.02	911.119	-1.71106	0.592948	0.191479	-4.3214	0.000440794	-3081.66	-1062.14	Downregulated
CHKA	112.529	18.5406	-2.60154	0.827624	0.206386	-9.54938	9.34811e-08	-114.972	-73.0052	Downregulated
PRPF40B	300.223	81.0125	-1.88982	0.478043	0.389585	-10.5283	1.14958e-08	-263.296	-175.125	Downregulated
BCL7A	331.756	59.6214	-2.47622	0.515216	0.116545	-7.7677	1.5413e-06	-347.035	-197.234	Downregulated
CAND1	2275.74	1495.13	-0.606072	0.0732662	0.55213	-3.45493	0.00198543	-1246.06	-315.172	Downregulated
LPCAT3	349.79	201.458	-0.796007	0.424715	0.0616749	-7.92779	2.17554e-08	-186.801	-109.862	Downregulated
PRKAB1	900.378	413.213	-1.12365	0.129804	0.217788	-7.8367	5.81139e-08	-615.713	-358.617	Downregulated
PHC1	195.897	75.0777	-1.38364	0.709713	0.153975	-6.38303	2.72469e-06	-160.226	-81.4128	Downregulated
FRK	162.981	22.5515	-2.85341	0.0593208	0.499273	-6.3277	1.83313e-05	-188.01	-92.8479	Downregulated
CEP85L	931.443	93.7091	-3.31321	0.211187	0.528779	-7.50953	3.86717e-06	-1078.18	-597.286	Downregulated
MCM9	64.8194	47.2978	-0.454652	0.583692	0.366193	-2.1444	0.0421573	-34.3704	-0.672754	Downregulated
TPD52L1	285.439	33.1928	-3.10424	0.602985	0.054273	-10.0473	4.27457e-08	-305.711	-198.782	Downregulated
HINT3	620.173	184.607	-1.74821	0.154147	0.561895	-7.60157	2.66336e-06	-558.603	-312.529	Downregulated
NCOA7	638.269	113.554	-2.49078	0.306151	0.997753	-8.72167	4.21754e-07	-653.498	-395.93	Downregulated
PHACTR1	293.427	41.1311	-2.8347	0.379294	0.241206	-8.27581	7.29039e-07	-317.481	-187.11	Downregulated
CD83	40.4489	8.80859	-2.19912	0.0701934	0.558074	-5.31489	7.32475e-05	-44.2756	-19.0051	Downregulated
MDN1	309.247	229.116	-0.432685	0.482921	0.379966	-2.348	0.0267626	-150.284	-9.9798	Downregulated
ZNF451	1483.03	1084.02	-0.452165	0.715337	0.523608	-2.79521	0.0100128	-693.563	-104.472	Downregulated
SIM1	2392.84	191.598	-3.64257	0.135509	0.119043	-8.63788	8.30792e-07	-2750.71	-1651.76	Downregulated
SMAP1	127.867	49.8676	-1.35847	0.893327	0.0881924	-7.70025	8.04157e-08	-98.9503	-57.0485	Downregulated
EPM2A	52.3473	39.0592	-0.422453	0.100102	0.753529	-2.29253	0.0314246	-25.2832	-1.29297	Downregulated
TBP	381.439	319.703	-0.254721	0.234435	0.0567677	-2.46181	0.0219331	-113.676	-9.79609	Downregulated
DUSP22	358.295	152.143	-1.23571	0.301616	0.10299	-9.8043	7.77193e-10	-249.565	-162.738	Downregulated
EXOC2	1311.78	811.512	-0.692838	0.239058	0.30174	-6.37425	3.21354e-06	-663.976	-336.554	Downregulated
MAN2A1	1667.49	545.627	-1.6117	0.445285	0.194775	-6.58083	1.30071e-05	-1487.91	-755.829	Downregulated
NNT	2129.08	1709.82	-0.316387	0.504609	0.258955	-2.4719	0.020355	-768.016	-70.5065	Downregulated
HSPA9	6572.34	5488.34	-0.260036	0.166636	0.824779	-2.27472	0.0325414	-2069.66	-98.3262	Downregulated
HBEGF	135.393	41.82	-1.69489	0.806775	0.075512	-5.37604	6.64572e-05	-130.535	-56.6104	Downregulated
APBB3	283.677	85.8298	-1.7247	0.366806	0.206779	-8.695	8.78452e-08	-245.73	-149.964	Downregulated
CLK4	484.137	191.647	-1.33696	0.071699	0.281409	-6.7162	1.49178e-06	-383.288	-201.692	Downregulated
THBS4	30.1417	18.1888	-0.728709	0.316069	0.318551	-2.3012	0.029753	-22.6359	-1.26984	Downregulated
CNOT6	282.529	151.55	-0.8986	0.229593	0.669065	-4.62319	0.000140285	-189.828	-72.1285	Downregulated
PDE4D	1764.7	45.4822	-5.27798	0.609453	0.0674115	-15.5641	8.1535e-10	-1957.73	-1480.71	Downregulated
SEC24A	1120.52	823.907	-0.443614	0.524464	0.732415	-2.9191	0.00873286	-509.132	-84.0924	Downregulated
CPEB4	776.164	169.049	-2.19892	0.799091	0.297768	-12.3054	1.24459e-09	-711.608	-502.621	Downregulated
ZNF346	290.798	167.286	-0.797707	0.415335	0.28824	-3.68891	0.00105537	-192.361	-54.6652	Downregulated
BCL6	197.699	154.726	-0.353588	0.0864772	0.212102	-2.3017	0.030478	-81.536	-4.4095	Downregulated
PFKFB4	308.979	129.333	-1.25642	0.334186	0.479183	-5.21213	2.11379e-05	-250.609	-108.684	Downregulated
USP9Y	994.038	420.586	-1.2409	0.106656	0.0567913	-2.37496	0.0292317	-1081.82	-65.0843	Downregulated
TUSC2	192.295	81.4905	-1.23862	0.147219	0.0803913	-3.32092	0.0031656	-180.083	-41.5257	Downregulated
SNX4	1203.82	398.812	-1.59385	0.0546173	0.221956	-6.10978	1.85509e-05	-1085.44	-524.586	Downregulated
SLC41A3	645.996	523.442	-0.303496	0.197042	0.064946	-2.79992	0.00951328	-212.528	-32.5803	Downregulated
ABTB1	343.162	254.712	-0.430024	0.622531	0.262918	-2.28466	0.0307412	-168.031	-8.86916	Downregulated
KLHL18	1032.78	618.984	-0.738554	0.417659	0.0539257	-6.65403	4.70137e-07	-541.631	-285.954	Downregulated
ACVR2B	79.9434	7.69039	-3.37785	0.299316	0.0523157	-7.15633	4.71327e-06	-93.8947	-50.6114	Downregulated
EIF1B	1233.52	483.19	-1.35211	0.0546236	0.533226	-6.27858	1.33602e-05	-1004.56	-496.089	Downregulated
ARHGEF26	67.1089	30.6128	-1.13237	0.724947	0.0825113	-5.09495	2.72423e-05	-51.2309	-21.7614	Downregulated
KLHL24	1505.05	183.522	-3.03578	0.939047	0.77083	-13.3253	3.51443e-09	-1534.87	-1108.19	Downregulated
NKTR	1042.44	480.476	-1.11743	0.282711	0.257252	-7.2222	9.37766e-07	-725.274	-398.652	Downregulated
PIKFYVE	508.335	252.058	-1.01203	0.440329	0.41476	-6.62052	9.57246e-07	-336.373	-176.182	Downregulated
KCNIP3	966.436	26.2054	-5.20474	0.103173	0.382943	-7.93742	2.40877e-06	-1196.09	-684.37	Downregulated
REEP6	23.4871	11.3836	-1.04491	0.788788	0.106514	-2.47174	0.0213567	-22.2385	-1.96849	Downregulated
PECR	264.181	119.569	-1.14368	0.511234	0.702477	-8.70162	3.62291e-09	-178.777	-110.446	Downregulated
UNC50	992.153	769.19	-0.367224	0.0513889	0.849289	-2.47274	0.0205185	-408.617	-37.3101	Downregulated
GGCX	1871.06	1176.29	-0.669608	0.648683	0.203243	-3.7467	0.00134428	-1082.59	-306.945	Downregulated
CHST10	352.588	79.739	-2.14463	0.926172	0.199839	-11.9817	8.86797e-09	-321.661	-224.038	Downregulated
KDM3A	1244.72	414.005	-1.5881	0.724457	0.161202	-11.9565	9.67992e-10	-977.213	-684.217	Downregulated
MLPH	3939.79	249.818	-3.97917	0.55384	0.341777	-11.9016	1.74121e-08	-4358.01	-3021.94	Downregulated
HPCAL1	348.857	56.8185	-2.6182	0.0883886	0.162749	-3.81205	0.00201284	-456.868	-127.209	Downregulated
BIRC6	1299.2	852.594	-0.607687	0.450175	0.651445	-4.43801	0.000150994	-653.55	-239.652	Downregulated
RMDN2	186.605	135.774	-0.458782	0.41724	0.994361	-2.62313	0.0144011	-90.6695	-10.993	Downregulated
ARID3A	105.162	18.2127	-2.52959	0.978825	0.0941669	-11.3323	1.30824e-08	-103.348	-70.55	Downregulated
PLEKHA3	299.464	152.463	-0.973927	0.616285	0.18406	-4.8586	0.000107214	-210.3	-83.7031	Downregulated
BCL9	254.782	71.7102	-1.82901	0.0879544	0.847463	-8.37259	2.52052e-07	-229.327	-136.816	Downregulated
DNAJC16	619.917	370.658	-0.741987	0.90357	0.474401	-6.8028	6.231e-07	-325.067	-173.452	Downregulated
WRAP73	404.917	154.262	-1.39225	0.423645	0.107335	-5.47856	1.8664e-05	-345.725	-155.586	Downregulated
KCNC4	369.351	66.24	-2.47922	0.407669	0.671372	-6.49395	1.44389e-05	-403.26	-202.963	Downregulated
UCHL5	1293.9	964.141	-0.424413	0.189751	0.977462	-3.04098	0.00680055	-556.947	-102.576	Downregulated
SRSF11	1718.01	978.134	-0.812634	0.657367	0.481765	-6.10796	1.55208e-05	-996.793	-482.958	Downregulated
EXOC8	192.49	103.603	-0.893719	0.302338	0.0910181	-4.97567	0.000154925	-126.887	-50.8872	Downregulated
C1orf109	462.618	351.367	-0.396843	0.408369	0.238557	-3.59597	0.00166014	-175.514	-46.9877	Downregulated
RLF	578.55	288.299	-1.00488	0.746147	0.801596	-7.19752	2.68045e-07	-373.727	-206.776	Downregulated
MFAP2	3748.86	1487.61	-1.33345	0.0831353	0.549506	-6.0875	1.06844e-05	-3043.29	-1479.2	Downregulated
KLHL12	982.532	812.862	-0.273493	0.769003	0.983652	-2.28829	0.0341677	-325.218	-14.1217	Downregulated
PINK1-AS	62.4534	47.2945	-0.401108	0.0532405	0.311544	-2.10812	0.0452216	-29.9691	-0.348786	Downregulated
RAB29	546.551	327.071	-0.740753	0.898192	0.741291	-4.50339	0.000245213	-321.511	-117.449	Downregulated
SLC2A1	1264.06	467.929	-1.4337	0.152758	0.392992	-4.85887	0.000112532	-1139.35	-452.912	Downregulated
ATP6V0B	3606.17	1997.47	-0.852291	0.784083	0.211396	-4.19255	0.000302895	-2399.04	-818.353	Downregulated
PIK3R3	1078.27	149.483	-2.85066	0.139669	0.690578	-19.664	3.1509e-13	-1028.35	-829.222	Downregulated
SLC19A2	132.055	44.2416	-1.57766	0.911056	0.535217	-6.70032	3.20778e-06	-115.404	-60.2228	Downregulated
ABCD3	798.689	539.991	-0.564698	0.329291	0.347079	-3.12228	0.00441214	-429.133	-88.2629	Downregulated
CTSD	928.595	293.428	-1.66205	0.361811	0.267237	-4.36913	0.000461294	-942.975	-327.361	Downregulated
KMT2A	621.16	302.629	-1.03741	0.0535123	0.0951308	-4.06887	0.000729433	-483.083	-153.978	Downregulated
USP35	9.52352	5.63526	-0.757014	0.983816	0.730313	-2.32902	0.0285921	-7.3337	-0.442829	Downregulated
ELOVL4	396.353	171.121	-1.21177	0.672477	0.318467	-4.67	0.000108326	-325.056	-125.408	Downregulated
UBE3D	108.24	53.471	-1.0174	0.611894	0.505055	-5.01524	3.45057e-05	-77.2437	-32.2935	Downregulated
UBN1	391.82	198.658	-0.979905	0.506134	0.0993303	-5.24136	6.04047e-05	-270.746	-115.578	Downregulated
HS1BP3	413.522	295.734	-0.483664	0.141657	0.961773	-2.61956	0.0162952	-211.497	-24.0792	Downregulated
SENP5	367.829	235.821	-0.641344	0.600674	0.44654	-6.50988	2.7681e-06	-174.387	-89.6296	Downregulated
C1orf198	1257.96	557.787	-1.1733	0.0537711	0.0994788	-2.64228	0.0171818	-1259.54	-140.806	Downregulated
RBM18	1262.31	805.488	-0.648131	0.20934	0.265339	-3.76476	0.00110276	-708.811	-204.832	Downregulated
YLPM1	659.915	504.902	-0.386277	0.673916	0.657107	-2.93004	0.00708998	-263.911	-46.1148	Downregulated
FLVCR2	56.1033	6.48627	-3.11263	0.895581	0.0744097	-5.51981	7.62975e-05	-68.9015	-30.3326	Downregulated
ABCD4	982.278	531.108	-0.887127	0.616784	0.743399	-6.80491	5.68212e-07	-588.22	-314.121	Downregulated
ZC2HC1C	36.779	19.5742	-0.909925	0.175864	0.294887	-2.57919	0.019818	-31.3101	-3.09933	Downregulated
GPR75	6.62798	2.84931	-1.21796	0.912335	0.0798169	-2.81727	0.00976256	-6.55295	-1.00439	Downregulated
KLHL29	43.1947	18.1658	-1.24963	0.647675	0.776225	-5.15731	2.99633e-05	-35.0583	-14.9995	Downregulated
DNMT3A	121.498	34.2783	-1.82556	0.0709726	0.612557	-9.45287	3.09966e-09	-106.347	-68.0928	Downregulated
ATAD2B	242.454	55.5481	-2.1259	0.566992	0.176031	-8.78354	1.51906e-07	-231.987	-141.825	Downregulated
ATL2	598.858	399.683	-0.583357	0.132569	0.939023	-4.1885	0.000365136	-297.66	-100.689	Downregulated
AFTPH	227.451	138.011	-0.720775	0.489876	0.192632	-4.8399	5.25781e-05	-127.445	-51.4353	Downregulated
BCL11A	67.4443	15.9669	-2.07862	0.457651	0.730499	-6.87089	2.13759e-06	-67.2327	-35.7223	Downregulated
SLC17A5	1124.04	628.509	-0.838693	0.204818	0.968231	-4.88291	5.2808e-05	-704.737	-286.333	Downregulated
OGFRL1	130.552	82.8207	-0.656563	0.306534	0.238842	-2.41747	0.0229508	-88.3192	-7.14359	Downregulated
SLF2	1001.66	451.476	-1.14967	0.90803	0.369437	-6.20205	5.83802e-06	-735.844	-364.524	Downregulated
IDE	1180.14	973.104	-0.278288	0.736065	0.671575	-3.04197	0.00548157	-347.247	-66.818	Downregulated
IFIT2	235.789	108.853	-1.11512	0.107597	0.101688	-3.11386	0.00488682	-211.268	-42.6047	Downregulated
PYROXD2	254.062	106.391	-1.2558	0.836581	0.0755843	-4.46621	0.000167533	-215.978	-79.3632	Downregulated
KANSL1	93.7622	38.595	-1.28059	0.631242	0.309564	-8.04739	2.53867e-08	-69.3043	-41.0301	Downregulated
DUSP1	487.933	310.098	-0.653958	0.456095	0.796754	-2.3892	0.0282254	-334.385	-21.2847	Downregulated
RCL1	302.026	174.788	-0.789064	0.17236	0.0729247	-4.54551	0.000123874	-184.92	-69.5545	Downregulated
CD274	427.436	241.641	-0.822841	0.458662	0.147748	-3.44094	0.00197644	-296.801	-74.7877	Downregulated
LRP11	21.0854	12.6695	-0.734892	0.273062	0.0867931	-2.39473	0.0241315	-15.6399	-1.19207	Downregulated
SEC16B	12.5782	5.66949	-1.14964	0.410178	0.314359	-3.38739	0.00247067	-11.1218	-2.69562	Downregulated
GORAB	427.384	291.619	-0.551448	0.051635	0.447105	-2.54005	0.017552	-245.751	-25.779	Downregulated
EPC1	190.931	112.102	-0.768241	0.0934919	0.673083	-5.20679	7.90378e-05	-110.852	-46.8064	Downregulated
ENOX1	477.74	38.524	-3.6324	0.987567	0.421037	-22.6756	1.77042e-13	-480.319	-398.112	Downregulated
PROSER1	798.228	165.943	-2.26611	0.352054	0.0606628	-7.86236	1.28075e-06	-804.118	-460.451	Downregulated
ELF1	577.908	378.847	-0.609223	0.480983	0.712331	-4.14891	0.000400934	-298.415	-99.7061	Downregulated
KBTBD7	453.925	182.861	-1.31171	0.323879	0.197992	-9.19428	8.04071e-09	-332.364	-209.765	Downregulated
ALG5	793.263	642.063	-0.305085	0.849179	0.805263	-3.51635	0.00166708	-239.689	-62.7115	Downregulated
PAIP2	1423.19	803.742	-0.824327	0.403445	0.209972	-7.78155	5.67739e-08	-783.876	-455.026	Downregulated
MTERF2	407.391	94.3247	-2.1107	0.22191	0.0708661	-7.73545	2.17855e-06	-399.966	-226.166	Downregulated
APAF1	396.481	255.393	-0.63453	0.884265	0.0870682	-3.87721	0.000673894	-216.012	-66.1625	Downregulated
TNFRSF10B	3155.4	1542.93	-1.03215	0.054121	0.854195	-7.01387	1.63369e-06	-2095.94	-1129	Downregulated
PTK2B	495.72	114.259	-2.11721	0.146559	0.178575	-12.0097	6.78792e-10	-448.315	-314.606	Downregulated
UBIAD1	498.052	404.172	-0.301326	0.609464	0.248923	-2.37795	0.0286589	-176.805	-10.9545	Downregulated
SCPEP1	2162.02	1441.46	-0.584848	0.0527139	0.668149	-2.55426	0.0194952	-1311.46	-129.651	Downregulated
ECHDC2	192.604	66.2877	-1.53882	0.870097	0.28265	-5.24749	7.44938e-05	-177.26	-75.3719	Downregulated
ZNF549	257.286	116.591	-1.14192	0.886489	0.965039	-6.96482	7.7344e-07	-182.748	-98.6418	Downregulated
A1BG	16.3094	5.13105	-1.66838	0.846438	0.0675384	-4.36067	0.000246354	-16.4924	-5.86438	Downregulated
ADGRB2	186.586	11.5203	-4.01759	0.745812	0.106576	-7.03015	8.40989e-06	-228.804	-121.328	Downregulated
OCRL	478.444	349.132	-0.454576	0.906024	0.905338	-3.56861	0.00157822	-204.153	-54.47	Downregulated
SERAC1	533.919	360.557	-0.566395	0.998072	0.412231	-3.2744	0.00321855	-282.662	-64.0636	Downregulated
NAA60	1098.46	446.832	-1.29767	0.19024	0.0947299	-7.44802	1.7145e-07	-832.905	-470.348	Downregulated
ZMIZ2	120.749	83.9415	-0.524558	0.140139	0.219073	-2.39251	0.024309	-68.4425	-5.17299	Downregulated
KLHL7	839.812	447.434	-0.908393	0.848232	0.276208	-5.14913	2.82038e-05	-549.623	-235.134	Downregulated
TRIM24	283.114	110.223	-1.36096	0.288223	0.888802	-4.27501	0.000653831	-259.035	-86.7471	Downregulated
RNF11	616.437	399.721	-0.624959	0.136712	0.568009	-3.26729	0.00349931	-354.21	-79.2217	Downregulated
NECAB1	239.971	109.178	-1.13618	0.752129	0.111626	-6.5862	5.93583e-06	-172.855	-88.7309	Downregulated
TSFM	27.6458	8.70429	-1.66726	0.145474	0.869407	-8.60872	2.46177e-08	-23.5168	-14.3662	Downregulated
SPATS2	559.568	336.031	-0.735719	0.509208	0.212921	-6.15299	3.21488e-06	-298.82	-148.254	Downregulated
SMUG1	761.033	545.391	-0.480667	0.753977	0.751711	-4.60709	0.000126402	-312.515	-118.767	Downregulated
FAM199X	565.502	138.793	-2.0266	0.655355	0.678546	-8.69846	4.55085e-07	-531.774	-321.644	Downregulated
LPGAT1	714.428	299.48	-1.25433	0.0672955	0.806538	-5.64387	3.7318e-05	-570.871	-259.025	Downregulated
COQ8B	303.152	141.221	-1.10209	0.3766	0.442783	-5.22032	2.68086e-05	-226.088	-97.7731	Downregulated
MXD4	215.942	109.965	-0.973597	0.788925	0.0736914	-3.06128	0.00542684	-177.488	-34.4649	Downregulated
NCOA3	962.441	682.835	-0.495161	0.321841	0.196909	-3.59675	0.0014416	-440.011	-119.201	Downregulated
PIGT	7068.21	3923.71	-0.849125	0.163796	0.568448	-3.46999	0.00320332	-5067.34	-1221.64	Downregulated
VAPB	745.412	461.171	-0.692736	0.0747996	0.25356	-5.41823	1.38502e-05	-392.437	-176.045	Downregulated
PMEPA1	162.938	71.1661	-1.19506	0.260627	0.269726	-3.86622	0.00122336	-141.822	-41.7223	Downregulated
BCAS4	153.994	107.368	-0.520312	0.589803	0.102089	-3.19664	0.003648	-76.616	-16.6364	Downregulated
ZNF576	278.35	220.026	-0.339226	0.325155	0.096127	-2.47428	0.0205144	-106.879	-9.76859	Downregulated
NDP	221.111	18.9943	-3.54113	0.176883	0.123235	-6.77207	1.10574e-05	-266.375	-137.858	Downregulated
USP9X	1991.81	1410.03	-0.498354	0.919717	0.827008	-3.41659	0.0024026	-934.364	-229.193	Downregulated
SIRT5	224.157	131.724	-0.76699	0.975072	0.927769	-5.26689	3.42901e-05	-128.979	-55.8869	Downregulated
CDKN1A	19757.4	8321.72	-1.24744	0.754026	0.236541	-6.68631	7.17271e-07	-14969.4	-7901.93	Downregulated
TMTC4	360.151	145.093	-1.31162	0.442594	0.327221	-6.28301	7.74566e-06	-287.198	-142.917	Downregulated
IRF1	271.484	69.3939	-1.96798	0.432464	0.0598475	-6.66664	6.4731e-06	-266.538	-137.641	Downregulated
FAM193A	135.366	87.1118	-0.63593	0.92547	0.0849106	-3.5324	0.00193566	-76.6333	-19.876	Downregulated
OPRL1	40.7325	1.52221	-4.74194	0.984354	0.111259	-8.99644	5.41871e-07	-48.6125	-29.8081	Downregulated
INSIG2	1215.5	697.316	-0.80167	0.0804421	0.282741	-3.23125	0.00359633	-849.38	-186.997	Downregulated
CCDC93	841.847	597.243	-0.49524	0.120529	0.413186	-4.19644	0.000359409	-365.338	-123.87	Downregulated
PSPN	10.1935	6.78589	-0.587035	0.24111	0.85038	-2.53195	0.0188025	-6.19499	-0.620166	Downregulated
NAPB	1553.87	158.543	-3.29292	0.647406	0.340225	-9.15498	4.06879e-07	-1723.77	-1066.9	Downregulated
BMP2	200.694	3.50831	-5.83808	0.335102	0.111764	-8.12866	1.85565e-06	-249.583	-144.788	Downregulated
BFSP1	14.3628	5.21697	-1.46106	0.448995	0.365551	-5.15933	2.85079e-05	-12.8062	-5.48548	Downregulated
CEP250	2147.39	397.514	-2.43351	0.124752	0.118095	-12.8427	3.76015e-09	-2042.04	-1457.72	Downregulated
PLAGL2	202.785	62.22	-1.7045	0.962399	0.395525	-9.10159	1.80687e-08	-172.825	-108.305	Downregulated
AGO3	295.281	169.05	-0.804633	0.0761628	0.707424	-5.77213	6.17224e-06	-171.386	-81.075	Downregulated
KLC1	571.954	163.17	-1.80952	0.0645563	0.244063	-5.65213	2.93763e-05	-561.448	-256.12	Downregulated
STAT5A	141.093	79.2249	-0.832618	0.355126	0.197778	-2.48518	0.0209709	-113.474	-10.2618	Downregulated
GLIS2	9.72406	4.05056	-1.26344	0.792083	0.428752	-4.17855	0.000361155	-8.48235	-2.86466	Downregulated
RHOT1	675.956	263.794	-1.35752	0.828842	0.521723	-6.72429	2.69404e-06	-540.968	-283.355	Downregulated
WDR60	182.923	71.8225	-1.34873	0.604587	0.119942	-8.23701	4.63174e-08	-139.126	-83.0742	Downregulated
CANX	20545	13745.5	-0.579832	0.622261	0.617254	-5.96384	7.41905e-06	-9175.78	-4423.32	Downregulated
IPPK	245.419	97.0244	-1.33883	0.226228	0.184893	-4.73622	0.000122957	-213.707	-83.0832	Downregulated
HIVEP3	382.994	65.2104	-2.55415	0.205007	0.407644	-7.74047	2.16619e-06	-405.938	-229.629	Downregulated
RAB3IP	823.065	35.5983	-4.53112	0.701927	0.0852371	-10.695	7.32253e-08	-946.339	-628.593	Downregulated
MACF1	2044.89	1521.99	-0.426069	0.0961175	0.889691	-2.18353	0.0399525	-1019.56	-26.2471	Downregulated
SMARCA4	1615.2	696.871	-1.21275	0.893479	0.187977	-4.65465	0.000132625	-1328.36	-508.299	Downregulated
TUBA4A	1435.77	503.864	-1.51071	0.0910413	0.264583	-8.44032	6.41258e-09	-1158.86	-704.943	Downregulated
TNFRSF19	1346.59	784.339	-0.77976	0.903388	0.140495	-2.98451	0.00617388	-949.796	-174.704	Downregulated
AKAP9	1413.1	480.007	-1.55774	0.933377	0.0809124	-8.10818	3.03475e-07	-1175.89	-690.299	Downregulated
POR	4289.15	768.525	-2.48053	0.723263	0.267845	-7.55018	1.8862e-06	-4515.62	-2525.63	Downregulated
PEX1	420.585	139.564	-1.59147	0.632324	0.986093	-7.49622	1.96e-06	-360.961	-201.081	Downregulated
CASD1	149.46	61.2943	-1.28593	0.353886	0.595695	-5.81801	1.1427e-05	-119.804	-56.5268	Downregulated
TUBGCP6	605.86	308.974	-0.971501	0.321263	0.0666071	-3.32409	0.00323577	-482.669	-111.104	Downregulated
ASPHD2	21.2811	9.21108	-1.20813	0.797372	0.203237	-4.54444	0.000113043	-17.5309	-6.60923	Downregulated
DOCK4	458.114	23.0852	-4.31067	0.998417	0.230998	-9.69405	2.39781e-07	-531.894	-338.165	Downregulated
CDHR3	118.773	31.8296	-1.89976	0.2737	0.272022	-10.0962	1.26754e-09	-104.825	-69.0615	Downregulated
PRKRIP1	300.486	245.13	-0.293752	0.919468	0.330567	-3.40283	0.00224758	-88.8576	-21.8549	Downregulated
MKLN1	2345.56	1341.65	-0.805918	0.851719	0.673396	-5.51394	8.85051e-06	-1378.24	-629.568	Downregulated
DNAJB9	2354.46	354.048	-2.73338	0.449952	0.19985	-8.99446	4.12168e-07	-2478.52	-1522.3	Downregulated
SMO	25.0977	7.06088	-1.82964	0.104583	0.186618	-4.38803	0.000463491	-26.7541	-9.31957	Downregulated
ORMDL1	1499.06	1094.94	-0.453209	0.0916838	0.906246	-4.07173	0.000645008	-611.792	-196.455	Downregulated
TTBK2	226.87	88.4633	-1.35871	0.215422	0.0915605	-11.0183	6.31405e-10	-164.616	-112.197	Downregulated
CHAC1	259.324	76.8075	-1.75544	0.172777	0.539821	-4.2173	0.000765107	-274.859	-90.1738	Downregulated
VPS13C	953.257	502.843	-0.922757	0.116392	0.135003	-4.52597	0.000137048	-655.749	-245.079	Downregulated
CCNT1	300.008	143.956	-1.05937	0.128708	0.997144	-5.1649	5.01633e-05	-219.162	-92.9423	Downregulated
EPB41L4A	15.854	7.06338	-1.16642	0.761006	0.410994	-3.92031	0.000695277	-13.4317	-4.14954	Downregulated
ITFG1	1286.44	822.842	-0.644698	0.432871	0.205656	-2.73465	0.0111174	-812.144	-115.054	Downregulated
MAU2	505.341	331.924	-0.606405	0.733279	0.248267	-2.48713	0.0198643	-316.976	-29.8579	Downregulated
LDLR	10289.5	2651.7	-1.95618	0.639004	0.678365	-6.61165	1.066e-05	-10111.2	-5164.29	Downregulated
LRCH2	114.586	17.4738	-2.71316	0.184924	0.290032	-7.85089	1.71007e-06	-123.643	-70.5804	Downregulated
SAFB2	507.178	214.867	-1.23905	0.60345	0.299954	-5.13542	5.34255e-05	-411.196	-173.427	Downregulated
TULP4	1799.37	582.293	-1.62768	0.772401	0.571571	-9.49073	1.3301e-07	-1491.25	-942.902	Downregulated
RSPH3	237.679	180.243	-0.399072	0.998614	0.306838	-3.19898	0.0036654	-94.3763	-20.496	Downregulated
AFDN	83.0826	30.7766	-1.43271	0.120575	0.987905	-6.04897	5.84973e-06	-70.315	-34.2971	Downregulated
ZSWIM6	53.2333	16.6177	-1.67961	0.0967487	0.934916	-6.25705	1.12182e-05	-49.0166	-24.2145	Downregulated
PGPEP1	331.686	92.698	-1.83921	0.0523916	0.787434	-7.56918	2.28233e-06	-306.577	-171.399	Downregulated
CAMSAP1	145.985	92.1473	-0.663802	0.193112	0.637217	-4.92175	4.37223e-05	-76.3468	-31.3278	Downregulated
OSBPL2	1465.19	637.238	-1.20119	0.0565921	0.152868	-10.5988	1.26106e-10	-989.025	-666.887	Downregulated
ASS1	3817.25	521.998	-2.87042	0.666531	0.520398	-9.28223	2.70214e-07	-4057.98	-2532.53	Downregulated
PRRC2B	459.384	272.237	-0.754838	0.449941	0.474836	-3.11774	0.00520753	-311.982	-62.312	Downregulated
SESN2	373.371	142.807	-1.38654	0.53731	0.148468	-4.74028	0.000150976	-332.528	-128.599	Downregulated
THEMIS2	314.49	37.5664	-3.0655	0.251036	0.1288	-8.98105	4.64002e-07	-343.292	-210.556	Downregulated
PRRG1	546.452	336.198	-0.700784	0.564448	0.615071	-3.47066	0.0018754	-334.94	-85.5684	Downregulated
POLN	58.482	15.215	-1.9425	0.816614	0.468874	-8.67468	4.57111e-08	-53.6998	-32.8343	Downregulated
LATS1	526.608	416.312	-0.339062	0.271497	0.0643085	-2.74677	0.0107819	-192.834	-27.7564	Downregulated
EPS8L1	11.2348	4.59903	-1.28857	0.116856	0.20339	-2.82529	0.0109273	-11.557	-1.71446	Downregulated
ACSS2	272.475	181.72	-0.584407	0.263527	0.172403	-2.58561	0.0158175	-162.979	-18.531	Downregulated
GSE1	770.14	229.843	-1.74448	0.61774	0.104938	-13.1328	7.42644e-12	-625.644	-454.952	Downregulated
RLIM	1602.32	1212.73	-0.401909	0.142793	0.39607	-3.81835	0.000770233	-599.543	-179.647	Downregulated
ABCB7	370.297	205.35	-0.850601	0.330152	0.507675	-8.94349	3.47792e-09	-202.972	-126.923	Downregulated
MRPS25	420.578	324.216	-0.375418	0.113477	0.1972	-2.51214	0.0186949	-175.293	-17.4307	Downregulated
ANKHD1	58.1576	12.008	-2.27597	0.0541375	0.660685	-5.83522	3.4645e-05	-63.0268	-29.2725	Downregulated
CLUHP3	104.738	18.4266	-2.50692	0.627313	0.948314	-9.46895	5.44374e-08	-105.622	-67.0005	Downregulated
ZNF132	166.33	115.713	-0.523496	0.329941	0.205516	-3.095	0.00574572	-84.7487	-16.4854	Downregulated
RHPN2	124.277	9.55001	-3.70192	0.789366	0.270838	-9.21875	2.68356e-07	-141.437	-88.0177	Downregulated
SPATA6	135.099	34.802	-1.95677	0.697533	0.574647	-12.6447	6.52909e-09	-117.353	-83.2402	Downregulated
ARFIP2	1295.99	995.855	-0.380045	0.699924	0.984352	-2.41893	0.0266808	-561.29	-38.9759	Downregulated
IQCA1	26.0897	4.64905	-2.48847	0.0547061	0.356763	-3.62313	0.00287235	-34.163	-8.71834	Downregulated
PER2	37.7416	17.2082	-1.13306	0.739328	0.122447	-4.90159	4.66082e-05	-29.1556	-11.9111	Downregulated
INPP5K	482.027	294.49	-0.710895	0.758873	0.10436	-2.42134	0.0234173	-347.418	-27.6561	Downregulated
TBC1D14	364.461	171.819	-1.08487	0.209265	0.352073	-8.1275	2.723e-08	-241.608	-143.675	Downregulated
LANCL2	974.465	707.331	-0.462225	0.345676	0.481979	-2.97145	0.00868216	-457.061	-77.2075	Downregulated
WBP2	1223.08	502.041	-1.28464	0.203743	0.562318	-14.1328	2.09559e-12	-826.946	-615.132	Downregulated
DLG4	19.5403	8.26518	-1.24134	0.224247	0.162796	-3.89188	0.000870772	-17.3085	-5.24177	Downregulated
VPS13B	1610.85	773.551	-1.05825	0.572168	0.827559	-5.74566	5.09762e-06	-1137.12	-537.473	Downregulated
PCBD2	150.691	97.6528	-0.625864	0.232269	0.622354	-2.9791	0.0082028	-90.5098	-15.5675	Downregulated
KHDC4	200.701	86.6127	-1.2124	0.198461	0.521637	-6.88123	2.61918e-06	-149.061	-79.1164	Downregulated
DCAF8	528.777	317.33	-0.736675	0.385064	0.94264	-5.90747	6.74629e-06	-285.796	-137.098	Downregulated
RBM38	36.7871	7.09901	-2.37351	0.486209	0.217551	-7.11903	3.16636e-06	-38.5628	-20.8135	Downregulated
VSTM2L	7.89758	1.66398	-2.24677	0.814615	0.068705	-4.87373	0.000154704	-8.93814	-3.52907	Downregulated
PATJ	197.85	139.986	-0.499117	0.435475	0.286784	-3.25365	0.00319874	-94.4502	-21.2761	Downregulated
FBXO44	153.139	43.2362	-1.82453	0.541543	0.57856	-8.06327	1.92428e-07	-138.501	-81.304	Downregulated
MPRIP	585.362	426.559	-0.456583	0.41333	0.0513156	-3.00721	0.00608446	-267.77	-49.8356	Downregulated
TMCC2	96.8353	6.31288	-3.93916	0.438359	0.196436	-7.83747	2.24673e-06	-115.389	-65.6555	Downregulated
COG6	1321.07	804.505	-0.715534	0.438916	0.0706173	-4.39027	0.000249383	-761.078	-272.052	Downregulated
SPART	1318.66	949.721	-0.473494	0.225136	0.339374	-3.18135	0.00597791	-615.383	-122.49	Downregulated
EPSTI1	166.552	40.9733	-2.02322	0.602515	0.163931	-7.05314	1.04084e-06	-162.848	-88.3094	Downregulated
RFXAP	25.9567	16.6193	-0.643251	0.0947525	0.373512	-2.08144	0.0473944	-18.5592	-0.115659	Downregulated
STARD13	372.874	262.055	-0.508818	0.229589	0.85332	-2.81903	0.00992284	-192.289	-29.3488	Downregulated
EPHB2	107.37	71.8759	-0.579013	0.899262	0.556056	-2.68701	0.0124486	-62.6579	-8.33063	Downregulated
SLF1	415.209	159.582	-1.37954	0.161179	0.132609	-7.44455	4.38587e-07	-327.427	-183.827	Downregulated
RTN3	4724.31	1953.69	-1.2739	0.333263	0.053655	-6.04771	1.16763e-05	-3735.29	-1805.95	Downregulated
PDZD2	113.205	6.53022	-4.11566	0.465322	0.621886	-7.27455	5.73257e-06	-138.308	-75.0412	Downregulated
C1QTNF6	261.627	85.7557	-1.60921	0.419454	0.105797	-3.94772	0.00141102	-271.259	-80.4834	Downregulated
AGAP3	189.706	65.9195	-1.52499	0.560403	0.312144	-6.93643	9.32689e-07	-160.991	-86.5823	Downregulated
ZNF767P	93.0558	33.6849	-1.46599	0.952784	0.677755	-5.15318	6.89606e-05	-83.5946	-35.147	Downregulated
LRRIQ1	24.7666	8.21371	-1.59229	0.175585	0.0918493	-3.35488	0.00402156	-27.0118	-6.09409	Downregulated
ZFC3H1	416.142	269.142	-0.628707	0.673186	0.164533	-4.12151	0.000646108	-221.957	-72.0433	Downregulated
SARAF	2781.63	1385.72	-1.00529	0.331989	0.332001	-3.76407	0.00118423	-2168.43	-623.387	Downregulated
IER3IP1	1741.99	1311.91	-0.409069	0.0581736	0.715354	-2.21378	0.0361954	-830.201	-29.9598	Downregulated
VHL	331.631	183.235	-0.855884	0.245366	0.0995954	-3.21169	0.00389795	-244.025	-52.7673	Downregulated
PRPF38B	309.062	183.715	-0.750423	0.703572	0.558047	-6.33328	1.06122e-06	-166.034	-84.6584	Downregulated
WNT2B	29.5446	16.0592	-0.879499	0.419489	0.587551	-3.55254	0.00150882	-21.2943	-5.67664	Downregulated
TRIM45	45.3645	28.1283	-0.689543	0.91862	0.255371	-2.48235	0.0199041	-31.5156	-2.95682	Downregulated
KIDINS220	5179.97	2238.28	-1.21055	0.490475	0.289178	-11.7722	4.00824e-11	-3459.1	-2424.29	Downregulated
TMEM241	806.098	355.622	-1.18061	0.115966	0.989381	-7.05287	3.53517e-06	-586.398	-314.554	Downregulated
ACP2	1417.08	1108.91	-0.353772	0.144876	0.758421	-2.83688	0.00885265	-531.773	-84.5554	Downregulated
PHC2	238.793	100.733	-1.24522	0.486011	0.504212	-7.26395	3.506e-07	-177.561	-98.5594	Downregulated
TUT4	509.023	142.565	-1.83611	0.561116	0.0976259	-9.11266	2.3094e-07	-452.477	-280.438	Downregulated
DTNA	499.813	71.3434	-2.80854	0.169138	0.217352	-10.3025	2.16635e-08	-516.767	-340.172	Downregulated
NAA35	581.235	485.441	-0.259827	0.739993	0.780824	-3.19351	0.00391528	-157.719	-33.8703	Downregulated
CEMIP2	749.453	468.286	-0.678449	0.266237	0.889692	-2.77798	0.0118013	-492.661	-69.6735	Downregulated
AGTPBP1	272.544	110.35	-1.3044	0.0581223	0.225423	-7.12415	1.81584e-07	-209.082	-115.305	Downregulated
PSAT1	5811.89	2231.62	-1.38092	0.11175	0.380642	-3.93993	0.00137401	-5521.78	-1638.77	Downregulated
ISCA1	1043.66	689.789	-0.597424	0.751426	0.34058	-5.64951	8.58872e-06	-483.258	-224.484	Downregulated
USP30	389.25	142.372	-1.45103	0.410972	0.741299	-6.43248	5.16835e-06	-327.625	-166.131	Downregulated
FBXO21	1163.93	605.97	-0.941687	0.422658	0.143835	-4.17804	0.00036505	-834.314	-281.608	Downregulated
RNFT2	107.315	10.4926	-3.35441	0.217588	0.14162	-7.97211	1.49357e-06	-122.888	-70.7565	Downregulated
KCP	8.76393	3.0036	-1.54489	0.326097	0.0600142	-3.65514	0.00150195	-9.04031	-2.48036	Downregulated
ANKRD6	117.841	15.3935	-2.93645	0.254271	0.136247	-6.66309	1.0898e-05	-135.434	-69.4609	Downregulated
CEP162	267.45	107.517	-1.3147	0.0527973	0.41724	-4.33788	0.000502449	-238.053	-81.8115	Downregulated
SNX14	1174.57	771.95	-0.605548	0.513968	0.412674	-5.18167	3.6442e-05	-563.977	-241.254	Downregulated
LCA5	318.495	94.791	-1.74845	0.429848	0.465422	-5.33275	7.65087e-05	-312.913	-134.496	Downregulated
AVIL	148.965	20.5642	-2.85677	0.218775	0.289014	-9.52064	1.42028e-07	-157.268	-99.5339	Downregulated
GDF11	106.144	38.7005	-1.45559	0.580261	0.270919	-5.16609	4.81572e-05	-94.6898	-40.1966	Downregulated
ITGA7	301.554	31.888	-3.24133	0.112256	0.174804	-4.65453	0.000436021	-394.668	-144.664	Downregulated
FAM186B	6.4327	3.93429	-0.709322	0.075633	0.0735903	-2.25001	0.0336677	-4.78745	-0.209377	Downregulated
ACVR1B	86.3041	42.6404	-1.01721	0.439273	0.381092	-6.74372	9.82109e-07	-57.1063	-30.221	Downregulated
OS9	5552.73	1728.49	-1.68368	0.174449	0.981262	-7.20573	4.11422e-06	-4960.76	-2687.71	Downregulated
AHI1	316.147	220.957	-0.51683	0.101571	0.202959	-3.00166	0.00792958	-162.024	-28.3561	Downregulated
GNS	16834.3	2362.6	-2.83296	0.416533	0.325505	-10.1534	1.02167e-07	-17537.7	-11405.8	Downregulated
SLC9A5	107.96	58.9765	-0.872284	0.86619	0.102172	-2.94081	0.00798163	-83.6897	-14.2772	Downregulated
PCNX2	197.096	56.0241	-1.81478	0.557806	0.184233	-6.32401	1.81649e-05	-188.884	-93.2597	Downregulated
EGLN1	202.799	143.696	-0.497036	0.374698	0.150379	-2.2814	0.031778	-112.598	-5.60867	Downregulated
CEP350	729.35	482.739	-0.595367	0.0627038	0.874749	-4.53935	0.000210079	-360.102	-133.119	Downregulated
TGFBRAP1	426.054	128.867	-1.72516	0.0797281	0.677948	-5.56087	7.21772e-05	-411.893	-182.482	Downregulated
GCC2	728.544	528.932	-0.461932	0.567919	0.563585	-2.95124	0.00682813	-338.98	-60.2429	Downregulated
ANKRD36	548.691	142.266	-1.94741	0.886311	0.9204	-8.4894	4.96574e-07	-508.699	-304.153	Downregulated
LRCH1	211.363	157.026	-0.428722	0.279569	0.995289	-4.2965	0.00023875	-80.4094	-28.2653	Downregulated
COG3	804.508	326.023	-1.30313	0.0858578	0.231813	-8.7901	5.94448e-08	-592.798	-364.173	Downregulated
SCRN1	2861.83	2042.63	-0.486511	0.562994	0.12617	-2.99929	0.00621302	-1382.89	-255.507	Downregulated
IGF2BP3	100.859	54.2177	-0.895501	0.600023	0.385073	-2.65656	0.0138831	-82.8976	-10.3847	Downregulated
VEZF1	663.718	453.48	-0.549532	0.474902	0.405109	-4.33257	0.000251546	-310.687	-109.789	Downregulated
DCAF7	3002.21	1738.94	-0.787815	0.293366	0.986703	-10.0017	5.14043e-09	-1527.59	-998.944	Downregulated
HS6ST1	380.78	63.947	-2.57401	0.786803	0.953688	-13.8071	9.46754e-10	-365.883	-267.782	Downregulated
UGGT1	1450.75	1126.73	-0.36466	0.174209	0.0801239	-2.61266	0.0166443	-582.687	-65.359	Downregulated
DNAJC1	95.7208	43.3318	-1.14341	0.189176	0.117329	-6.22413	5.95913e-06	-70.0229	-34.7552	Downregulated
RALGPS1	131.492	10.0181	-3.71429	0.461862	0.111899	-13.0772	2.87397e-09	-141.386	-101.561	Downregulated
ST6GALNAC4	420.226	223.113	-0.91339	0.840628	0.727338	-3.49981	0.00176205	-313.095	-81.1314	Downregulated
STXBP1	2959.51	422.434	-2.80856	0.244614	0.215814	-7.80016	1.9607e-06	-3235.36	-1838.79	Downregulated
ANGPTL2	4285.71	617.851	-2.7942	0.126765	0.131664	-10.5873	4.59576e-08	-4410.91	-2924.81	Downregulated
USP20	589.791	170.158	-1.79333	0.437257	0.874784	-5.58872	4.23408e-05	-578.943	-260.324	Downregulated
GARNL3	108.236	5.67114	-4.2544	0.377491	0.23045	-11.3844	2.46795e-08	-121.941	-83.1892	Downregulated
XPA	85.5019	49.607	-0.785414	0.27315	0.330093	-3.16738	0.00396423	-59.2121	-12.5778	Downregulated
NCBP1	1599.81	1098.33	-0.542586	0.692339	0.302313	-4.33592	0.000203213	-739.518	-263.44	Downregulated
CTSV	34.3142	11.9569	-1.52096	0.279575	0.323833	-3.11367	0.00659566	-37.5615	-7.15314	Downregulated
FOXP4	15.8298	9.15321	-0.790297	0.304969	0.397892	-3.20492	0.00463925	-11.0353	-2.31791	Downregulated
KLC4	442.73	199.207	-1.15216	0.331312	0.13504	-8.51717	3.96326e-08	-303.118	-183.928	Downregulated
FRS3	17.8339	7.82397	-1.18865	0.479156	0.155173	-3.3893	0.00235139	-16.0959	-3.92404	Downregulated
TUBB2B	329.717	34.9309	-3.23865	0.859415	0.138063	-7.06214	5.98621e-06	-384.397	-205.174	Downregulated
ATAT1	63.7653	49.8881	-0.354076	0.578841	0.146908	-2.68911	0.0127673	-24.5231	-3.23135	Downregulated
SYTL2	989.63	221.481	-2.15971	0.379103	0.671473	-7.65114	8.004e-07	-980.434	-555.864	Downregulated
TGS1	283.351	226.353	-0.324016	0.374935	0.503809	-2.53864	0.0176721	-103.22	-10.7761	Downregulated
SORL1	377.243	28.4899	-3.72697	0.571547	0.478115	-10.1672	9.68108e-08	-422.509	-274.997	Downregulated
MAPKBP1	357.208	171.059	-1.06227	0.696747	0.244781	-4.00626	0.000777677	-283.516	-88.7832	Downregulated
PARP6	386.375	133.133	-1.53713	0.180779	0.167655	-8.01313	4.58982e-07	-320.107	-186.376	Downregulated
IFI44L	81.7873	11.0134	-2.89261	0.979946	0.227253	-8.22672	5.29138e-07	-89.0791	-52.4687	Downregulated
IFI44	516.054	255.195	-1.01592	0.186103	0.139525	-4.44382	0.000149688	-381.6	-140.118	Downregulated
DTNB	72.6667	37.0552	-0.971618	0.603525	0.0933696	-3.49641	0.00191918	-56.6667	-14.5563	Downregulated
MFSD13A	150.023	37.341	-2.00635	0.0849625	0.821158	-4.12728	0.00101691	-171.213	-54.15	Downregulated
STAMBPL1	130.731	87.2416	-0.583511	0.321064	0.0538301	-2.31268	0.0291616	-82.197	-4.78139	Downregulated
TACC2	519.132	71.9813	-2.85041	0.281895	0.0995863	-6.92125	7.76037e-06	-585.941	-308.361	Downregulated
FAM117B	78.0168	20.1665	-1.95182	0.418509	0.562843	-7.66915	5.91746e-07	-73.749	-41.9516	Downregulated
ABI2	949.787	402.038	-1.24027	0.802216	0.201394	-9.61603	4.45929e-09	-666.324	-429.173	Downregulated
SLC40A1	701.336	24.824	-4.8203	0.616534	0.421725	-10.0909	1.50394e-07	-821.224	-531.8	Downregulated
GLCE	1762.89	902.9	-0.965303	0.0813934	0.454232	-5.47978	1.90864e-05	-1186.24	-533.736	Downregulated
FAM13A	1315.97	242.018	-2.44294	0.164954	0.099921	-6.95615	6.451e-06	-1404.87	-743.035	Downregulated
KIAA1109	601.907	292.12	-1.04298	0.159931	0.0772853	-5.38212	3.60939e-05	-430.398	-189.177	Downregulated
BMPR1B	191.923	81.1268	-1.24227	0.663744	0.639897	-4.26441	0.000477552	-165.427	-56.1647	Downregulated
G3BP2	4852.05	2873.59	-0.755742	0.122423	0.149669	-5.88837	3.66204e-06	-2670.07	-1286.86	Downregulated
GABARAPL1	1771.72	406.829	-2.12266	0.799548	0.703881	-13.7945	3.48408e-11	-1572.36	-1157.42	Downregulated
CPNE8	101.278	51.1522	-0.985445	0.188751	0.266318	-2.64291	0.0150612	-89.5205	-10.7301	Downregulated
YARS2	232.564	163.138	-0.511536	0.875318	0.0914345	-2.65302	0.015899	-124.283	-14.5692	Downregulated
PRICKLE1	492.737	25.0197	-4.29968	0.31554	0.0979732	-9.09101	4.57459e-07	-578.635	-356.8	Downregulated
TAPBPL	598.284	269.859	-1.14863	0.109395	0.223103	-4.8554	0.000160223	-471.443	-185.407	Downregulated
PIANP	21.7835	4.54501	-2.26088	0.0698154	0.065572	-7.22955	5.82754e-07	-22.2168	-12.2602	Downregulated
SYCP3	7.19805	3.13588	-1.19873	0.117553	0.124494	-2.48971	0.022138	-7.47533	-0.648999	Downregulated
TMEM132B	571.82	25.4891	-4.48761	0.303364	0.0790119	-7.11421	7.34429e-06	-712.02	-380.641	Downregulated
TDG	1356.16	526.722	-1.36442	0.132868	0.284019	-5.83836	1.67935e-05	-1128.27	-530.61	Downregulated
SLC46A3	397.837	44.8154	-3.15011	0.685763	0.177217	-9.72568	1.08783e-07	-430.715	-275.329	Downregulated
MAP3K12	202.519	93.5739	-1.11388	0.415231	0.798963	-5.51948	1.96991e-05	-150.068	-67.8219	Downregulated
LMBR1L	1298.75	503.683	-1.36654	0.122791	0.402539	-8.72888	8.55997e-08	-986.804	-603.34	Downregulated
ZNF740	35.5755	27.1827	-0.388194	0.841247	0.438894	-2.26054	0.0349385	-16.1308	-0.654716	Downregulated
SBNO1	2227.59	1228.84	-0.85819	0.669063	0.217695	-10.511	9.29514e-09	-1199.57	-797.937	Downregulated
ABHD13	382.407	194.614	-0.974495	0.245451	0.17184	-3.67782	0.00130323	-293.629	-81.9571	Downregulated
GRTP1	26.2399	13.3373	-0.976292	0.583071	0.31952	-2.70199	0.0129714	-22.8017	-3.00346	Downregulated
SSTR1	2084.11	258.194	-3.01291	0.694066	0.0823092	-8.11983	1.25459e-06	-2308.79	-1343.04	Downregulated
TSSK4	16.8514	9.48673	-0.828887	0.526828	0.0832779	-2.25739	0.0329347	-14.0826	-0.646747	Downregulated
DCAF5	1121.03	703.415	-0.67238	0.0798969	0.944913	-8.80438	3.26822e-09	-515.203	-320.032	Downregulated
RAB15	157.346	74.3307	-1.08191	0.0874978	0.18326	-6.08139	2.26831e-06	-111.118	-54.9135	Downregulated
ZSCAN29	267.956	82.6849	-1.6963	0.215153	0.649134	-7.37396	2.40216e-06	-238.853	-131.689	Downregulated
MAN2C1	585.082	396.733	-0.56047	0.134629	0.174148	-2.59038	0.0156374	-337.954	-38.7442	Downregulated
DNAJA4	41.965	24.0733	-0.801754	0.421872	0.941949	-3.11068	0.00486972	-29.7811	-6.00235	Downregulated
IGF1R	335.32	211.752	-0.663165	0.451244	0.169749	-3.06161	0.00650783	-208.137	-38.9997	Downregulated
AC007950.1	680.957	442.441	-0.622079	0.244725	0.666161	-6.55179	2.29498e-06	-314.497	-162.535	Downregulated
ULK3	329.087	147.242	-1.16028	0.550349	0.123585	-3.24935	0.00392068	-298.393	-65.2964	Downregulated
NTRK3	152.715	18.6033	-3.03721	0.0842665	0.306812	-5.91931	3.93212e-05	-182.762	-85.4626	Downregulated
CPNE2	207.811	55.0695	-1.91594	0.619289	0.194233	-4.52658	0.000395958	-224.627	-80.8552	Downregulated
NLRC5	1133.63	536.563	-1.07913	0.260572	0.347652	-6.2639	2.07289e-06	-794.142	-399.987	Downregulated
MAP1LC3B	4226.15	1594.39	-1.40634	0.133109	0.0549395	-4.72517	0.000172823	-3802.66	-1460.85	Downregulated
ZCCHC14	211.159	125.446	-0.751266	0.573083	0.129204	-3.53144	0.00156794	-135.607	-35.8194	Downregulated
TIGD7	67.3184	17.6424	-1.93195	0.434706	0.488341	-8.54512	2.70316e-08	-61.7617	-37.5902	Downregulated
ZNF287	240.206	141.479	-0.763681	0.265135	0.0684264	-2.71972	0.0117157	-173.492	-23.9613	Downregulated
RANBP10	268.206	188.25	-0.510691	0.451519	0.302285	-2.88545	0.00776506	-136.919	-22.9927	Downregulated
GFOD2	536.83	334.85	-0.680951	0.27413	0.241556	-4.43284	0.000151472	-295.659	-108.3	Downregulated
PCTP	345.437	176.768	-0.966564	0.441333	0.939623	-6.82508	8.88951e-07	-220.023	-117.314	Downregulated
SGSM2	148.159	71.4771	-1.0516	0.114646	0.394618	-4.77172	0.000106328	-110.129	-43.236	Downregulated
NPEPPS	1430.79	826.965	-0.790913	0.911967	0.759702	-8.41103	1.32379e-08	-752.02	-455.629	Downregulated
SSH2	459.993	224.1	-1.03747	0.48099	0.138404	-4.578	0.000157383	-342.946	-128.84	Downregulated
ARSG	70.2479	43.1605	-0.702744	0.0596838	0.875009	-3.75003	0.00113068	-42.0811	-12.0938	Downregulated
ABCA8	945.156	27.9903	-5.07755	0.178848	0.13026	-6.32886	2.573e-05	-1230.11	-604.219	Downregulated
CLTC	18729	15895	-0.236701	0.204427	0.658576	-2.10758	0.046928	-5625.89	-42.1109	Downregulated
IMPA2	220.655	41.2707	-2.4186	0.220752	0.0623791	-3.96365	0.00142035	-276.477	-82.2923	Downregulated
GNAL	50.0917	5.08755	-3.29953	0.0979885	0.624658	-8.02031	1.49667e-06	-57.0594	-32.949	Downregulated
RPRD1A	803.373	572.127	-0.489734	0.393629	0.0962345	-3.5436	0.00154548	-365.496	-96.9953	Downregulated
GAREM1	84.2927	15.3502	-2.45715	0.511588	0.0618994	-6.4766	1.20722e-05	-91.6917	-46.1933	Downregulated
OSBPL1A	660.604	415.81	-0.66786	0.968934	0.992818	-4.40199	0.000335642	-361.531	-128.056	Downregulated
RMC1	289.013	170.279	-0.763235	0.335263	0.472834	-2.93642	0.00686837	-201.854	-35.6145	Downregulated
ARRB2	54.4739	14.7703	-1.88286	0.864606	0.176634	-6.34928	1.35636e-05	-53.0416	-26.3655	Downregulated
SAT2	292.094	178.223	-0.712746	0.641353	0.551567	-4.75352	6.58259e-05	-163.133	-64.6078	Downregulated
CCDC40	75.4178	38.3533	-0.975553	0.0905659	0.194451	-3.22806	0.00488216	-61.268	-12.861	Downregulated
NARF	2165.23	599.705	-1.8522	0.141309	0.399063	-7.59303	3.12392e-06	-2009.27	-1121.79	Downregulated
DYM	626.137	472.752	-0.405396	0.496758	0.451764	-2.19252	0.0376028	-297.272	-9.49844	Downregulated
ZCCHC2	37.8108	16.5718	-1.19007	0.126003	0.225614	-4.05422	0.000406747	-32.0082	-10.4698	Downregulated
PMAIP1	1726.75	282.043	-2.61407	0.851653	0.37388	-10.0702	4.35719e-08	-1750.36	-1139.05	Downregulated
RETREG3	1470.49	1052.48	-0.482505	0.0656308	0.253294	-2.96266	0.00644608	-708.045	-127.978	Downregulated
CACNA1A	249.839	21.4387	-3.54271	0.456729	0.60588	-7.60792	3.42628e-06	-293.131	-163.67	Downregulated
BRD4	972.063	141.862	-2.77656	0.844459	0.82837	-13.1035	4.95533e-09	-966.637	-693.764	Downregulated
PLPP2	483.125	52.0982	-3.21309	0.122783	0.0597997	-6.37946	1.79442e-05	-576.075	-285.977	Downregulated
DOP1B	253.777	173.387	-0.549569	0.146438	0.206528	-2.5313	0.0179872	-145.78	-15.0009	Downregulated
FAM71E1	10.3153	1.5831	-2.70396	0.158822	0.199119	-8.12192	3.52543e-07	-11.0048	-6.4596	Downregulated
RERE	217.823	123.372	-0.820135	0.449021	0.885947	-7.41495	1.74303e-07	-120.83	-68.0709	Downregulated
PGD	6026.75	3762.15	-0.679823	0.153577	0.136492	-3.06293	0.00532092	-3790.13	-739.069	Downregulated
KIAA0319L	2158.98	767.988	-1.4912	0.102698	0.48419	-12.1201	8.57521e-11	-1630.06	-1151.93	Downregulated
PRKACB	599.184	334.488	-0.841046	0.45547	0.676591	-5.12428	6.11428e-05	-372.847	-156.546	Downregulated
AZIN2	225.765	57.3157	-1.97782	0.227928	0.0508402	-7.29387	1.68149e-06	-217.362	-119.536	Downregulated
SYPL2	15.6642	6.44842	-1.28046	0.103346	0.43193	-3.07983	0.00638492	-15.4965	-2.93507	Downregulated
SLC44A3	843.99	13.1263	-6.00669	0.207596	0.379868	-9.17444	4.79607e-07	-1026.49	-635.239	Downregulated
ZNF697	35.7653	16.4214	-1.12298	0.947468	0.21527	-3.8097	0.000918752	-29.8557	-8.83199	Downregulated
POGK	568.041	403.068	-0.494971	0.0502443	0.662808	-3.23466	0.004354	-271.707	-58.2379	Downregulated
POU2F1	255.242	86.7398	-1.5571	0.282193	0.89108	-9.16325	9.14521e-08	-207.486	-129.519	Downregulated
PFDN2	504.939	358.796	-0.492943	0.352555	0.297736	-3.69465	0.00127992	-228.214	-64.0705	Downregulated
PIGM	697.996	513.178	-0.44376	0.451533	0.087814	-3.18776	0.00373127	-304.028	-65.6082	Downregulated
RGL1	1207.77	746.517	-0.694102	0.730807	0.0775036	-4.79456	8.0103e-05	-660.406	-262.105	Downregulated
ZNF687	27.2116	11.9139	-1.19157	0.434286	0.0907229	-4.44712	0.000148467	-22.3732	-8.22221	Downregulated
MINDY1	347.694	83.3901	-2.05987	0.629414	0.370627	-11.2183	1.43503e-08	-314.642	-213.966	Downregulated
SELENBP1	1760.94	377.526	-2.2217	0.45861	0.0916866	-10.205	3.74914e-09	-1667.13	-1099.7	Downregulated
OAZ3	11.7094	4.88763	-1.26047	0.180252	0.302651	-3.63938	0.00229269	-10.8042	-2.83948	Downregulated
SUSD4	141.179	43.7694	-1.68953	0.123283	0.189281	-5.70135	2.63992e-05	-133.468	-61.3512	Downregulated
DUSP10	1943.21	1106.77	-0.812086	0.251208	0.180713	-3.07081	0.00723359	-1413.31	-259.571	Downregulated
SNAPIN	924.533	650.835	-0.506433	0.597264	0.333209	-5.19737	5.48714e-05	-384.084	-163.312	Downregulated
GATAD2B	32.5319	16.6913	-0.962759	0.912118	0.841605	-3.80583	0.00104872	-24.5022	-7.17905	Downregulated
LYST	516.221	189.327	-1.44711	0.570881	0.879856	-7.25972	1.11399e-06	-421.68	-232.108	Downregulated
ITPKB	26.9809	11.1005	-1.28131	0.16645	0.524518	-3.73774	0.00120596	-24.7132	-7.04749	Downregulated
PSEN2	430.918	321.92	-0.42071	0.826006	0.3524	-3.07096	0.00496993	-181.974	-36.0207	Downregulated
EPHX1	507.796	180.984	-1.48839	0.0627849	0.16679	-4.67415	0.000317528	-476.137	-177.488	Downregulated
ATP6V1C2	21.4751	8.83711	-1.28102	0.2144	0.986256	-5.65372	1.38823e-05	-17.2916	-7.98445	Downregulated
EML4	1120.29	544.035	-1.0421	0.817931	0.19674	-5.44043	7.67759e-05	-802.691	-349.822	Downregulated
WDPCP	221.278	164.547	-0.427359	0.141421	0.0625411	-2.324	0.0282074	-106.908	-6.55366	Downregulated
VPS54	187.551	92.1537	-1.02517	0.165783	0.392636	-7.45542	2.2844e-07	-121.984	-68.81	Downregulated
ASXL2	223.32	160.745	-0.474343	0.169804	0.108323	-2.46292	0.0223701	-115.366	-9.78531	Downregulated
CIAO1	1203.31	762.962	-0.65733	0.229233	0.125943	-3.19414	0.00365551	-723.732	-156.971	Downregulated
SNRNP200	5891.91	4807.63	-0.29341	0.0708264	0.814657	-2.51777	0.0184454	-1970.36	-198.201	Downregulated
MRPS5	847.438	701.847	-0.271953	0.484421	0.598283	-2.73022	0.0129448	-256.875	-34.3083	Downregulated
ANKRD53	22.7875	4.07869	-2.48206	0.152306	0.115897	-4.36884	0.0006093	-27.8736	-9.54398	Downregulated
SFXN5	219.701	149.078	-0.55947	0.473318	0.55934	-3.71698	0.00102571	-109.761	-31.4837	Downregulated
SPOPL	290.411	76.371	-1.927	0.531035	0.721057	-9.796	3.58097e-08	-260.351	-167.729	Downregulated
GULP1	580.867	86.2087	-2.7523	0.300384	0.842725	-9.13072	2.41786e-07	-610.633	-378.683	Downregulated
HSPD1	7210.24	4581.79	-0.654137	0.377614	0.791078	-4.85596	8.42351e-05	-3754.1	-1502.8	Downregulated
METTL21A	209.801	121.037	-0.793576	0.387456	0.313332	-4.7995	0.000158341	-127.725	-49.8033	Downregulated
KANSL1L	87.3104	58.4723	-0.578399	0.366975	0.994191	-2.14318	0.0434342	-56.7466	-0.929466	Downregulated
SPAG16	341.937	208.506	-0.713646	0.192246	0.934017	-4.61092	0.000211612	-194.184	-72.68	Downregulated
ITGA9	56.4044	11.6651	-2.27361	0.705877	0.060804	-7.17723	8.69104e-07	-57.7972	-31.6813	Downregulated
IQSEC1	927.82	108.105	-3.10141	0.710525	0.0958796	-9.11185	3.61232e-07	-1013.16	-626.273	Downregulated
PTPRG	727.441	301.622	-1.27009	0.732537	0.478634	-7.95123	5.90756e-08	-536.793	-314.846	Downregulated
NXPE3	1157.89	800.487	-0.532552	0.664272	0.655671	-4.81884	7.33663e-05	-510.845	-203.966	Downregulated
ABHD10	1555.82	702.459	-1.14719	0.221254	0.576994	-6.28245	7.88132e-06	-1139.72	-567.002	Downregulated
DCAF1	873.923	580.545	-0.590098	0.439316	0.569304	-6.30052	1.18526e-06	-389.133	-197.623	Downregulated
SCD5	440.633	128.918	-1.77312	0.660916	0.234227	-6.8808	2.54027e-06	-407.23	-216.199	Downregulated
KLHL8	414.225	241.616	-0.777698	0.294621	0.500785	-6.30934	3.17395e-06	-229.558	-115.66	Downregulated
LHFPL2	633.749	341.517	-0.891954	0.487274	0.229558	-3.33805	0.00342012	-475.345	-109.119	Downregulated
BDP1	215.951	169.798	-0.346884	0.95798	0.890287	-2.70301	0.0133428	-81.6683	-10.6378	Downregulated
FEM1C	728.198	578.343	-0.332405	0.705426	0.277212	-2.57527	0.0167141	-270.049	-29.6609	Downregulated
ARHGAP26	385.021	17.3806	-4.46938	0.346811	0.158689	-7.82996	2.63076e-06	-468.961	-266.32	Downregulated
RMND5B	513.063	304.337	-0.753468	0.10775	0.542467	-3.93078	0.00065647	-318.502	-98.9505	Downregulated
KLHL3	44.6874	14.7716	-1.59705	0.606221	0.0607347	-4.4275	0.000187477	-43.8804	-15.9512	Downregulated
FAM193B	49.6662	16.9792	-1.5485	0.204166	0.348229	-5.42669	1.63654e-05	-45.1483	-20.2257	Downregulated
TNFRSF21	749.77	78.0276	-3.26439	0.547655	0.179505	-6.49096	1.6743e-05	-894.421	-449.063	Downregulated
PHIP	1599.85	748.442	-1.09597	0.252388	0.669461	-8.34281	1.99381e-07	-1066.65	-636.156	Downregulated
SLC18B1	537.215	57.8237	-3.21577	0.08784	0.373036	-8.32385	1.13829e-06	-603.389	-355.395	Downregulated
SLC2A12	652.506	20.4948	-4.99266	0.08702	0.739125	-7.20047	6.78511e-06	-821.556	-442.467	Downregulated
SHPRH	589.109	249.065	-1.24201	0.0890037	0.267084	-9.01108	4.72644e-09	-418.056	-262.032	Downregulated
RBAK	272.452	99.0619	-1.4596	0.427697	0.724519	-6.55681	6.49927e-06	-229.435	-117.345	Downregulated
GIGYF1	38.546	20.7775	-0.891557	0.586685	0.266191	-3.14386	0.00468915	-29.485	-6.0519	Downregulated
TMEM140	331.606	134.628	-1.3005	0.361746	0.570299	-6.22523	1.08852e-05	-263.927	-130.031	Downregulated
DENND2A	61.8241	15.1317	-2.03059	0.924013	0.561946	-7.89625	9.72291e-08	-58.9851	-34.3997	Downregulated
CASK	195.08	104.986	-0.893868	0.179683	0.384223	-3.59198	0.00162143	-142.109	-38.0788	Downregulated
CCDC120	43.8857	2.95798	-3.89107	0.178934	0.909808	-9.89324	1.65407e-07	-49.8435	-32.012	Downregulated
GCNA	10.0352	4.2136	-1.25195	0.669985	0.0657216	-2.90736	0.00803523	-9.96839	-1.67485	Downregulated
ZNF711	108.291	16.7147	-2.69572	0.438818	0.0850722	-5.38213	7.97121e-05	-127.884	-55.2684	Downregulated
FBXO25	810.484	298.834	-1.43944	0.0791599	0.315126	-9.17554	3.9105e-08	-628.97	-394.33	Downregulated
ATP6V1B2	7156.37	2442.46	-1.55089	0.783699	0.737105	-11.8781	6.79496e-09	-5561.88	-3865.93	Downregulated
GOLGA7	2795.49	1598.04	-0.806792	0.971852	0.453776	-5.51049	8.78705e-06	-1644.12	-750.768	Downregulated
PLPP5	899.191	489.349	-0.877763	0.487958	0.896907	-5.22254	5.45886e-05	-574.521	-245.163	Downregulated
TERF1	292.643	236.409	-0.307859	0.463693	0.397706	-2.92256	0.00740264	-95.9239	-16.5448	Downregulated
SYBU	1339.09	80.3583	-4.05866	0.493846	0.608943	-8.73897	7.09307e-07	-1569.19	-948.264	Downregulated
EBAG9	252.41	186.401	-0.437361	0.0879629	0.39584	-2.68381	0.0127645	-116.681	-15.3378	Downregulated
CDKN2B	153.798	39.7724	-1.9512	0.359609	0.101344	-5.96954	1.38121e-05	-154.255	-73.7965	Downregulated
FBXO10	80.249	15.8262	-2.34217	0.734202	0.155495	-13.8814	1.90315e-10	-74.2471	-54.5986	Downregulated
ZNF462	173.769	34.0849	-2.34996	0.207239	0.177931	-9.76296	3.88992e-08	-170.019	-109.349	Downregulated
UGCG	379.038	237.792	-0.672645	0.738236	0.999244	-3.30191	0.00357205	-230.497	-51.9965	Downregulated
LRSAM1	342.464	229.529	-0.577278	0.187381	0.168322	-2.24179	0.0337298	-216.489	-9.38226	Downregulated
FRA10AC1	154.775	96.9871	-0.674304	0.490097	0.481681	-4.18372	0.000289597	-86.1808	-29.3942	Downregulated
TCF7L2	239.828	176.141	-0.445268	0.802188	0.73791	-3.65488	0.00136627	-99.7906	-27.5831	Downregulated
MTG1	55.6435	24.8417	-1.16345	0.20699	0.304892	-3.27328	0.00383054	-50.4404	-11.1631	Downregulated
SERPING1	2304.25	805.119	-1.51703	0.884013	0.246551	-4.5209	0.000214111	-2191.38	-806.884	Downregulated
ZC3H12C	359.693	111.978	-1.68355	0.0671909	0.462059	-5.60867	5.03476e-05	-341.875	-153.554	Downregulated
AASDHPPT	1265.17	870.818	-0.538892	0.391875	0.272609	-3.19158	0.0039869	-649.657	-139.054	Downregulated
HYOU1	1836.66	828.928	-1.14776	0.360027	0.27653	-4.55601	0.000310102	-1475.94	-539.513	Downregulated
SOGA1	405.14	216.153	-0.906365	0.895358	0.590915	-4.97015	0.00013316	-269.498	-108.475	Downregulated
YTHDF1	151.584	89.2427	-0.764312	0.239197	0.261774	-4.01758	0.000527922	-94.4186	-30.2641	Downregulated
CABLES2	66.0054	26.2202	-1.33191	0.289308	0.683688	-5.29866	3.75034e-05	-55.4721	-24.0984	Downregulated
TRPT1	327.713	193.002	-0.763817	0.777335	0.326736	-3.38985	0.00280637	-217.43	-51.9927	Downregulated
HNMT	132.532	57.3335	-1.20889	0.865675	0.955442	-3.63672	0.00168472	-118.386	-32.0103	Downregulated
LYPD1	35.3565	7.96701	-2.14987	0.399526	0.192519	-5.24264	6.35765e-05	-38.4016	-16.3774	Downregulated
DLG2	251.475	14.1596	-4.15057	0.73266	0.226627	-8.85669	6.52287e-07	-295.124	-179.507	Downregulated
PPP1R1C	28.6179	7.22263	-1.98632	0.0863218	0.0716398	-4.9996	9.21182e-05	-30.384	-12.4065	Downregulated
ABCB9	93.7378	53.8748	-0.79902	0.44271	0.451691	-2.68218	0.013634	-70.6909	-9.03509	Downregulated
ITPR1	203.422	53.9292	-1.91534	0.323407	0.75976	-4.37129	0.000614807	-222.724	-76.2611	Downregulated
NOCT	16.8361	4.96871	-1.76061	0.256454	0.523056	-4.93879	0.000120177	-16.9322	-6.80258	Downregulated
TMEM86A	99.7625	38.0109	-1.39208	0.99833	0.385327	-4.18964	0.000440445	-92.4705	-31.0326	Downregulated
SLC2A13	162.877	30.0147	-2.44004	0.164993	0.205417	-6.5076	1.22354e-05	-176.548	-89.1763	Downregulated
CCDC3	5.23199	2.50184	-1.06437	0.058612	0.0720962	-2.71011	0.0126884	-4.81765	-0.642655	Downregulated
ACAD8	559.334	312.878	-0.838108	0.377355	0.467017	-4.5191	0.000144221	-359.076	-133.835	Downregulated
ANKAR	34.9797	26.2283	-0.415395	0.262083	0.315485	-2.23647	0.0357936	-16.8671	-0.635762	Downregulated
RNF144A	1144.2	22.2626	-5.68358	0.136281	0.0710503	-10.911	6.28608e-08	-1344.01	-899.87	Downregulated
SLC25A4	1170.5	242.203	-2.27284	0.99527	0.0820033	-7.28499	2.6963e-06	-1199.93	-656.662	Downregulated
CCDC122	86.5939	34.539	-1.32604	0.378875	0.904325	-4.132	0.000813726	-78.8063	-25.3036	Downregulated
GUF1	488.43	366.33	-0.415007	0.368907	0.125896	-3.04293	0.00535131	-204.635	-39.5643	Downregulated
PARP8	192.825	31.3782	-2.61946	0.727074	0.0992368	-9.06475	4.63625e-08	-198.916	-123.978	Downregulated
CACUL1	964.352	409.256	-1.23656	0.149639	0.658537	-12.3057	3.53983e-12	-647.944	-462.247	Downregulated
KCNE4	1191.1	407.31	-1.5481	0.376415	0.0654268	-4.04902	0.00074204	-1190.24	-377.345	Downregulated
ATP5F1A	17288.9	13333.8	-0.374765	0.167509	0.1419	-2.63546	0.014164	-7044.56	-865.774	Downregulated
TCF7L1	18.6145	10.948	-0.765761	0.118239	0.466898	-2.10702	0.0486541	-15.2829	-0.0501447	Downregulated
HOMER1	85.7234	27.5632	-1.63695	0.1488	0.229832	-6.54953	3.36951e-06	-76.7894	-39.531	Downregulated
ZNF773	148.273	89.2167	-0.732868	0.888387	0.60672	-3.09088	0.00616815	-99.1265	-18.9856	Downregulated
ZNF776	631.931	210.329	-1.58712	0.112326	0.385452	-7.60295	1.05663e-06	-539.142	-304.062	Downregulated
ZNF256	146.523	78.0412	-0.908814	0.950864	0.524946	-5.22492	8.96962e-05	-96.3179	-40.6447	Downregulated
USP12	461.614	122.517	-1.91371	0.693271	0.55376	-6.69235	1.04469e-05	-447.814	-230.38	Downregulated
PLEKHH2	177.536	43.0536	-2.0439	0.603905	0.189183	-4.98825	0.000149522	-191.811	-77.1528	Downregulated
GPD1L	446.415	194.792	-1.19645	0.523201	0.496891	-5.80901	1.351e-05	-342.287	-160.961	Downregulated
FARP1	354.478	256.806	-0.465017	0.0562913	0.105977	-2.2773	0.0319372	-186.176	-9.16835	Downregulated
PTPRK	940.685	491.631	-0.936137	0.225876	0.357213	-2.34585	0.0326235	-855.849	-42.2599	Downregulated
ZNF117	302.944	27.7785	-3.44701	0.48953	0.292901	-8.05866	1.35658e-06	-348.478	-201.853	Downregulated
LMNTD1	22.768	5.85854	-1.95839	0.0973873	0.0597191	-2.77814	0.0141126	-29.8878	-3.93102	Downregulated
CDYL	143.982	79.1962	-0.862387	0.460481	0.48575	-4.93003	5.88239e-05	-92.0041	-37.5679	Downregulated
BCL2L11	273.5	4.89446	-5.80424	0.646277	0.371788	-9.79709	2.23129e-07	-327.82	-209.39	Downregulated
CLGN	751.009	243.555	-1.62458	0.132923	0.198001	-4.14874	0.000849867	-768.063	-246.845	Downregulated
RGPD3	9.75874	4.02453	-1.27787	0.601026	0.398573	-4.73459	0.000107565	-8.25015	-3.21826	Downregulated
RASSF3	29.8553	5.92554	-2.33297	0.35649	0.783161	-5.27687	0.00010702	-33.632	-14.2276	Downregulated
RANBP2	1363.06	1058.39	-0.364972	0.133718	0.700887	-2.39784	0.0239702	-565.844	-43.4852	Downregulated
CCDC148	56.6851	9.0354	-2.64931	0.231628	0.786715	-4.79936	0.000301885	-68.9915	-26.3078	Downregulated
SLC25A27	131.1	7.54175	-4.11962	0.606931	0.0746945	-8.92958	4.70921e-07	-153.321	-93.7949	Downregulated
CMTM7	296.427	71.7921	-2.04578	0.346918	0.245033	-5.87522	2.05412e-05	-305.476	-143.795	Downregulated
CNKSR3	225.722	96.2611	-1.22952	0.496785	0.810184	-6.13375	5.45925e-06	-173.494	-85.4278	Downregulated
CMIP	32.1745	11.47	-1.48805	0.540249	0.0920661	-5.57554	1.21225e-05	-28.3947	-13.0142	Downregulated
CHD1	380.936	192.771	-0.982664	0.0989184	0.681653	-7.08443	4.97476e-07	-243.348	-132.984	Downregulated
HS2ST1	618.109	265.77	-1.21768	0.938777	0.310888	-10.0147	4.46838e-09	-425.906	-278.772	Downregulated
MSI2	110.817	39.0472	-1.50489	0.0741569	0.182977	-4.35518	0.000304152	-106.136	-37.4037	Downregulated
TBCEL	243.666	181.034	-0.428643	0.672399	0.279811	-3.25591	0.00314962	-102.183	-23.0802	Downregulated
TBRG1	608.273	390.15	-0.640691	0.30802	0.142909	-4.11167	0.000552255	-328.86	-107.386	Downregulated
DISP1	231.472	104.991	-1.14058	0.408103	0.850745	-5.66515	2.10454e-05	-173.327	-79.6366	Downregulated
TNIK	153.407	55.6145	-1.46383	0.763759	0.636098	-6.37118	2.26878e-06	-129.662	-65.9234	Downregulated
NEIL2	452.616	341.517	-0.406332	0.0968295	0.364379	-2.7746	0.0103851	-193.628	-28.5704	Downregulated
OBSCN	67.719	21.1508	-1.67885	0.288642	0.125642	-3.64821	0.00220468	-73.6548	-19.4815	Downregulated
LONRF1	55.6188	23.2863	-1.25609	0.291338	0.619822	-5.13461	4.14214e-05	-45.4139	-19.2512	Downregulated
JAM2	124.978	19.1285	-2.70788	0.106608	0.684103	-3.76766	0.0022576	-166.4	-45.2996	Downregulated
ADAMTS5	411.468	182.359	-1.174	0.519983	0.799979	-5.34192	5.26288e-05	-319.546	-138.671	Downregulated
FLCN	279.133	89.3579	-1.64329	0.75736	0.192852	-6.67097	2.65338e-06	-249.459	-130.093	Downregulated
PLCL2	117.645	52.9393	-1.15203	0.860234	0.113671	-4.6604	0.000235566	-94.0433	-35.3687	Downregulated
MPPE1	475.382	369.337	-0.364149	0.310431	0.61915	-2.93524	0.0070237	-180.429	-31.6608	Downregulated
RAB6B	79.0022	15.3846	-2.36041	0.149376	0.776544	-10.693	2.3118e-08	-76.3117	-50.9235	Downregulated
EPHB1	473.416	127.096	-1.89718	0.247262	0.116355	-6.54521	7.31606e-06	-458.639	-234	Downregulated
PIP4P2	1018.11	354.136	-1.52352	0.439149	0.799464	-7.44856	6.83074e-07	-851.305	-476.646	Downregulated
AGPAT5	647.023	243.82	-1.408	0.521472	0.881456	-6.60806	5.06008e-06	-532.198	-274.209	Downregulated
MMS19	2026.51	1672.22	-0.277234	0.523856	0.520178	-2.9549	0.00657437	-600.778	-107.805	Downregulated
ZFYVE27	1308.5	413.172	-1.6631	0.242585	0.686338	-9.22103	2.32211e-08	-1098.86	-691.792	Downregulated
CNOT8	1094.72	618.827	-0.822956	0.521566	0.119635	-4.12726	0.000458958	-715.326	-236.463	Downregulated
PXYLP1	4269.38	547.126	-2.96408	0.0870462	0.425167	-6.43305	2.01792e-05	-4969.69	-2474.83	Downregulated
MICU3	43.9383	14.375	-1.61192	0.0536836	0.254969	-4.46184	0.000426824	-43.6506	-15.476	Downregulated
PSD3	1087.15	653.44	-0.734432	0.280695	0.511501	-3.46543	0.0018701	-691.101	-176.329	Downregulated
ELMSAN1	227.95	148.804	-0.615302	0.55467	0.471036	-4.11309	0.000519383	-119.229	-39.0632	Downregulated
CFAP70	51.4018	7.14548	-2.84672	0.227917	0.286508	-7.12647	4.63124e-06	-57.5536	-30.959	Downregulated
KCNS2	42.2673	7.51734	-2.49125	0.573541	0.0725147	-4.57468	0.000381507	-50.9666	-18.5334	Downregulated
ZFAND3	52.9628	36.0627	-0.554471	0.340184	0.1689	-3.17925	0.00412073	-27.8859	-5.91424	Downregulated
SAMD8	872.005	657.128	-0.408163	0.675551	0.856825	-4.15828	0.000390116	-321.87	-107.885	Downregulated
AIFM1	1395.53	991.273	-0.493454	0.804185	0.361048	-4.04745	0.000556439	-611.647	-196.857	Downregulated
MFSD14A	62.4672	35.0319	-0.834428	0.0793028	0.905887	-4.24856	0.000432132	-40.9485	-13.9219	Downregulated
TIMP4	220.944	11.9243	-4.21171	0.793597	0.862326	-6.32214	2.55027e-05	-280.384	-137.655	Downregulated
PAXIP1	55.4657	41.0549	-0.434039	0.180509	0.114888	-2.24089	0.0345873	-27.6858	-1.13568	Downregulated
STEAP2	600.907	184.662	-1.70226	0.665521	0.823458	-5.32432	0.000103348	-583.747	-248.745	Downregulated
ZFHX2-AS1	9.66802	3.01736	-1.67993	0.208397	0.588765	-4.4142	0.000407174	-9.83725	-3.46406	Downregulated
DDX19B	535.388	453.274	-0.240204	0.168019	0.693353	-2.67916	0.015268	-146.483	-17.7462	Downregulated
RNF111	802.731	542.8	-0.564496	0.688053	0.721607	-6.57438	5.90767e-07	-341.231	-178.631	Downregulated
APPL1	658.476	498.057	-0.402818	0.689372	0.989798	-2.79142	0.00977156	-278.623	-42.2137	Downregulated
ZNF618	150.995	85.1721	-0.826049	0.0752779	0.0668723	-2.72046	0.0121184	-115.841	-15.8054	Downregulated
UBN2	159.909	36.7456	-2.12161	0.248729	0.281277	-5.32117	8.46781e-05	-172.485	-73.8421	Downregulated
BRAF	223.797	78.5637	-1.51026	0.80965	0.721367	-8.78135	1.6016e-08	-179.6	-110.867	Downregulated
AGAP1	273.749	38.2599	-2.83895	0.626865	0.965139	-11.1765	1.98271e-08	-280.616	-190.362	Downregulated
NCK1	569.836	391.913	-0.540016	0.799162	0.710961	-3.82042	0.000795752	-273.893	-81.9553	Downregulated
ESYT3	305.916	48.3424	-2.66178	0.763178	0.325663	-7.44535	3.05153e-06	-331.745	-183.403	Downregulated
GPR153	26.6556	7.39713	-1.8494	0.179228	0.579806	-5.6053	5.03303e-05	-26.5823	-11.9348	Downregulated
AUTS2	216.775	98.6945	-1.13516	0.464778	0.321464	-5.55214	3.24588e-05	-162.877	-73.283	Downregulated
SHROOM4	51.492	18.669	-1.4637	0.108004	0.556847	-4.55339	0.000269589	-48.0102	-17.6357	Downregulated
TMSB15B	15.1888	8.30173	-0.871527	0.410006	0.456809	-2.79181	0.0102406	-11.9844	-1.78984	Downregulated
GDPD5	454.174	68.3863	-2.73147	0.212126	0.0958342	-8.63067	6.29465e-07	-481.803	-289.774	Downregulated
TMED4	1269.67	855.112	-0.57027	0.88298	0.213239	-2.91819	0.00766379	-708.194	-120.925	Downregulated
PPP1R15B	722.294	460.706	-0.648739	0.80866	0.675508	-5.12249	4.75922e-05	-367.915	-155.261	Downregulated
EMSY	605.12	411.173	-0.557476	0.0608012	0.890035	-2.8557	0.0086511	-334.018	-53.8761	Downregulated
DUSP23	137.937	75.1804	-0.875582	0.646785	0.154554	-2.54647	0.0174489	-113.524	-11.9897	Downregulated
B4GALT3	873.163	533.911	-0.70965	0.372478	0.058488	-5.75049	1.99282e-05	-463.323	-215.18	Downregulated
RAPGEF6	71.5483	29.1374	-1.29605	0.692589	0.768971	-5.28156	3.99656e-05	-59.196	-25.6259	Downregulated
EPB41	480.767	25.5513	-4.23387	0.426058	0.957107	-16.6	2.35543e-10	-514.251	-396.18	Downregulated
PAXBP1	215.788	64.4967	-1.74232	0.374744	0.588595	-9.26908	8.96968e-08	-185.939	-116.644	Downregulated
SV2A	700.537	234.543	-1.57861	0.991563	0.597661	-9.45785	1.90003e-08	-569.429	-362.559	Downregulated
SIM2	15.3066	2.65266	-2.52864	0.104326	0.105105	-4.39225	0.00056379	-18.8118	-6.49611	Downregulated
CYB5R1	2022.4	1126.68	-0.843998	0.228105	0.900328	-5.41093	2.72995e-05	-1241.13	-550.325	Downregulated
ATP6V0D1	6960.15	4686.11	-0.570728	0.259829	0.250052	-3.47917	0.00211565	-3629.15	-918.937	Downregulated
FAM131B	52.336	12.2576	-2.09412	0.117765	0.204627	-8.38554	1.40274e-07	-50.1311	-30.0256	Downregulated
AC006213.1	135.278	52.002	-1.37929	0.0786152	0.609149	-4.99433	7.99982e-05	-118.17	-48.3822	Downregulated
TRAPPC10	81.5135	58.6673	-0.474483	0.168655	0.435198	-2.55666	0.0172927	-41.2861	-4.40632	Downregulated
VAV2	226.618	145.006	-0.644155	0.709973	0.0860562	-2.89085	0.00909819	-140.54	-22.6856	Downregulated
ADAMTS13	28.0886	3.01142	-3.22147	0.984017	0.572936	-6.41344	1.8244e-05	-33.4839	-16.6706	Downregulated
CACFD1	603.548	59.8863	-3.33317	0.0654976	0.0944708	-7.90805	1.95121e-06	-691.586	-395.738	Downregulated
CFAP157	19.3957	3.85087	-2.33248	0.999854	0.31063	-8.98103	2.99755e-08	-19.1687	-11.9211	Downregulated
SPTBN4	87.7948	6.52481	-3.75013	0.233588	0.110615	-7.17814	6.32609e-06	-105.674	-56.8655	Downregulated
SIK3	163.678	114.003	-0.52178	0.381778	0.559328	-3.72793	0.000957768	-77.0769	-22.2715	Downregulated
ADAR	3193.67	2176.83	-0.552987	0.130119	0.924717	-4.52707	0.000164795	-1482.53	-551.148	Downregulated
IL6R	83.0814	29.7225	-1.48297	0.362103	0.541479	-5.78783	1.77481e-05	-72.7335	-33.9842	Downregulated
LY6E	863.531	313.338	-1.46253	0.610715	0.23102	-4.24482	0.000524215	-823.237	-277.15	Downregulated
ZNF333	323.438	144.967	-1.15777	0.257338	0.0702821	-6.232	3.96003e-06	-238.126	-118.816	Downregulated
MRNIP	248.321	104.711	-1.2458	0.758845	0.156928	-7.30427	1.21643e-06	-185.086	-102.136	Downregulated
MAML1	109.423	69.3197	-0.658581	0.838529	0.207395	-4.20022	0.000278232	-59.7324	-20.4746	Downregulated
FBXL13	14.1311	5.96655	-1.2439	0.997412	0.520734	-4.67811	7.86192e-05	-11.7519	-4.57707	Downregulated
NAPEPLD	53.6331	35.902	-0.579061	0.349024	0.711331	-2.92871	0.00709811	-30.191	-5.27126	Downregulated
DVL3	337.476	168.948	-0.998209	0.875952	0.668412	-9.06509	1.82485e-09	-206.774	-130.283	Downregulated
ZNF382	148.674	45.3917	-1.71165	0.626568	0.337316	-6.02041	2.06367e-05	-139.753	-66.8102	Downregulated
PGAP3	271.712	176.849	-0.619558	0.404435	0.139756	-2.57536	0.0170329	-171.126	-18.5991	Downregulated
ZNF577	555.135	99.2578	-2.48359	0.534062	0.41207	-10.1076	2.57233e-08	-551.559	-360.196	Downregulated
ADCY10P1	45.601	8.26656	-2.4637	0.596991	0.29808	-8.5845	1.83686e-07	-46.5367	-28.1321	Downregulated
TNFSF13	40.1675	7.11808	-2.49647	0.341337	0.368745	-7.14132	4.12014e-06	-42.944	-23.1549	Downregulated
EIF4A1	101.074	43.3152	-1.22246	0.161418	0.477177	-4.41242	0.000444719	-85.5286	-29.9887	Downregulated
MEIOB	4.25378	1.56962	-1.43833	0.74958	0.534945	-3.2959	0.00420176	-4.40049	-0.967834	Downregulated
TBC1D24	180.148	63.0023	-1.51571	0.192239	0.329267	-5.26872	9.61685e-05	-164.559	-69.7331	Downregulated
NEU3	346.08	217.849	-0.667782	0.43738	0.575094	-4.26555	0.000258284	-190.205	-66.2588	Downregulated
PPP1R32	22.1863	7.18696	-1.62622	0.219924	0.950129	-7.29113	4.36323e-07	-19.2869	-10.7118	Downregulated
ASRGL1	60.6712	3.65101	-4.05464	0.999894	0.0514616	-8.40756	9.65045e-07	-71.6117	-42.4287	Downregulated
SYVN1	89.2442	57.8804	-0.624682	0.897084	0.499366	-3.08208	0.00510147	-52.3661	-10.3613	Downregulated
PARS2	130.347	73.4184	-0.828142	0.638176	0.102838	-6.05527	2.22317e-06	-76.2627	-37.5942	Downregulated
PRKAA2	201.694	14.7806	-3.77039	0.18564	0.0926624	-13.4655	1.06743e-09	-216.539	-157.288	Downregulated
SLC45A1	31.0755	5.95696	-2.38313	0.349591	0.438145	-7.60872	8.0124e-07	-32.0929	-18.1442	Downregulated
AK4	829.487	226.059	-1.87552	0.352611	0.774735	-9.55743	7.11823e-09	-735.18	-471.677	Downregulated
RAVER2	34.0231	14.9038	-1.19084	0.679835	0.0851951	-5.13101	2.7632e-05	-26.7991	-11.4396	Downregulated
PDPN	1306.46	28.4144	-5.5229	0.204058	0.0554153	-10.9345	6.09797e-08	-1530.46	-1025.64	Downregulated
RBBP4	5446.88	3419.31	-0.671726	0.242655	0.65361	-5.10614	6.61343e-05	-2859.67	-1195.47	Downregulated
NFIA	1691.99	623.654	-1.43991	0.36041	0.678953	-5.41799	3.83989e-05	-1482.72	-653.96	Downregulated
MYSM1	469.262	239.942	-0.967711	0.19779	0.127409	-5.13828	3.43458e-05	-321.708	-136.933	Downregulated
WDR63	174.345	79.409	-1.13457	0.351523	0.328094	-3.65877	0.00155136	-149.046	-40.825	Downregulated
ZNF326	433.318	289.315	-0.582783	0.836473	0.068483	-4.97392	0.000103816	-204.913	-83.0924	Downregulated
AGL	506.057	225.305	-1.16742	0.424644	0.446433	-10.4714	1.36439e-10	-335.992	-225.512	Downregulated
OLFML2B	1505.31	1093.81	-0.460704	0.186064	0.317723	-2.24964	0.0334007	-787.989	-35.0208	Downregulated
FLVCR1	82.2463	43.2868	-0.926022	0.31076	0.373105	-4.32194	0.000358577	-57.8113	-20.1076	Downregulated
IER5	60.8407	42.8978	-0.504133	0.0718691	0.907426	-2.26216	0.0338483	-34.3871	-1.49872	Downregulated
SNED1	251.87	78.9682	-1.67334	0.0786681	0.631081	-4.88135	0.000180548	-248.172	-97.632	Downregulated
PPP1R21	265.544	226.003	-0.232607	0.506105	0.794352	-2.35388	0.0267851	-74.1455	-4.93603	Downregulated
REL	80.3889	27.9014	-1.52666	0.433705	0.648145	-7.25154	1.36776e-06	-67.7607	-37.2144	Downregulated
RFTN2	350.333	108.49	-1.69116	0.298277	0.310408	-7.17921	1.89774e-07	-311.327	-172.359	Downregulated
FAM84A	160.09	17.4153	-3.20046	0.293339	0.165537	-6.77522	1.01183e-05	-187.943	-97.4071	Downregulated
FBXO41	76.4376	4.09998	-4.22059	0.84564	0.0648708	-15.9213	1.45262e-10	-82.0538	-62.6213	Downregulated
DCAF16	707.889	457.424	-0.629992	0.0663636	0.448423	-3.91544	0.000731566	-383.062	-117.869	Downregulated
PAQR3	215.023	166.68	-0.367404	0.965342	0.105909	-2.24989	0.033922	-92.6941	-3.9902	Downregulated
CGGBP1	1644.56	1237.42	-0.410366	0.0835533	0.349626	-2.57846	0.0165183	-733.106	-81.1736	Downregulated
GPR155	771.368	109.212	-2.82028	0.374906	0.80464	-18.5426	2.71302e-12	-737.816	-586.496	Downregulated
PBXIP1	6901.29	397.763	-4.11689	0.405089	0.298296	-10.6663	7.77403e-08	-7819.55	-5187.51	Downregulated
HIPK1	404.502	252.586	-0.679371	0.713653	0.766712	-3.84789	0.000845948	-233.688	-70.144	Downregulated
COL6A3	44695.5	18763.6	-1.25219	0.67107	0.0921649	-3.58195	0.00212603	-41139.7	-10724	Downregulated
SLC22A15	75.9322	34.0976	-1.15504	0.675116	0.0626337	-4.90668	5.45325e-05	-59.4442	-24.225	Downregulated
TRIM46	43.1964	27.9361	-0.628779	0.932967	0.155136	-2.47432	0.0204703	-27.9609	-2.55969	Downregulated
KRTCAP2	32.364	21.7404	-0.574016	0.765492	0.381934	-2.95252	0.00666753	-18.0256	-3.22176	Downregulated
ANKZF1	795.706	350.542	-1.18265	0.419261	0.881153	-6.65058	4.05039e-06	-586.364	-303.964	Downregulated
HDAC11	274.023	183.843	-0.57582	0.265996	0.391163	-4.49899	0.000177834	-131.746	-48.6131	Downregulated
PPP4R2	848.696	616.159	-0.461945	0.0790676	0.952056	-2.47276	0.0210182	-426.802	-38.2722	Downregulated
NEPRO	604.572	423.011	-0.51522	0.937183	0.746334	-4.63994	0.000172423	-263.381	-99.7415	Downregulated
SPICE1	43.2608	26.8203	-0.689734	0.688639	0.199891	-2.47651	0.0222686	-30.2833	-2.59767	Downregulated
WDFY3	574.437	227.749	-1.3347	0.422331	0.667659	-7.59791	5.35925e-07	-442.612	-250.764	Downregulated
COX18	81.7049	59.4565	-0.458587	0.326791	0.230808	-2.98264	0.00614199	-37.5818	-6.91493	Downregulated
PPM1K	242.334	133.481	-0.860369	0.371219	0.504673	-4.15828	0.000420874	-163.19	-54.5171	Downregulated
HESX1	24.759	3.71452	-2.7367	0.174166	0.0568976	-6.00319	2.23491e-05	-28.5043	-13.5846	Downregulated
ABHD6	586.65	88.7327	-2.72496	0.56582	0.126731	-10.578	4.38995e-08	-598.82	-397.014	Downregulated
CRELD1	1586.2	313.958	-2.33693	0.744201	0.0694584	-8.58205	2.97739e-07	-1587.54	-956.937	Downregulated
TTC14	565.501	275.964	-1.03505	0.317271	0.705638	-7.69054	6.86261e-08	-367.291	-211.781	Downregulated
SNRK	350.85	201.999	-0.796503	0.173964	0.153637	-4.70838	8.51822e-05	-214.065	-83.6368	Downregulated
ZNF513	50.8725	28.639	-0.828901	0.0699713	0.676349	-2.66205	0.0146173	-39.6069	-4.85992	Downregulated
FYCO1	488.617	311.705	-0.648522	0.459987	0.325708	-2.90294	0.00890202	-304.176	-49.647	Downregulated
DTX3L	568.534	227.751	-1.31979	0.114548	0.193513	-6.04128	4.031e-06	-457.619	-223.947	Downregulated
ZC3H12A	206.812	84.7331	-1.28732	0.424188	0.958398	-4.11327	0.000980551	-185.518	-58.6388	Downregulated
SENP2	803.717	620.489	-0.373284	0.442777	0.494189	-3.79925	0.000930547	-283.02	-83.4376	Downregulated
IGF2BP2-AS1	36.4848	5.43615	-2.74664	0.299599	0.340082	-5.88423	3.68038e-05	-42.3459	-19.7514	Downregulated
SFMBT1	122.201	72.029	-0.762606	0.94295	0.0720634	-5.24746	1.7874e-05	-69.8319	-30.512	Downregulated
ARHGEF3	2783.86	173.417	-4.00477	0.894213	0.60388	-15.2884	6.53061e-10	-2977.93	-2242.95	Downregulated
LRPAP1	3815.34	2235.66	-0.771114	0.958523	0.179263	-3.1697	0.00427204	-2610.56	-548.808	Downregulated
UBXN7	1429.97	954.915	-0.582542	0.182276	0.537786	-4.76511	6.46723e-05	-680.131	-269.982	Downregulated
ZNF691	199.122	137.02	-0.539264	0.627109	0.338491	-2.93367	0.00869631	-106.491	-17.7129	Downregulated
SLC9B1	39.3662	6.74029	-2.54608	0.0696023	0.41285	-4.60469	0.000408171	-47.8217	-17.4302	Downregulated
ZNF589	584.452	152.911	-1.9344	0.350454	0.0901335	-5.95416	3.58511e-05	-587.052	-276.031	Downregulated
PLXNB1	290.422	28.0637	-3.37137	0.79819	0.318143	-8.5794	8.34552e-07	-328.229	-196.487	Downregulated
INTU	167.176	52.8553	-1.66125	0.353602	0.323634	-5.12109	9.69395e-05	-161.575	-67.0668	Downregulated
HSPA4L	1766.59	125.255	-3.81802	0.169845	0.686374	-9.99326	1.44544e-07	-1995.24	-1287.42	Downregulated
RAD54L2	663.694	392.732	-0.756972	0.104693	0.510765	-4.77118	9.98316e-05	-388.974	-152.949	Downregulated
SCRG1	33.2591	11.5335	-1.52792	0.0944946	0.058439	-2.94356	0.00881961	-37.254	-6.19719	Downregulated
LMBRD2	429.521	305.831	-0.489991	0.0938973	0.781304	-3.27387	0.00299932	-201.351	-46.028	Downregulated
CCDC112	58.1744	34.1282	-0.769421	0.283097	0.0913391	-3.61103	0.00159976	-37.8776	-10.2148	Downregulated
ERAP1	775.029	372.517	-1.05694	0.880415	0.124385	-5.07675	3.28469e-05	-566.022	-239.002	Downregulated
EBF1	831.272	367.946	-1.17583	0.13085	0.697378	-5.98627	1.24575e-05	-626.136	-300.516	Downregulated
ANKRA2	511.106	308.197	-0.729767	0.75606	0.591443	-4.90443	0.000129641	-290.12	-115.696	Downregulated
LEAP2	14.127	5.73202	-1.30134	0.298063	0.123499	-3.30516	0.00322628	-13.663	-3.12704	Downregulated
GRIK2	1207.64	180.223	-2.74433	0.713202	0.548711	-9.56584	5.31727e-08	-1255.2	-799.629	Downregulated
SAP30L	110.829	65.3037	-0.763095	0.709284	0.770636	-3.47822	0.00181818	-72.4478	-18.6023	Downregulated
COG5	1978.94	1260.62	-0.650591	0.128843	0.21975	-3.3084	0.0027512	-1164.62	-272.013	Downregulated
CAMLG	301.468	239.507	-0.33194	0.504202	0.290098	-2.47724	0.0200635	-113.376	-10.5477	Downregulated
BMPER	2379.92	454.946	-2.38715	0.817785	0.138488	-6.06408	3.24469e-05	-2607.42	-1242.52	Downregulated
RELL2	31.5898	14.8591	-1.08812	0.0604247	0.0933331	-2.70861	0.0127171	-29.5288	-3.93275	Downregulated
ZNF12	331.372	119.264	-1.47429	0.0849114	0.418113	-5.49104	2.88428e-05	-293.068	-131.146	Downregulated
SLC29A4	39.3731	3.24829	-3.59946	0.182845	0.122672	-4.64045	0.000439014	-52.9088	-19.3407	Downregulated
SUN1	2603.54	1729.93	-0.58976	0.997236	0.125744	-2.75117	0.0108311	-1527.28	-219.938	Downregulated
TP53INP1	2541.06	167.675	-3.9217	0.136499	0.455521	-7.27753	5.9305e-06	-3077.38	-1669.4	Downregulated
INTS8	447.559	277.963	-0.687184	0.109344	0.23335	-3.51387	0.0017642	-269.165	-70.0269	Downregulated
TMEM65	71.1035	18.7388	-1.92389	0.0924188	0.0686751	-6.04101	1.56114e-05	-70.7082	-34.0212	Downregulated
TMEM71	135.213	15.6136	-3.11436	0.291526	0.189665	-7.06538	5.25264e-06	-155.862	-83.3364	Downregulated
KIF27	134.892	42.4584	-1.66769	0.462484	0.844098	-11.0095	1.33675e-09	-110.028	-74.8396	Downregulated
ANKS6	146.849	92.2616	-0.670529	0.943236	0.650132	-4.5426	0.000139409	-79.4184	-29.756	Downregulated
STRBP	218.392	29.3266	-2.89664	0.753757	0.0515167	-9.90027	6.73217e-08	-229.836	-148.295	Downregulated
ATP7A	660.079	365.016	-0.854677	0.570201	0.282953	-4.27097	0.000240908	-437.256	-152.869	Downregulated
ARHGAP12	883.26	681.321	-0.374504	0.99759	0.281949	-3.36714	0.00247565	-325.501	-78.3781	Downregulated
FAT3	80.9317	37.9675	-1.09194	0.0851814	0.934714	-4.41756	0.000200588	-63.0883	-22.84	Downregulated
HECTD2	136.548	82.6136	-0.724957	0.91601	0.763533	-3.42995	0.00231788	-86.4874	-21.3814	Downregulated
INTS6L	113.869	55.462	-1.03781	0.24852	0.184633	-4.08286	0.000422584	-87.9216	-28.8929	Downregulated
SPTSSA	2884.2	1304.36	-1.14483	0.254899	0.57628	-4.12367	0.000825919	-2393.28	-766.394	Downregulated
PCF11	376.226	186.517	-1.0123	0.959127	0.530423	-10.2534	3.43144e-09	-228.429	-150.99	Downregulated
NOXRED1	11.995	2.84981	-2.07349	0.696413	0.178946	-4.17301	0.000741182	-13.7971	-4.49324	Downregulated
KBTBD6	667.591	421.39	-0.663808	0.296248	0.600092	-6.79941	3.25757e-07	-320.634	-171.767	Downregulated
BEND7	39.462	20.9771	-0.911653	0.128276	0.742026	-3.34998	0.00302178	-29.9574	-7.01254	Downregulated
VSTM4	930.412	596.008	-0.642537	0.617193	0.765801	-2.22911	0.0411224	-653.488	-15.3192	Downregulated
SLC18A2	10.608	2.40372	-2.14181	0.0539918	0.277917	-3.26001	0.00566528	-13.5994	-2.80918	Downregulated
NDRG2	983.38	40.9832	-4.58464	0.831508	0.274027	-20.5017	8.93261e-12	-1041.06	-843.728	Downregulated
ZNF219	13.298	3.23549	-2.03915	0.0765026	0.432297	-3.98688	0.00130114	-15.4656	-4.65941	Downregulated
ZFYVE1	1222.77	827.062	-0.564086	0.943372	0.685871	-4.25084	0.000242562	-587.059	-204.357	Downregulated
HSPA12A	755.871	128.436	-2.55709	0.229412	0.827153	-11.6988	7.99536e-09	-741.996	-512.873	Downregulated
MOAP1	43.5417	7.46281	-2.54461	0.0725334	0.956286	-4.28114	0.000804407	-54.1981	-17.9596	Downregulated
CACNB2	136.927	22.6354	-2.59675	0.275276	0.160055	-7.04021	2.89452e-06	-148.724	-79.8588	Downregulated
SMCO4	211.329	60.2781	-1.80978	0.45779	0.630684	-7.40244	4.25827e-07	-193.668	-108.433	Downregulated
CEP295	208.221	148.225	-0.490329	0.376018	0.980668	-2.17513	0.0408692	-117.264	-2.72825	Downregulated
TCP11L2	119.758	57.9147	-1.04812	0.867263	0.125098	-4.13969	0.000328696	-92.5633	-31.1236	Downregulated
JAM3	3715.02	2177.03	-0.771011	0.182512	0.224997	-6.38812	4.22244e-06	-2042.34	-1033.65	Downregulated
HIF1AN	2299.01	1640.2	-0.487145	0.0566917	0.509306	-5.122	3.04733e-05	-924.275	-393.355	Downregulated
CKB	1096.29	359.105	-1.61015	0.96324	0.0518177	-4.03979	0.000659741	-1118.25	-356.118	Downregulated
BTRC	1256.47	477.672	-1.39529	0.0558972	0.698529	-7.27092	1.36656e-06	-1004.92	-552.686	Downregulated
FRS2	1077.48	621.895	-0.792922	0.374495	0.8931	-4.35248	0.000211241	-671.501	-239.674	Downregulated
ZNF202	347.957	128.486	-1.43729	0.443582	0.230458	-9.20875	1.36382e-08	-269.219	-169.722	Downregulated
FAM227B	122.483	75.24	-0.703014	0.277695	0.472915	-2.51512	0.0186509	-85.9169	-8.56979	Downregulated
TPP1	9536.36	2222.37	-2.10134	0.0520071	0.295381	-6.86078	6.67779e-06	-9594.27	-5033.7	Downregulated
CYB5A	1281.04	568.753	-1.17144	0.0783095	0.992293	-6.88346	2.67826e-06	-930.641	-493.937	Downregulated
USP54	98.0604	45.0337	-1.12267	0.651121	0.881577	-5.25386	4.19436e-05	-74.1179	-31.9356	Downregulated
PPFIBP2	361.702	166.476	-1.11949	0.410008	0.346793	-5.20991	2.18247e-05	-272.412	-118.042	Downregulated
TUB	188.377	107.821	-0.804978	0.0523954	0.310731	-3.13068	0.00505999	-134.072	-27.0392	Downregulated
ST5	607.562	396.82	-0.614546	0.877877	0.834295	-4.01259	0.00056977	-319.559	-101.925	Downregulated
IQCD	40.2476	10.826	-1.8944	0.660769	0.475589	-5.13941	0.00012243	-41.6274	-17.2158	Downregulated
CENPV	29.4945	17.9315	-0.717951	0.108596	0.409346	-4.5312	0.000116703	-16.8093	-6.31667	Downregulated
HSP90B1	24161.5	16898.1	-0.515847	0.331036	0.783567	-2.79146	0.0131228	-12781.9	-1744.81	Downregulated
BLCAP	1288.14	1036.41	-0.313696	0.0911004	0.131594	-2.33625	0.0280752	-474.009	-29.4539	Downregulated
BEX3	2466.47	1759.37	-0.487389	0.941613	0.982084	-3.66091	0.00146881	-1108.93	-305.274	Downregulated
TMPRSS5	4.96558	2.21132	-1.16705	0.647338	0.141992	-2.7301	0.0125109	-4.85171	-0.656818	Downregulated
ZCCHC18	64.0159	3.78574	-4.07978	0.824864	0.186893	-12.3779	6.68748e-09	-70.672	-49.7882	Downregulated
CASC4	1538.47	962.128	-0.677195	0.136494	0.181486	-4.048	0.000457165	-869.99	-282.693	Downregulated
TMEM170A	124.138	89.8639	-0.466135	0.287232	0.477904	-2.66052	0.0133417	-60.788	-7.76083	Downregulated
ANKDD1A	137.514	48.5218	-1.50288	0.27118	0.691121	-5.95869	1.96952e-05	-120.643	-57.3423	Downregulated
ZBTB39	172.609	79.6308	-1.11611	0.253035	0.803609	-5.97166	3.48231e-06	-125.093	-60.8636	Downregulated
VPS39	3316.73	2562.61	-0.372146	0.332894	0.68994	-3.59075	0.00184711	-1192.45	-315.784	Downregulated
PIP4K2C	1651.16	617.271	-1.41951	0.604843	0.1742	-10.5931	5.20351e-10	-1236.54	-831.249	Downregulated
MBD6	13.6873	7.41654	-0.884014	0.694654	0.283272	-5.53417	8.29282e-06	-8.59996	-3.94146	Downregulated
TEF	1489.66	148.44	-3.32703	0.0739458	0.313945	-11.3525	2.47588e-08	-1595.23	-1087.21	Downregulated
FAM102A	282.79	79.6577	-1.82785	0.833878	0.386041	-7.87615	5.04686e-07	-257.616	-148.649	Downregulated
ACSF2	180.915	66.3359	-1.44745	0.478822	0.550297	-6.13244	4.70865e-06	-153.474	-75.6841	Downregulated
GOLGA2	430.05	377.907	-0.186471	0.603129	0.487728	-2.64946	0.0135523	-92.6028	-11.6822	Downregulated
TBC1D2B	335.484	132.317	-1.34224	0.0796739	0.547264	-3.70754	0.00213733	-320.064	-86.2687	Downregulated
KATNAL2	60.1613	14.2827	-2.07456	0.132322	0.455911	-5.67818	5.56086e-05	-63.1974	-28.5596	Downregulated
ZNF91	1230.2	148.042	-3.05481	0.109234	0.287467	-6.65524	1.45368e-05	-1432.87	-731.445	Downregulated
TBC1D16	808.702	214.137	-1.91707	0.323833	0.0948418	-8.08832	2.56497e-07	-749.322	-439.808	Downregulated
TRIM68	612.223	259.82	-1.23655	0.212887	0.119823	-7.612	1.40834e-07	-448.461	-256.345	Downregulated
ZNF23	32.5392	15.5486	-1.06539	0.343154	0.696368	-5.70685	5.29004e-06	-23.1108	-10.8703	Downregulated
ZNF641	189.845	89.3943	-1.08656	0.0844638	0.613842	-5.20383	3.22805e-05	-140.484	-60.4162	Downregulated
ZNF528	868.723	400.056	-1.11869	0.141437	0.0918825	-4.42149	0.000186733	-687.622	-249.71	Downregulated
ZNF701	346.712	218.387	-0.666849	0.231654	0.20054	-2.43314	0.0254731	-239.027	-17.6223	Downregulated
SERTAD3	425.908	361.531	-0.236424	0.335986	0.508428	-2.11291	0.0444184	-127.023	-1.73212	Downregulated
NCKAP5L	290.858	100.782	-1.52908	0.241576	0.192717	-4.89907	0.000105438	-271.397	-108.755	Downregulated
TRAPPC9	204.715	97.3668	-1.07212	0.797004	0.0603448	-3.35952	0.00263033	-173.335	-41.362	Downregulated
TRPV3	243.857	15.0489	-4.01831	0.499375	0.133716	-7.30717	5.39989e-06	-296.343	-161.274	Downregulated
CYB5D2	640.046	520.432	-0.298467	0.934933	0.533164	-2.11233	0.0447023	-236.173	-3.05584	Downregulated
ZNF558	423.8	206.853	-1.03477	0.0652031	0.254985	-6.94786	4.79881e-07	-281.595	-152.298	Downregulated
FAM234A	1305.02	959.628	-0.443524	0.396804	0.318502	-2.12547	0.0440622	-680.819	-9.96301	Downregulated
RAB26	161.051	6.88208	-4.54853	0.336178	0.260271	-6.67864	1.45512e-05	-203.995	-104.343	Downregulated
VWCE	87.7767	7.55423	-3.53848	0.219199	0.448584	-5.95832	4.21796e-05	-109.225	-51.2198	Downregulated
BSCL2	33.1999	22.9847	-0.530505	0.468243	0.30208	-2.80924	0.0108453	-17.8012	-2.62919	Downregulated
SLC3A2	2582.47	1609.31	-0.682315	0.554206	0.0898502	-2.16813	0.0395234	-1895.97	-50.3643	Downregulated
TTC21A	81.0914	33.9649	-1.25551	0.342356	0.933572	-5.30827	5.71473e-05	-65.8526	-28.4006	Downregulated
CTNNB1	5239.17	4095.25	-0.355385	0.879544	0.114306	-2.33435	0.0279759	-2153.55	-134.282	Downregulated
MAP4K2	121.241	54.1909	-1.16176	0.33729	0.0817844	-3.61627	0.00144082	-105.393	-28.7074	Downregulated
SETD5	1087.49	552.629	-0.976623	0.203571	0.319282	-8.21789	1.60405e-08	-669.011	-400.718	Downregulated
THAP9	176.239	96.68	-0.866246	0.0854578	0.219859	-2.49154	0.0217801	-146.238	-12.8803	Downregulated
RNF187	153.481	78.0789	-0.975057	0.912308	0.055768	-4.47117	0.000229337	-110.56	-40.2451	Downregulated
GNG4	162.21	7.10712	-4.51245	0.582011	0.680158	-7.0723	8.00036e-06	-202.44	-107.765	Downregulated
NKIRAS2	1521.05	887.567	-0.77714	0.780998	0.908545	-8.65637	5.26928e-09	-784.178	-482.79	Downregulated
PCMTD1	1165.5	224.705	-2.37485	0.852727	0.284603	-9.42885	2.09521e-07	-1155.01	-726.588	Downregulated
KCTD6	192.575	97.8083	-0.977394	0.431751	0.998257	-6.92604	5.00615e-07	-123.094	-66.44	Downregulated
BDKRB2	5978.25	450.499	-3.73013	0.0911803	0.464941	-9.67548	2.12454e-07	-6758.84	-4296.65	Downregulated
PHYHIP	146.323	16.5044	-3.14824	0.174911	0.0623131	-5.28251	0.000143901	-182.863	-76.7756	Downregulated
SERINC2	1143.93	427.99	-1.41835	0.521932	0.155383	-4.24747	0.00031354	-1064.96	-366.919	Downregulated
TRAPPC11	930.549	639.346	-0.541485	0.357586	0.0553413	-4.36579	0.000340468	-430.916	-151.49	Downregulated
KCTD19	8.65212	3.84479	-1.17015	0.126874	0.403518	-2.57978	0.0183121	-8.70628	-0.90839	Downregulated
SEMA4C	95.9314	26.803	-1.83961	0.323873	0.200431	-7.4623	9.08568e-07	-88.6677	-49.589	Downregulated
PPIP5K1	301.105	215.949	-0.479575	0.243295	0.656795	-2.48176	0.020035	-155.77	-14.542	Downregulated
TSPAN5	1309.96	260.849	-2.32824	0.0992361	0.998196	-7.53295	3.31596e-06	-1348.71	-749.512	Downregulated
NSG1	114.461	23.2782	-2.29781	0.126397	0.162203	-4.61024	0.000367332	-133.455	-48.9114	Downregulated
MAT2A	12043.2	3599.1	-1.74252	0.207224	0.375282	-8.22537	8.1084e-07	-10640.2	-6248.12	Downregulated
SLC35G2	595.759	311.772	-0.93424	0.234254	0.140549	-4.57374	0.000173538	-413.292	-154.683	Downregulated
E2F6	245.316	131.547	-0.899068	0.654733	0.0826409	-5.13025	3.02924e-05	-159.55	-67.9889	Downregulated
COL4A3	12.8368	3.0058	-2.09447	0.050001	0.0662428	-3.69046	0.00208433	-15.4942	-4.16784	Downregulated
AR	204.751	64.9927	-1.65553	0.184816	0.130532	-6.30847	2.28247e-06	-185.678	-93.8398	Downregulated
HSPBAP1	170.537	125.5	-0.4424	0.367525	0.738742	-2.5272	0.0179776	-81.6842	-8.39007	Downregulated
CSNK1G1	500.145	337.31	-0.56827	0.136692	0.123153	-2.97563	0.00688165	-276.194	-49.4757	Downregulated
ZNF354A	147.19	72.6295	-1.01905	0.301709	0.948786	-4.98956	0.000110884	-106.08	-43.0412	Downregulated
ZBTB43	918.425	494.038	-0.894539	0.909068	0.421204	-9.69964	4.08959e-10	-514.333	-334.44	Downregulated
CCDC126	510.694	124.236	-2.03938	0.355024	0.335531	-9.19531	2.34241e-07	-476.485	-296.431	Downregulated
RAB24	36.9059	18.2759	-1.01391	0.382027	0.233672	-2.96801	0.0065503	-31.5624	-5.69763	Downregulated
THBS3	650.779	325.528	-0.999388	0.262607	0.670396	-3.10896	0.00699109	-547.701	-102.802	Downregulated
KCNAB1	828.128	53.7086	-3.94663	0.892099	0.114839	-12.7088	5.29669e-09	-905.295	-643.543	Downregulated
MINAR1	1130.4	15.5315	-6.18549	0.289398	0.107206	-6.8152	1.22851e-05	-1468.24	-761.489	Downregulated
PTK2	1822.26	1202.52	-0.599668	0.836884	0.741319	-5.17129	9.95989e-05	-874.264	-365.218	Downregulated
ZEB2	1695.99	685.481	-1.30694	0.493964	0.122895	-12.5081	2.32959e-12	-1176.76	-844.253	Downregulated
DFFB	157.302	68.9369	-1.19019	0.0821491	0.404069	-6.36114	1.02359e-06	-116.933	-59.7963	Downregulated
RGPD8	75.2515	39.5159	-0.929286	0.536878	0.960898	-5.19476	2.41165e-05	-49.9204	-21.5508	Downregulated
CSGALNACT2	815.536	440.646	-0.888129	0.0649584	0.23946	-6.10287	3.3772e-06	-502.069	-247.712	Downregulated
ROBO1	1472.59	360.372	-2.0308	0.114477	0.174729	-10.3958	2.37901e-08	-1339.8	-884.649	Downregulated
BRD3	560.854	230.219	-1.28462	0.177267	0.344357	-5.23578	3.26897e-05	-461.828	-199.441	Downregulated
ZNF747	76.6651	47.4786	-0.691292	0.535431	0.0571591	-2.66565	0.0131094	-51.7069	-6.66612	Downregulated
IFFO2	9.16585	4.08782	-1.16494	0.248866	0.0686167	-3.1258	0.00479069	-8.4408	-1.71526	Downregulated
NLGN2	26.6772	17.1138	-0.640446	0.616394	0.902386	-3.11636	0.00478588	-15.9051	-3.22164	Downregulated
SPDYE5	17.169	6.67049	-1.36394	0.890555	0.0749958	-4.39833	0.000257382	-15.4663	-5.53071	Downregulated
ZNF778	185.648	85.4253	-1.11984	0.446675	0.0637485	-3.80638	0.00118374	-155.315	-45.1313	Downregulated
NIPA1	539.045	124.371	-2.11575	0.351002	0.809425	-6.73362	1.2745e-05	-547.474	-281.874	Downregulated
SIK2	114.728	54.0357	-1.08624	0.145617	0.97491	-5.3554	2.30087e-05	-84.2073	-37.1776	Downregulated
AL512625.1	31.4364	6.08846	-2.36829	0.290122	0.545202	-6.87741	3.73451e-06	-33.1617	-17.5341	Downregulated
USP38	503.075	284.261	-0.823556	0.163984	0.0635609	-4.22674	0.000297418	-325.668	-111.96	Downregulated
USP47	2704.45	1388.99	-0.961301	0.267576	0.435586	-6.2947	1.84195e-06	-1747.31	-883.613	Downregulated
FAM161A	85.9242	64.8168	-0.406696	0.188023	0.786766	-2.24866	0.0332389	-40.4026	-1.81208	Downregulated
GABARAP	122.419	77.1183	-0.66668	0.256358	0.608306	-3.85426	0.00101682	-69.8469	-20.7541	Downregulated
NFRKB	542.395	415.558	-0.384294	0.288811	0.303931	-2.78914	0.00994274	-220.479	-33.1943	Downregulated
SETMAR	181.856	106.308	-0.774542	0.30672	0.680747	-5.68639	5.56708e-06	-102.858	-48.2374	Downregulated
NFXL1	152.716	100.512	-0.603489	0.747725	0.0608079	-4.50174	0.000140805	-76.1107	-28.2985	Downregulated
NPAS2	171.202	20.0957	-3.09074	0.442354	0.085704	-8.65095	3.9998e-07	-188.427	-113.785	Downregulated
SERPINB9	80.2907	12.8946	-2.63847	0.996341	0.238459	-10.6492	5.58628e-09	-80.7399	-54.0524	Downregulated
STAT2	3630.31	1928.59	-0.912544	0.514203	0.163592	-4.99216	3.44545e-05	-2402.46	-1000.98	Downregulated
COMMD5	818.934	513.186	-0.674265	0.822861	0.223029	-3.579	0.00165878	-482.835	-128.66	Downregulated
HTRA3	150.216	24.6716	-2.60612	0.0976515	0.0528457	-3.58192	0.00312414	-200.913	-50.1763	Downregulated
AC093323.1	24.7553	17.7203	-0.48233	0.369175	0.430148	-2.06131	0.0494261	-14.0509	-0.0190265	Downregulated
RNF139	779.742	221.031	-1.81875	0.278775	0.0923328	-9.05522	8.94588e-08	-689.279	-428.144	Downregulated
TSNARE1	93.9214	19.9564	-2.2346	0.918677	0.624494	-4.90813	0.000198503	-106.133	-41.7975	Downregulated
INSR	94.8351	59.8411	-0.664284	0.0625383	0.0625921	-2.75452	0.0126317	-61.589	-8.39894	Downregulated
PRKCE	151.177	100.541	-0.58846	0.717804	0.0634536	-2.6109	0.0148901	-90.5316	-10.7412	Downregulated
C9orf16	193.408	56.6433	-1.77167	0.941637	0.295301	-4.64716	0.000305662	-199.421	-74.1079	Downregulated
ZNF692	160.547	49.9874	-1.68336	0.262141	0.491866	-4.88296	0.00017274	-158.615	-62.5035	Downregulated
GRIK1	30.7088	2.23132	-3.78268	0.240886	0.201899	-5.34896	0.00012515	-39.9606	-16.9945	Downregulated
GAA	4188.8	442.735	-3.24202	0.82951	0.0751329	-6.98336	7.48238e-06	-4899.69	-2592.43	Downregulated
CHST11	98.6161	32.5076	-1.60105	0.252305	0.728453	-7.00636	1.94308e-06	-85.993	-46.2239	Downregulated
CHD7	2360.02	15.8827	-7.2152	0.168538	0.081907	-11.0215	5.7188e-08	-2803.59	-1884.68	Downregulated
CLCN5	338.206	62.1898	-2.44315	0.729836	0.9554	-10.2891	8.52929e-09	-332.538	-219.494	Downregulated
ZNF562	382.85	230.104	-0.734496	0.0673135	0.992895	-3.18362	0.00418273	-252.071	-53.4221	Downregulated
ETFDH	1038.8	619.983	-0.744616	0.635079	0.192618	-6.69914	5.53081e-07	-547.681	-289.949	Downregulated
MAP6	71.8287	3.28238	-4.45175	0.0804714	0.164427	-6.91639	1.00151e-05	-89.9345	-47.1583	Downregulated
BCL2L1	842.049	269.291	-1.64474	0.488545	0.0509229	-11.0071	8.26029e-10	-681.485	-464.031	Downregulated
ZNF274	760.378	351.347	-1.11382	0.315583	0.597019	-11.7929	6.73213e-12	-480.349	-337.713	Downregulated
GPHN	729.984	141.075	-2.3714	0.316288	0.070875	-8.33265	1.11094e-06	-741.045	-436.771	Downregulated
BCL2	15.1021	7.64289	-0.982559	0.515844	0.167521	-2.75832	0.0122253	-13.1053	-1.81311	Downregulated
MLLT3	378.295	93.6037	-2.01487	0.498465	0.509088	-6.99042	5.36473e-06	-371.793	-197.59	Downregulated
LAMB2	13575.7	5989.9	-1.18043	0.452979	0.0905663	-3.70331	0.00172409	-11902.2	-3269.43	Downregulated
USP19	904.685	628.144	-0.526319	0.329858	0.343119	-2.1649	0.0398385	-539.218	-13.8628	Downregulated
EIF2AK3	109.549	40.4396	-1.43774	0.232275	0.862138	-6.12639	1.16482e-05	-92.9264	-45.2929	Downregulated
FRMD3	581.503	135.517	-2.10132	0.0759795	0.391767	-5.31817	7.34883e-05	-624.02	-267.953	Downregulated
MACROD2	35.9535	7.26435	-2.30723	0.190915	0.545961	-8.18852	3.26736e-07	-36.0977	-21.2806	Downregulated
BSG	23678.3	8759.51	-1.43464	0.500668	0.228205	-6.79664	1.60009e-06	-19508.7	-10328.9	Downregulated
SPTLC3	298.371	123.238	-1.27566	0.688251	0.227536	-5.61296	7.01889e-06	-239.308	-110.958	Downregulated
BPGM	2036.75	664.181	-1.61662	0.59009	0.969197	-7.70315	6.66589e-07	-1748.91	-996.233	Downregulated
AFF1	260.508	197.853	-0.396895	0.707282	0.473178	-2.13849	0.0421405	-122.908	-2.40104	Downregulated
BANP	93.9245	61.0424	-0.621689	0.503882	0.0954999	-2.1015	0.0454416	-65.0453	-0.718818	Downregulated
LRRC20	232.333	71.2815	-1.70459	0.755024	0.374655	-8.94707	8.65571e-09	-198.378	-123.724	Downregulated
DCP2	675.853	196.864	-1.77951	0.881116	0.730004	-8.79374	1.92907e-07	-594.691	-363.286	Downregulated
DMXL1	383.221	264.74	-0.533601	0.406557	0.639719	-3.55023	0.00151858	-187.135	-49.8274	Downregulated
NADSYN1	1096.63	623.655	-0.814252	0.623017	0.978672	-4.80545	0.000138164	-679.611	-266.331	Downregulated
SH3RF3	168.562	24.0663	-2.80819	0.203565	0.987099	-11.5373	1.54429e-08	-171.357	-117.634	Downregulated
DCAKD	404.614	282.567	-0.51795	0.289884	0.433189	-3.10488	0.00457556	-202.869	-41.2237	Downregulated
TADA2B	129.886	47.7009	-1.44516	0.234664	0.361167	-6.44367	7.00666e-06	-109.158	-55.2132	Downregulated
GRK2	51.2822	30.2704	-0.760548	0.783552	0.332151	-3.11219	0.00453123	-34.9014	-7.12211	Downregulated
EVC2	107.786	56.0403	-0.943636	0.0539071	0.0855635	-2.12267	0.0468664	-102.699	-0.792514	Downregulated
HECTD4	401.182	111.606	-1.84584	0.202523	0.0748827	-12.0323	2.90912e-10	-339.992	-239.16	Downregulated
FAM222B	409.533	133.079	-1.6217	0.722072	0.488205	-8.89946	7.35837e-09	-340.762	-212.146	Downregulated
BNC2	1470.58	781.722	-0.911658	0.903923	0.0904799	-4.11014	0.000386725	-1034.43	-343.289	Downregulated
GPR137	199.033	118.777	-0.744752	0.513344	0.0645778	-2.88627	0.00852134	-137.892	-22.6199	Downregulated
NDNF	1367.53	309.374	-2.14415	0.588829	0.208059	-6.28477	1.52245e-05	-1417.3	-699.012	Downregulated
ZNF417	156.996	71.7679	-1.12932	0.672009	0.511523	-7.13726	2.26422e-07	-109.876	-60.5795	Downregulated
VEGFB	26.011	16.9394	-0.61874	0.211331	0.418433	-3.42217	0.0021815	-14.5359	-3.60725	Downregulated
MST1	26.1622	7.10622	-1.88033	0.838499	0.188757	-4.85642	0.000160348	-27.3532	-10.7588	Downregulated
TNFRSF10C	419.432	35.0019	-3.58293	0.936669	0.664872	-8.30226	1.21271e-06	-484.171	-284.689	Downregulated
SNX33	723.044	349.94	-1.04698	0.0676359	0.312788	-4.70073	0.000166583	-539.541	-206.666	Downregulated
SCAI	96.6352	45.9027	-1.07397	0.122466	0.19412	-8.07207	2.35258e-08	-63.6915	-37.7735	Downregulated
AGFG1	307.805	167.166	-0.880735	0.0663931	0.166178	-3.22107	0.00396712	-231.243	-50.0356	Downregulated
JUP	1169.7	40.6022	-4.84843	0.500754	0.0667333	-7.50142	4.36027e-06	-1454.11	-804.085	Downregulated
AC124319.1	1000.61	679.052	-0.559293	0.0935103	0.663561	-4.01445	0.000472724	-486.481	-156.645	Downregulated
FAM174A	365.244	105.05	-1.79779	0.737349	0.138577	-5.61147	2.76919e-05	-357.791	-162.598	Downregulated
CYB561D1	848.086	215.84	-1.97425	0.215589	0.623939	-10.8825	8.61076e-09	-755.434	-509.056	Downregulated
PODN	717.271	208.771	-1.78059	0.342165	0.0605835	-3.85833	0.00143929	-788.369	-228.631	Downregulated
RALGAPA1	395.753	90.5939	-2.12711	0.413762	0.612122	-11.7316	5.97981e-09	-360.608	-249.709	Downregulated
ANKRD36C	639.43	202.429	-1.65937	0.808843	0.233651	-8.72963	2.99116e-07	-543.742	-330.261	Downregulated
TRAM1L1	288.281	66.0667	-2.12548	0.144265	0.176084	-10.7189	2.87031e-08	-266.547	-177.882	Downregulated
B4GAT1	648.713	157.682	-2.04056	0.321681	0.10849	-4.97657	0.000136601	-700.172	-281.888	Downregulated
SH3PXD2B	492.327	263.383	-0.902453	0.277166	0.841399	-3.68571	0.0019937	-360.595	-97.2924	Downregulated
C3orf33	30.0304	11.2653	-1.41454	0.186687	0.527877	-4.11108	0.000850251	-28.4579	-9.07229	Downregulated
KLC2	273.996	171.849	-0.673019	0.657151	0.091191	-2.1787	0.0386476	-198.54	-5.75551	Downregulated
GK5	267.875	158.807	-0.754289	0.0762177	0.422037	-4.37526	0.000421813	-161.704	-56.4326	Downregulated
TVP23C	86.8088	60.9619	-0.509935	0.189839	0.463191	-3.01516	0.0058277	-43.5033	-8.19062	Downregulated
YPEL2	121.363	49.2413	-1.30139	0.10466	0.417654	-6.18496	7.37355e-06	-96.6017	-47.6419	Downregulated
GOLGA8A	283.585	37.1365	-2.93287	0.161704	0.725781	-6.63083	1.26663e-05	-326.336	-166.561	Downregulated
ARL10	85.0208	63.0293	-0.431793	0.0689211	0.217282	-2.38299	0.0254626	-41.041	-2.94197	Downregulated
CCDC14	597.174	382.528	-0.642587	0.896042	0.611129	-3.77804	0.000922362	-331.91	-97.3828	Downregulated
PPP2R2D	95.6544	64.3208	-0.572545	0.732858	0.467737	-3.3909	0.00225151	-50.3349	-12.3323	Downregulated
LINC00476	110.001	76.9379	-0.515753	0.878367	0.95545	-2.21379	0.038287	-64.1622	-1.96439	Downregulated
ZNF77	179.172	67.9991	-1.39775	0.0546071	0.0560728	-6.26449	4.77065e-06	-148.275	-74.0698	Downregulated
GPR156	30.7802	15.4383	-0.995496	0.496486	0.269849	-3.14898	0.00459658	-25.4365	-5.2475	Downregulated
MLXIP	683.68	182.977	-1.90165	0.559544	0.608529	-10.6473	1.77185e-08	-600.758	-400.646	Downregulated
CREG2	41.3337	1.28737	-5.00482	0.545988	0.0842339	-6.13889	3.467e-05	-54.1314	-25.9612	Downregulated
ZDHHC21	356.06	244.466	-0.542485	0.280784	0.126899	-2.77351	0.0104467	-194.55	-28.6376	Downregulated
A2M	540.813	79.2047	-2.77147	0.075022	0.0834957	-4.11804	0.00109626	-702.581	-220.635	Downregulated
CCDC57	188.524	96.7179	-0.96289	0.543523	0.202932	-3.14508	0.0044723	-152.132	-31.4792	Downregulated
ZNF404	112.097	31.5555	-1.82879	0.310792	0.199976	-5.18787	6.47623e-05	-113.192	-47.8912	Downregulated
RTTN	957.166	513.446	-0.898556	0.0768861	0.697372	-4.56819	0.000231046	-647.595	-239.844	Downregulated
ZSCAN2	277.129	74.4525	-1.89617	0.457966	0.133321	-11.6759	7.08659e-09	-239.712	-165.642	Downregulated
PLA2G16	496.895	38.1822	-3.70197	0.0939016	0.545679	-7.45393	4.44016e-06	-591.482	-325.943	Downregulated
PHLDB3	17.9054	8.89637	-1.00911	0.315563	0.0545848	-2.50115	0.0203946	-16.483	-1.53508	Downregulated
B3GNT5	600.602	7.82473	-6.26222	0.48535	0.387273	-11.9729	2.09103e-08	-699.71	-485.845	Downregulated
FKBP9P1	125.785	30.966	-2.0222	0.516512	0.0607882	-4.51961	0.000383244	-139.439	-50.1991	Downregulated
TYMSOS	14.1802	7.99996	-0.825814	0.680758	0.136284	-2.39488	0.0250434	-11.5147	-0.845745	Downregulated
DEAF1	269.392	111.508	-1.27255	0.625063	0.136012	-3.40233	0.00295527	-254.942	-60.8243	Downregulated
ULK1	193.77	63.0664	-1.6194	0.387722	0.413933	-7.55924	1.29263e-07	-166.516	-94.8905	Downregulated
LINC01561	24.3609	7.52045	-1.69568	0.536301	0.0514994	-4.36085	0.000335859	-24.9228	-8.75817	Downregulated
C8orf31	28.3969	18.2406	-0.63858	0.340346	0.785724	-2.79936	0.0101553	-17.6594	-2.65317	Downregulated
PPFIA3	32.7302	7.50054	-2.12556	0.620405	0.208852	-5.77426	1.89598e-05	-34.4186	-16.0408	Downregulated
TGIF1	1082.6	727.961	-0.572574	0.239763	0.686501	-3.30017	0.00285639	-575.755	-133.532	Downregulated
NIM1K	50.2471	19.7603	-1.34644	0.780263	0.531273	-4.69409	0.000102679	-43.9313	-17.0423	Downregulated
SLC25A22	562.822	221.953	-1.34242	0.991202	0.0736424	-4.31614	0.000291155	-504.87	-176.867	Downregulated
PIDD1	863.868	114.629	-2.91384	0.951479	0.0941305	-7.1364	4.83743e-06	-974.262	-524.215	Downregulated
CRACR2B	142.938	7.2233	-4.30659	0.456758	0.0831141	-5.78741	6.02817e-05	-186.317	-85.1123	Downregulated
TMEM94	451.896	280.08	-0.690152	0.877627	0.745017	-4.10141	0.000416737	-258.339	-85.2932	Downregulated
SOX12	17.7575	6.82598	-1.37932	0.344878	0.195026	-6.75837	7.05305e-07	-14.2788	-7.58427	Downregulated
PCDHB9	73.3848	1.92963	-5.24909	0.179006	0.0707212	-7.01304	8.93711e-06	-93.4568	-49.4536	Downregulated
ZNF518A	488.316	137.619	-1.82714	0.61357	0.76542	-8.01687	7.6248e-07	-443.825	-257.571	Downregulated
CENPBD1	332.671	195.705	-0.765416	0.168405	0.165196	-4.16555	0.000317525	-204.646	-69.2854	Downregulated
DMAP1	1102.65	757.495	-0.541661	0.210532	0.0978033	-3.31897	0.00275421	-559.251	-131.051	Downregulated
NDUFV2	11.3268	6.57942	-0.783704	0.454472	0.559262	-2.37905	0.0251198	-8.85245	-0.642241	Downregulated
ZNF518B	470.087	278.341	-0.756073	0.661722	0.678811	-4.56038	0.000193192	-279.492	-103.999	Downregulated
LCORL	167.926	93.4836	-0.845038	0.996776	0.089336	-3.75626	0.00113066	-115.607	-33.2776	Downregulated
ZNF454	102.161	22.2222	-2.20077	0.313129	0.193334	-9.79768	4.57929e-08	-97.2703	-62.6066	Downregulated
ZNF543	235.709	78.4775	-1.58666	0.144568	0.138568	-5.74072	2.54684e-05	-215.084	-99.3783	Downregulated
SLITRK1	341.028	5.42651	-5.97372	0.85739	0.0835945	-8.02374	2.13131e-06	-425.94	-245.263	Downregulated
WDR6	3797.2	2884.42	-0.396655	0.0831335	0.426911	-3.13403	0.00427029	-1511.73	-313.833	Downregulated
ZNF354B	76.5093	29.5898	-1.37053	0.431065	0.428161	-7.14419	1.71507e-07	-60.4442	-33.3947	Downregulated
PLEKHM3	272.646	189.323	-0.526184	0.381877	0.527052	-3.6711	0.00118191	-130.13	-36.5171	Downregulated
BEND3	44.3413	28.0358	-0.661378	0.915439	0.257913	-2.46237	0.0210784	-29.9466	-2.66431	Downregulated
LINC00843	17.8291	10.4134	-0.775799	0.0858751	0.858371	-3.15381	0.00412878	-12.256	-2.57546	Downregulated
DTX3	132.405	92.1974	-0.522156	0.257796	0.313626	-2.89812	0.00769397	-68.7779	-11.6367	Downregulated
KLHL11	160.301	82.1582	-0.964309	0.569702	0.175024	-3.8116	0.000783529	-120.328	-35.9585	Downregulated
ERN1	226.822	46.4174	-2.28882	0.336206	0.518012	-11.4167	3.3595e-09	-213.847	-146.962	Downregulated
ZHX2	314.547	152.626	-1.04328	0.986775	0.422947	-6.37033	1.06768e-05	-215.937	-107.905	Downregulated
DPY19L3	463.306	258.949	-0.839298	0.93174	0.36567	-4.83203	0.000184706	-294.024	-114.69	Downregulated
TAF7	3306.75	2245.97	-0.558075	0.0531219	0.439878	-3.93656	0.00073645	-1620.6	-500.963	Downregulated
ZNF852	54.9048	17.4542	-1.65336	0.658694	0.26445	-6.5211	3.85249e-06	-49.512	-25.3892	Downregulated
CYBC1	751.617	470.227	-0.676641	0.789549	0.268699	-2.42578	0.0230335	-520.609	-42.172	Downregulated
ZNF552	148.967	106.878	-0.479028	0.125344	0.684257	-2.20605	0.0364276	-81.3079	-2.8701	Downregulated
CTC1	374.067	172.397	-1.11756	0.156655	0.8621	-6.59708	7.46509e-06	-266.685	-136.655	Downregulated
LINC00324	29.3051	5.46447	-2.423	0.112443	0.298907	-6.02003	2.2603e-05	-32.2752	-15.4061	Downregulated
MAGED1	15509	12617.6	-0.297661	0.25881	0.37844	-2.70245	0.0120603	-5092.39	-690.274	Downregulated
CLK3	1185.85	626.421	-0.92072	0.441788	0.448486	-7.33872	1.17916e-07	-716.531	-402.332	Downregulated
ARID3B	82.9471	21.947	-1.91817	0.919093	0.315247	-6.98915	1.2413e-06	-79.2803	-42.7198	Downregulated
PACS2	120.898	60.8788	-0.989779	0.470462	0.227868	-6.12581	1.85147e-06	-80.1678	-39.8706	Downregulated
LINC00174	63.8363	17.8682	-1.83698	0.975666	0.420352	-5.9304	1.17315e-05	-62.2241	-29.712	Downregulated
PHC1P1	14.8199	5.96238	-1.31358	0.867112	0.520027	-4.11188	0.000590059	-13.3653	-4.34986	Downregulated
ZNF154	138.694	36.1291	-1.94067	0.951872	0.972598	-8.33285	1.41679e-07	-128.434	-76.6965	Downregulated
R3HDM2	66.9718	51.3392	-0.383494	0.448818	0.060947	-3.03041	0.00650335	-26.3794	-4.88591	Downregulated
ZNRF2	17.497	3.40705	-2.36051	0.173417	0.325234	-4.87435	0.000214303	-20.2623	-7.91751	Downregulated
FGD6	239.744	149.842	-0.678053	0.182958	0.562784	-3.87018	0.000664811	-137.676	-42.1282	Downregulated
OAZ2	5021.19	3132.65	-0.680645	0.105247	0.198567	-9.0429	3.83443e-09	-2319.9	-1457.18	Downregulated
TIGD2	51.0249	32.5657	-0.647849	0.116835	0.199401	-2.06703	0.0488729	-36.8202	-0.0982991	Downregulated
ZNF609	197.684	75.2566	-1.39331	0.35671	0.859257	-10.6515	1.21187e-09	-146.419	-98.4358	Downregulated
CCDC66	274.157	192.951	-0.506768	0.104304	0.645415	-2.12186	0.0440614	-160.075	-2.33689	Downregulated
GLIPR1L2	22.2645	6.8798	-1.69431	0.627953	0.392266	-4.57878	0.000200946	-22.4131	-8.35628	Downregulated
MB21D2	657.497	345.215	-0.929488	0.392306	0.0605277	-4.34414	0.000229438	-460.819	-163.744	Downregulated
ZNF594	422.349	90.7064	-2.21916	0.164077	0.921006	-9.12426	1.42218e-07	-408.996	-254.289	Downregulated
YOD1	257.197	76.2078	-1.75487	0.897298	0.127306	-10.4083	7.59812e-09	-217.643	-144.336	Downregulated
ZFP3	369.735	49.8309	-2.89138	0.109156	0.602889	-12.5165	2.31379e-09	-374.362	-265.446	Downregulated
PSMG4	126.748	77.9685	-0.700998	0.389777	0.548512	-3.49786	0.00182503	-77.5403	-20.0185	Downregulated
ZFP82	321.285	201.864	-0.67047	0.293217	0.454093	-4.39365	0.000243931	-175.881	-62.9604	Downregulated
LSMEM1	12.0631	4.82256	-1.32273	0.355301	0.0743558	-3.54841	0.00157251	-11.4442	-3.03688	Downregulated
AEN	2723.45	1404.04	-0.955849	0.225992	0.230432	-6.71821	3.96472e-07	-1723.1	-915.715	Downregulated
RPH3AL	250.282	10.798	-4.53472	0.61549	0.111336	-7.26916	5.93273e-06	-310.587	-168.382	Downregulated
SLC26A11	452.08	183.795	-1.29848	0.488528	0.275656	-4.6237	0.000139799	-388.807	-147.762	Downregulated
PJA1	1000.23	608.228	-0.717651	0.236513	0.522505	-5.99314	3.71591e-06	-527.124	-256.884	Downregulated
ZNF746	39.6682	25.2264	-0.653052	0.0520994	0.464514	-2.42009	0.0243333	-26.826	-2.05769	Downregulated
TMEM136	174.565	74.8393	-1.2219	0.217169	0.185646	-7.4303	1.64307e-07	-127.515	-71.937	Downregulated
ATG9B	16.8088	2.16372	-2.95763	0.0655105	0.208473	-5.2713	0.000119232	-20.6054	-8.68479	Downregulated
RELL1	486.051	211.045	-1.20356	0.318446	0.245781	-7.48149	3.99836e-07	-351.852	-198.161	Downregulated
OGFRP1	10.0555	4.81993	-1.0609	0.792266	0.180676	-2.76234	0.0107596	-9.14465	-1.32647	Downregulated
DEXI	33.3739	11.497	-1.53746	0.670724	0.73384	-5.0966	5.74417e-05	-30.8391	-12.9147	Downregulated
TDRKH	920.243	41.5454	-4.46925	0.906231	0.146746	-7.98788	2.18248e-06	-1116.2	-641.199	Downregulated
RGMA	113.578	2.92288	-5.28015	0.4453	0.543809	-7.70983	3.28101e-06	-141.652	-79.658	Downregulated
ATP6AP2	5033.98	2357.01	-1.09474	0.0637639	0.355571	-5.11841	6.44205e-05	-3772.97	-1580.98	Downregulated
UBE2E2	404.361	328.983	-0.297633	0.818425	0.662198	-2.17186	0.0439059	-148.455	-2.30192	Downregulated
SATB1	273.371	27.3467	-3.32142	0.765692	0.161553	-20.2588	2.30486e-12	-271.893	-220.156	Downregulated
LINC01006	77.3721	37.0037	-1.06414	0.605737	0.249277	-3.33345	0.00384949	-65.8798	-14.8569	Downregulated
TSKU	334.342	162.39	-1.04186	0.0742018	0.05607	-2.17109	0.0432531	-338.104	-5.79997	Downregulated
RRP7BP	108.935	46.0598	-1.24189	0.0743506	0.246295	-5.69501	1.10713e-05	-85.8098	-39.9409	Downregulated
SLC25A18	12.8604	3.42945	-1.90689	0.503414	0.0767867	-4.82613	0.000105068	-13.5096	-5.35231	Downregulated
SPATA13	241.059	88.808	-1.44063	0.105475	0.999374	-9.17732	8.01792e-09	-186.737	-117.765	Downregulated
LYSMD4	167.108	99.446	-0.748794	0.970404	0.242828	-3.77682	0.000987718	-104.738	-30.5859	Downregulated
GPC6	795.817	567.069	-0.488911	0.530753	0.166602	-3.05296	0.00542527	-383.294	-74.201	Downregulated
BCOR	377.08	306.519	-0.298892	0.7501	0.618045	-2.55466	0.0168999	-127.364	-13.7576	Downregulated
EP400	117.779	75.3154	-0.645066	0.92606	0.153358	-4.75829	8.87571e-05	-60.9429	-23.9844	Downregulated
PI4KAP2	46.5503	15.0952	-1.6247	0.080883	0.163629	-4.024	0.000941025	-47.9954	-14.915	Downregulated
COA5	505.133	246.47	-1.03525	0.807692	0.346579	-6.89357	9.68888e-07	-336.841	-180.484	Downregulated
PRR14L	992.326	399.097	-1.31407	0.870024	0.654686	-12.5418	5.62876e-11	-691.849	-494.609	Downregulated
ZNRF3	35.7595	19.543	-0.871679	0.195589	0.442951	-3.57274	0.0015334	-25.5831	-6.85002	Downregulated
FBXL7	34.021	24.6148	-0.466902	0.844007	0.576578	-2.41449	0.0231525	-17.417	-1.39545	Downregulated
SMG1P5	36.587	14.3736	-1.34791	0.241468	0.163302	-3.44324	0.00296267	-35.785	-8.6418	Downregulated
DGCR6	73.5149	31.999	-1.20001	0.336932	0.0637069	-3.5179	0.00176304	-65.873	-17.1588	Downregulated
KLHL25	318.032	37.2094	-3.09543	0.302437	0.130138	-7.73071	1.95494e-06	-358.687	-202.958	Downregulated
GUSBP1	136.619	106.97	-0.352952	0.798504	0.472514	-2.53201	0.0186281	-53.8724	-5.42568	Downregulated
NUDT14	183.875	14.5414	-3.66049	0.240942	0.103397	-9.74092	1.22724e-07	-206.597	-132.07	Downregulated
PP2D1	10.4075	3.50777	-1.569	0.160312	0.0689163	-3.90584	0.000750642	-10.5618	-3.23772	Downregulated
DIABLO	32.655	15.4819	-1.07672	0.422475	0.815299	-6.03042	2.9701e-06	-23.0458	-11.3003	Downregulated
GPR173	21.3791	4.62106	-2.20991	0.561118	0.646157	-7.59401	5.23864e-07	-21.3956	-12.1205	Downregulated
TM2D3	1634.84	772.032	-1.08242	0.570322	0.0831097	-9.01921	2.44596e-09	-1059.82	-665.794	Downregulated
PLA2G6	68.8387	17.6299	-1.96519	0.421459	0.676843	-7.60942	4.38975e-07	-65.3282	-37.0893	Downregulated
SS18L1	66.7266	20.7981	-1.68181	0.724038	0.663051	-10.4693	5.76954e-09	-55.163	-36.694	Downregulated
THAP7	400.573	192.806	-1.05491	0.952892	0.0659895	-4.08809	0.000397251	-312.457	-103.077	Downregulated
AP001062.1	22.4038	6.80523	-1.71903	0.96848	0.186291	-7.34639	1.86542e-07	-19.9926	-11.2046	Downregulated
TMEM255B	184.566	53.3977	-1.78928	0.0991049	0.943128	-5.3638	8.89368e-05	-183.453	-78.8828	Downregulated
KRBA2	86.6857	24.1682	-1.84268	0.356099	0.399166	-7.32735	9.84678e-07	-80.4779	-44.557	Downregulated
ZBTB40	346.379	224.357	-0.626558	0.143946	0.145385	-2.77848	0.0114444	-213.507	-30.5384	Downregulated
HIST2H2BE	386.717	55.5514	-2.79938	0.132769	0.443553	-6.3022	2.40472e-05	-444.368	-217.963	Downregulated
EIF4ENIF1	304.184	249.296	-0.287086	0.513285	0.169195	-2.30299	0.0295952	-103.896	-5.88094	Downregulated
RBM33	255.576	172.204	-0.569637	0.88544	0.0677222	-3.08019	0.00497063	-139.115	-27.6305	Downregulated
ZFP90	317.391	210.806	-0.590344	0.404225	0.201162	-4.58416	0.000100793	-154.378	-58.7918	Downregulated
USP18	95.4641	38.762	-1.30032	0.811629	0.738741	-6.17725	2.97069e-06	-75.7178	-37.6864	Downregulated
DGAT1	83.5937	35.4106	-1.23921	0.118104	0.0826809	-3.76287	0.00141942	-75.0805	-21.2857	Downregulated
EFCAB10	11.9352	4.69926	-1.34472	0.229697	0.20877	-5.27566	2.42288e-05	-10.0746	-4.39731	Downregulated
AC000068.1	19.2672	4.60632	-2.06446	0.743229	0.523801	-6.31573	6.38529e-06	-19.5433	-9.77849	Downregulated
ADSSL1	18.4954	4.71851	-1.97076	0.0669372	0.238779	-3.37261	0.00429609	-22.5001	-5.05364	Downregulated
TNFAIP2	111.389	47.1298	-1.24089	0.0518937	0.854814	-3.66534	0.00201678	-101.35	-27.1676	Downregulated
ZNF445	317.638	179.804	-0.820955	0.794583	0.549372	-4.3218	0.000316607	-204.263	-71.4042	Downregulated
ZNF74	96.2762	40.8831	-1.23567	0.681904	0.224032	-3.87419	0.000910944	-85.1735	-25.6126	Downregulated
KIAA0825	129.689	65.409	-0.987494	0.567422	0.311166	-4.43089	0.000164186	-94.1643	-34.3956	Downregulated
METTL7A	482.394	189.953	-1.34457	0.24627	0.464535	-5.07569	8.53078e-05	-413.721	-171.162	Downregulated
FAM174B	68.5492	15.8303	-2.11446	0.172797	0.172449	-5.95463	3.25454e-05	-71.6746	-33.7633	Downregulated
SDHAP1	259.799	156.886	-0.72768	0.0882581	0.120643	-3.03575	0.00562676	-172.812	-33.0135	Downregulated
PRKG1	450.131	275.156	-0.710092	0.640889	0.0514776	-4.61531	0.000125696	-253.468	-96.4806	Downregulated
LSAMP	945.604	126.82	-2.89846	0.982329	0.206654	-9.19348	1.36101e-07	-1008.43	-629.139	Downregulated
PCGF3	502.706	290.43	-0.791525	0.0957378	0.209881	-4.15056	0.000316191	-317.412	-107.14	Downregulated
PMEL	70.5919	12.0542	-2.54997	0.0651307	0.730398	-5.30111	0.000117703	-82.2552	-34.8203	Downregulated
EP400P1	82.1509	55.1037	-0.576128	0.915201	0.122577	-2.34854	0.0285521	-50.9744	-3.12005	Downregulated
C6orf201	7.76862	3.13848	-1.30759	0.386699	0.0923789	-4.09416	0.00045058	-6.97056	-2.28972	Downregulated
NPIPB4	34.7432	18.6055	-0.901007	0.646485	0.52075	-3.14862	0.00482672	-26.7933	-5.48231	Downregulated
TRIM69	161.457	28.5063	-2.5018	0.0628395	0.0894922	-6.04289	3.52958e-05	-180.303	-85.5991	Downregulated
KLHDC8B	1273.87	707.904	-0.847594	0.239754	0.450619	-4.59899	0.000120692	-820.249	-311.685	Downregulated
PTCH1	246.27	56.384	-2.12688	0.0737894	0.176021	-4.5742	0.000433524	-278.923	-100.848	Downregulated
RNPC3	273.501	104.042	-1.39438	0.234991	0.715729	-6.51873	2.09559e-06	-223.602	-115.315	Downregulated
AC021092.1	31.5845	4.64299	-2.76609	0.33822	0.240839	-5.93114	3.48457e-05	-36.6729	-17.2102	Downregulated
ZNF529	287.498	104.703	-1.45724	0.308284	0.950502	-7.68625	6.42997e-07	-232.986	-132.604	Downregulated
GSAP	70.9939	5.70161	-3.63825	0.981438	0.268301	-8.0485	1.76665e-06	-82.7731	-47.8114	Downregulated
CYP2R1	209.14	49.8271	-2.06946	0.706727	0.887826	-9.20849	1.75772e-07	-196.261	-122.364	Downregulated
POLR1D	506.666	390.509	-0.375682	0.345935	0.183817	-3.5025	0.00244388	-185.673	-46.6422	Downregulated
ZNRF1	32.3103	23.5383	-0.456981	0.635695	0.772851	-2.43829	0.0218987	-16.1669	-1.37695	Downregulated
MRTFB	585.04	348.461	-0.747538	0.985835	0.858687	-5.51338	8.73617e-06	-324.785	-148.374	Downregulated
ZNF555	347.454	137.601	-1.33633	0.0912475	0.759525	-5.77964	1.47753e-05	-285.885	-133.821	Downregulated
PRELID2	85.4654	42.789	-0.998099	0.503421	0.146331	-3.94466	0.00057634	-64.9653	-20.3874	Downregulated
ZNF75D	291.529	181.626	-0.682668	0.795223	0.616787	-5.12436	3.961e-05	-154.395	-65.4107	Downregulated
ZNF501	212.423	100.034	-1.08645	0.430637	0.159429	-4.9117	0.000125584	-160.602	-64.1757	Downregulated
SMYD4	246.856	164.34	-0.58699	0.3942	0.516297	-3.50367	0.00184932	-131.156	-33.8774	Downregulated
CEACAM19	18.8976	3.70582	-2.35034	0.847294	0.138802	-5.7806	3.40146e-05	-20.7855	-9.59811	Downregulated
KTN1-AS1	21.9437	14.0688	-0.641307	0.262531	0.374204	-3.48618	0.00190942	-12.5374	-3.21241	Downregulated
ARAP1	1364.74	700.855	-0.961437	0.104263	0.110763	-4.73968	0.000132382	-956.477	-371.29	Downregulated
ZNF397	252.775	134.993	-0.904971	0.116892	0.0952021	-4.22491	0.000357802	-175.647	-59.9172	Downregulated
HEXIM1	129.879	90.4731	-0.521607	0.76893	0.284348	-2.55444	0.0185801	-71.5132	-7.29854	Downregulated
TMEM232	66.7402	8.71128	-2.9376	0.856492	0.0534855	-8.95281	7.72707e-08	-71.7055	-44.3523	Downregulated
RSBN1L	168.451	111.343	-0.597318	0.449284	0.805113	-4.46387	0.000201541	-83.6671	-30.5491	Downregulated
EPOR	154.308	64.5293	-1.25779	0.0513018	0.200999	-3.8353	0.0011362	-138.813	-40.7449	Downregulated
MAGI2	118.027	52.8338	-1.15958	0.312257	0.0647429	-4.8318	6.786e-05	-93.0786	-37.3079	Downregulated
MAGEH1	2013.36	741.668	-1.44076	0.0530597	0.0947222	-9.24938	2.97942e-09	-1555.95	-987.426	Downregulated
TET3	206.816	16.7071	-3.62982	0.913881	0.0577266	-11.6818	7.57986e-09	-224.85	-155.368	Downregulated
EXD3	63.4402	37.4166	-0.761718	0.745731	0.167633	-2.5044	0.0200544	-47.5563	-4.49087	Downregulated
SECISBP2	457.59	195.026	-1.23039	0.175003	0.706207	-10.6916	5.34661e-10	-313.606	-211.522	Downregulated
SEMA4D	25.9332	10.3054	-1.3314	0.0645574	0.256631	-3.92238	0.00103522	-24.0118	-7.24372	Downregulated
DNAH17	29.747	4.51019	-2.72148	0.548703	0.519378	-8.39547	5.16506e-07	-31.6508	-18.8228	Downregulated
ZNF70	40.6347	21.3012	-0.931776	0.199829	0.641995	-2.60324	0.0178331	-34.92	-3.74695	Downregulated
ZFP69B	139.929	71.4639	-0.969404	0.985665	0.795023	-5.40466	1.36636e-05	-94.5709	-42.3585	Downregulated
CCDC157	39.422	23.8717	-0.723699	0.371945	0.350732	-2.97482	0.00625796	-26.2954	-4.80514	Downregulated
ANKRD19P	14.5186	3.77094	-1.9449	0.141613	0.0820896	-5.48947	1.97904e-05	-14.822	-6.67328	Downregulated
ZSCAN23	62.494	10.7545	-2.53878	0.0967845	0.525205	-8.2703	2.77689e-07	-64.9641	-38.5149	Downregulated
AC026412.1	139.119	64.3555	-1.11219	0.181893	0.0620651	-3.27089	0.00381017	-122.432	-27.0951	Downregulated
ZNF490	131.082	73.9763	-0.825333	0.434834	0.46091	-3.96906	0.000753989	-87.114	-27.097	Downregulated
ARL4C	517.997	71.6818	-2.85327	0.865505	0.949207	-12.0611	9.62094e-09	-525.745	-366.886	Downregulated
RAB42	28.4503	15.9417	-0.835635	0.0816717	0.0598268	-2.11628	0.0468402	-24.8248	-0.192302	Downregulated
NHS	60.9083	29.0746	-1.06688	0.990915	0.269975	-4.86654	5.32703e-05	-45.3091	-18.3584	Downregulated
AGAP4	44.0055	21.4278	-1.0382	0.92328	0.646315	-4.81202	8.36312e-05	-32.3096	-12.8459	Downregulated
CLN3	5.945	3.83473	-0.632552	0.478709	0.793838	-2.09931	0.0460385	-4.18044	-0.0400966	Downregulated
PTAR1	866.961	395.002	-1.13411	0.699815	0.112436	-5.94996	6.49342e-06	-636.87	-307.049	Downregulated
ZDHHC9	2090.65	1075.48	-0.95897	0.287989	0.684513	-5.08376	0.000103774	-1437.78	-592.557	Downregulated
TMEM120B	124.12	51.7462	-1.26221	0.140579	0.247595	-4.30105	0.000321918	-107.386	-37.3606	Downregulated
SPRED3	12.7348	7.93904	-0.681743	0.276583	0.483165	-2.19647	0.0373943	-9.28898	-0.302587	Downregulated
TMC3	15.6564	4.32381	-1.85638	0.131593	0.131384	-5.7748	1.18185e-05	-15.4256	-7.23958	Downregulated
LRRC66	16.6554	9.22271	-0.852725	0.453889	0.319957	-2.33081	0.0279903	-13.9951	-0.87021	Downregulated
ZNF292	1681.73	492.06	-1.77304	0.261874	0.391739	-11.9395	2.46916e-09	-1401.07	-978.279	Downregulated
ARID2	693.118	404.321	-0.777598	0.505132	0.104169	-5.28278	3.42111e-05	-402.714	-174.878	Downregulated
BLOC1S3	85.226	46.6342	-0.869905	0.651941	0.909665	-4.19011	0.000429731	-57.7721	-19.4115	Downregulated
NKAPL	82.0555	21.2607	-1.94841	0.231486	0.476963	-7.63167	9.73166e-07	-77.6728	-43.9167	Downregulated
UBE2Q2P1	78.8203	32.3558	-1.28454	0.371555	0.403855	-6.66362	8.06085e-07	-60.8811	-32.0479	Downregulated
FHIT	221.052	13.9332	-3.98779	0.0640596	0.0927937	-8.61826	8.31169e-07	-258.92	-155.318	Downregulated
ZKSCAN3	217.291	74.1077	-1.55193	0.884573	0.0782631	-9.30157	6.56682e-08	-175.777	-110.589	Downregulated
KAZN	117.863	49.8648	-1.24102	0.0753899	0.243072	-5.0972	7.84324e-05	-96.0526	-39.9434	Downregulated
GSPT2	173.951	93.1733	-0.90069	0.406894	0.0597709	-4.53741	0.000116671	-117.392	-44.1635	Downregulated
ZNF699	129.26	26.8619	-2.26665	0.168381	0.14143	-8.33151	4.88853e-07	-128.575	-76.2217	Downregulated
KIAA0895L	159.536	32.1946	-2.30899	0.262713	0.0885825	-5.5564	4.61175e-05	-175.992	-78.6914	Downregulated
AKR1C3	2381.2	1073.46	-1.14943	0.117392	0.464937	-4.19839	0.000419506	-1956.32	-659.171	Downregulated
WDSUB1	98.2659	43.6655	-1.1702	0.252213	0.304278	-6.47499	1.908e-06	-72.1218	-37.0791	Downregulated
TMEM63A	530.026	378.897	-0.484259	0.64496	0.204249	-2.71016	0.0140985	-268.054	-34.2046	Downregulated
MPHOSPH8	454.445	320.359	-0.504419	0.352816	0.746773	-3.28471	0.00332635	-218.657	-49.5162	Downregulated
FAM217B	238.042	157.834	-0.592805	0.0580782	0.834484	-3.05791	0.00627049	-134.965	-25.4507	Downregulated
ZNF493	328.41	37.2812	-3.13898	0.728963	0.501848	-9.06816	3.23554e-07	-360.023	-222.234	Downregulated
GARS-DT	379.928	141.076	-1.42925	0.0572147	0.353292	-6.65091	2.89568e-06	-314.246	-163.459	Downregulated
TRRAP	279.017	171.715	-0.700335	0.224392	0.242731	-3.37518	0.00253249	-172.955	-41.6487	Downregulated
ASB13	202.804	108.78	-0.89867	0.436758	0.0533136	-2.55721	0.0180538	-170.324	-17.7234	Downregulated
ZNF140	786.148	306.337	-1.35968	0.46613	0.669344	-9.03201	7.18334e-08	-591.957	-367.664	Downregulated
EVL	65.324	34.1389	-0.936196	0.263421	0.181353	-4.45248	0.000230529	-45.77	-16.6002	Downregulated
EPHB4	60.6275	37.1001	-0.708548	0.466312	0.655698	-2.33824	0.0309499	-44.6466	-2.40817	Downregulated
ZNF124	218.538	74.2165	-1.55807	0.068431	0.18118	-5.35089	5.24758e-05	-201.214	-87.4279	Downregulated
PPP1R26	97.0517	44.0942	-1.13816	0.124508	0.15043	-3.57338	0.00166974	-83.6677	-22.2471	Downregulated
NPIPB15	29.1695	13.3951	-1.12276	0.701867	0.432646	-2.64721	0.0157291	-28.2305	-3.31839	Downregulated
ZNF569	282.626	174.951	-0.691944	0.568716	0.188679	-3.05926	0.00706714	-181.906	-33.4444	Downregulated
ARMCX4	116.039	76.539	-0.600341	0.0626801	0.660746	-3.1244	0.00435616	-65.4921	-13.5075	Downregulated
ZNF605	414.996	208.735	-0.991426	0.096611	0.729299	-4.60451	0.00012335	-298.902	-113.62	Downregulated
ZNF799	108.886	76.4097	-0.510993	0.0736199	0.908018	-2.62396	0.0143976	-57.9261	-7.02677	Downregulated
GDAP2	815.621	473.516	-0.784488	0.134327	0.939189	-4.79557	7.34698e-05	-489.504	-194.708	Downregulated
AFAP1	1759.76	580.174	-1.60082	0.832723	0.344963	-6.94915	6.14753e-07	-1531.95	-827.228	Downregulated
MAN2A2	147.291	58.8952	-1.32244	0.998265	0.293226	-7.49362	5.9377e-08	-112.644	-64.147	Downregulated
MYO6	1706.1	881.188	-0.953181	0.763491	0.379435	-7.64433	7.74108e-08	-1047.81	-602.011	Downregulated
HDAC2	2771.21	1294.12	-1.09855	0.773007	0.203557	-5.70317	9.73648e-06	-2014.18	-940.011	Downregulated
ZNF782	44.0932	11.4555	-1.94452	0.523965	0.555608	-7.57823	4.74122e-07	-41.6756	-23.5998	Downregulated
WNK3	68.1463	6.26826	-3.4425	0.055193	0.066664	-6.51167	1.43263e-05	-82.2754	-41.4807	Downregulated
TTC30B	119.239	82.4546	-0.532186	0.9071	0.150229	-2.17806	0.0387544	-71.5163	-2.05282	Downregulated
ZFP62	518.637	159.903	-1.69752	0.599168	0.485323	-7.87235	1.35377e-06	-456.195	-261.271	Downregulated
ZNF418	109.269	31.2336	-1.80671	0.124604	0.913849	-6.31121	7.74476e-06	-104.118	-51.9522	Downregulated
DAPK1	369.513	7.67632	-5.58907	0.835419	0.105508	-9.67832	2.51714e-07	-442.563	-281.109	Downregulated
LINC01560	23.7103	6.71829	-1.81935	0.835162	0.0943304	-6.50195	2.84242e-06	-22.4544	-11.5297	Downregulated
MAML3	75.6742	30.1464	-1.32782	0.105755	0.085794	-4.5741	0.000181241	-66.2811	-24.7744	Downregulated
MVB12B	86.0872	28.493	-1.59519	0.106398	0.0946084	-4.37769	0.000386231	-85.2932	-29.8953	Downregulated
ZFP28	162.827	86.2346	-0.917002	0.277068	0.343802	-3.76671	0.00113615	-118.884	-34.3009	Downregulated
ANKRD36B	823.764	118.783	-2.79391	0.139124	0.876939	-8.0928	1.65409e-06	-892.683	-517.28	Downregulated
ZNF470	93.758	46.5245	-1.01095	0.911425	0.707333	-4.91367	8.056e-05	-67.2663	-27.2006	Downregulated
ZNF100	48.4553	23.0023	-1.07487	0.153187	0.868327	-3.97142	0.000828304	-38.8743	-12.0317	Downregulated
ZSCAN25	380.274	256.415	-0.568557	0.955301	0.502467	-4.58395	0.000106791	-179.474	-68.2433	Downregulated
ZNF763	28.6535	10.0871	-1.5062	0.633556	0.241321	-3.68293	0.00155157	-29.1082	-8.02453	Downregulated
MAFG	141.674	79.0775	-0.841235	0.212904	0.0676507	-4.16449	0.000360544	-93.655	-31.5378	Downregulated
ARRDC1	171.493	105.131	-0.705963	0.215596	0.139384	-2.28591	0.0308611	-126.105	-6.6194	Downregulated
IGF2R	1228.52	360.563	-1.7686	0.30305	0.862841	-5.15903	0.00015773	-1229.7	-506.212	Downregulated
PGAP1	541.113	166.414	-1.70116	0.556079	0.385982	-10.0206	1.10904e-08	-453.406	-295.994	Downregulated
ZNF772	517.827	185.108	-1.4841	0.490524	0.211504	-6.26888	2.66564e-06	-442.817	-222.621	Downregulated
LRRC8B	380.304	18.6826	-4.34738	0.124906	0.102059	-10.409	9.44372e-08	-436.529	-286.714	Downregulated
MIRLET7BHG	93.7079	52.7035	-0.830271	0.538423	0.394662	-3.06532	0.00639552	-69.0121	-12.9965	Downregulated
NOL4L	883.594	224.073	-1.97941	0.791573	0.729177	-12.8957	1.97135e-10	-767.101	-551.94	Downregulated
ENTPD4	1255.91	902.656	-0.476488	0.47563	0.649061	-3.52762	0.00158118	-559.098	-147.416	Downregulated
HIST1H4J	6.32642	2.84661	-1.15214	0.609096	0.186612	-3.32565	0.00275864	-5.63625	-1.32336	Downregulated
DDI2	303.216	87.4674	-1.79353	0.5196	0.737748	-8.00654	1.05619e-06	-273.346	-158.152	Downregulated
SVIL	720.553	202.824	-1.82887	0.0895436	0.329783	-6.40517	1.07712e-05	-689.719	-345.738	Downregulated
ZNF655	1229.35	897.533	-0.453856	0.325749	0.501198	-4.66771	8.81417e-05	-478.22	-185.409	Downregulated
BNIP3P1	5.50038	2.43533	-1.17541	0.991304	0.36587	-3.62426	0.00171704	-4.83055	-1.29954	Downregulated
FBXL22	9.20389	2.23462	-2.04222	0.899725	0.253907	-4.60847	0.000271814	-10.1682	-3.77038	Downregulated
ZNF786	153.201	61.6126	-1.31412	0.380915	0.109194	-3.44671	0.00279866	-147.321	-35.8552	Downregulated
ZNF517	17.1705	9.40851	-0.867897	0.104804	0.556642	-2.95407	0.00676618	-13.1752	-2.34881	Downregulated
RAB40C	74.6002	40.4321	-0.883677	0.871636	0.148882	-2.58152	0.016168	-61.4435	-6.89262	Downregulated
TOPORS	879.254	539.486	-0.704696	0.770179	0.459305	-4.57735	0.00011677	-492.816	-186.722	Downregulated
BCO2	12.5662	5.08875	-1.30416	0.948866	0.0583084	-4.10563	0.000362123	-11.2235	-3.73138	Downregulated
ZNF460	200.968	67.2832	-1.57865	0.813977	0.186081	-6.21553	5.44906e-06	-178.672	-88.6978	Downregulated
LHFPL5	19.4659	5.44508	-1.83792	0.254839	0.132957	-4.90781	8.06374e-05	-19.9727	-8.0689	Downregulated
KLHDC1	64.8158	23.3118	-1.47529	0.102147	0.259351	-4.70102	0.000147755	-59.9571	-23.051	Downregulated
AC122129.1	37.7156	15.8805	-1.24791	0.479427	0.457888	-4.43551	0.000179677	-32.0032	-11.6671	Downregulated
HIST4H4	25.7286	7.49165	-1.78002	0.681617	0.769518	-4.54278	0.000354778	-26.766	-9.70788	Downregulated
ZNF181	480.454	105.659	-2.18498	0.144452	0.369438	-8.65154	5.45009e-07	-467.711	-281.878	Downregulated
INKA2	534.14	13.7137	-5.28352	0.462461	0.0689916	-15.1656	1.0568e-09	-594.488	-446.364	Downregulated
FAM49A	970.571	6.32383	-7.26189	0.475709	0.089954	-9.05013	5.6332e-07	-1194.41	-734.082	Downregulated
NKIRAS1	707.465	396.359	-0.835851	0.05574	0.20726	-6.49687	1.78781e-06	-410.584	-211.628	Downregulated
ZNF311	13.4887	4.31967	-1.64275	0.331831	0.126605	-5.51102	1.06203e-05	-12.5987	-5.73925	Downregulated
ZNF71	224.497	107.927	-1.05664	0.182164	0.0778094	-4.04199	0.000504548	-176.221	-56.9199	Downregulated
DNM3	504.263	74.5123	-2.75863	0.772552	0.818875	-17.8113	7.36932e-12	-480.964	-378.537	Downregulated
VPS13A	626.287	160.072	-1.96811	0.354313	0.0968866	-9.45797	1.48022e-07	-571.678	-360.754	Downregulated
MBP	531.248	21.3371	-4.63795	0.25652	0.343604	-13.5638	3.67051e-09	-590.954	-428.868	Downregulated
ELOVL2	88.2282	26.7878	-1.71966	0.125153	0.0977249	-3.71124	0.00177357	-96.4094	-26.4714	Downregulated
ZNF248	697.566	176.004	-1.98672	0.0670471	0.694225	-8.22141	3.47902e-07	-655.88	-387.243	Downregulated
MIER1	674.227	464.671	-0.537025	0.39948	0.115006	-3.01057	0.00618812	-353.466	-65.6462	Downregulated
MAN1A2	604.583	327.827	-0.883007	0.0602623	0.111797	-7.06928	1.96727e-07	-357.348	-196.165	Downregulated
ZNF251	32.4662	22.2789	-0.543261	0.210938	0.925377	-2.70002	0.0133976	-18.033	-2.34158	Downregulated
ZNF334	285.43	74.839	-1.93128	0.980306	0.253408	-7.91999	1.42368e-07	-266.08	-155.103	Downregulated
ZXDA	35.6246	12.6883	-1.48938	0.102498	0.334856	-3.9852	0.000903735	-35.0487	-10.8239	Downregulated
HELZ	1649.16	1202.14	-0.456122	0.421901	0.321116	-2.9554	0.00655958	-757.933	-136.098	Downregulated
UCKL1	480.222	323.438	-0.57021	0.52639	0.120615	-2.13982	0.0419273	-307.394	-6.17327	Downregulated
ZNF813	242.393	108.646	-1.15771	0.0765934	0.651398	-3.49018	0.00256643	-214.17	-53.3229	Downregulated
PIM3	126.509	19.6126	-2.68938	0.0908192	0.127656	-4.10104	0.00114829	-162.967	-50.8246	Downregulated
GFPT1	3635.9	2236.72	-0.700929	0.0869279	0.724909	-4.37283	0.00018938	-2058.18	-740.184	Downregulated
ZNF26	257.077	141.086	-0.865626	0.928805	0.363063	-4.03721	0.000521825	-175.461	-56.5216	Downregulated
ITSN2	405.049	133.359	-1.60279	0.308432	0.954517	-7.08378	4.86397e-06	-353.79	-189.592	Downregulated
OGA	1435.94	1000.78	-0.520869	0.466093	0.169571	-4.46201	0.000176616	-636.862	-233.453	Downregulated
ZXDB	110.953	35.1864	-1.65686	0.192671	0.224345	-5.10775	0.000103129	-107.195	-44.3387	Downregulated
ZNF587	185.499	125.154	-0.567714	0.522898	0.579862	-3.50377	0.00216511	-96.2097	-24.4818	Downregulated
SH3BGRL2	746.208	31.6849	-4.55771	0.844196	0.147002	-9.36992	3.24692e-07	-878.941	-550.105	Downregulated
ARMH1	15.8235	3.42678	-2.20714	0.0974065	0.496648	-3.93214	0.00151397	-19.1609	-5.63248	Downregulated
ZNF627	716.013	292.753	-1.2903	0.0636608	0.77613	-3.89153	0.00153679	-655.818	-190.703	Downregulated
CCDC69	233.501	17.3211	-3.75283	0.275982	0.0854054	-6.21296	2.9868e-05	-291.258	-141.102	Downregulated
NCOA6	259.865	204.75	-0.343898	0.143837	0.382633	-2.44295	0.0237632	-102.114	-8.11631	Downregulated
FAN1	399.048	288.884	-0.466069	0.575715	0.917494	-3.79122	0.000809536	-169.908	-50.4189	Downregulated
MT-ND6	3156.21	566.714	-2.4775	0.0709441	0.292362	-5.69193	5.205e-05	-3563.68	-1615.32	Downregulated
MT-CO2	28067	11055.7	-1.34409	0.728594	0.985451	-5.57683	2.20158e-05	-23394.3	-10628.3	Downregulated
TOGARAM1	733.509	366.072	-1.00269	0.0898597	0.663452	-6.30467	1.85691e-06	-487.916	-246.957	Downregulated
MT-CYB	32817	7557.39	-2.11848	0.136226	0.604608	-5.79957	3.56451e-05	-34546.6	-15972.7	Downregulated
LDB1	71.346	52.5697	-0.440602	0.866437	0.7419	-2.74973	0.0115168	-32.9154	-4.63732	Downregulated
CTR9	2231.71	1850.48	-0.270252	0.884398	0.374336	-2.80589	0.00961418	-661.163	-101.303	Downregulated
MT-ND2	13531.5	1674.4	-3.0146	0.0619577	0.622502	-7.07238	6.16942e-06	-15459.2	-8255.03	Downregulated
MT-ND5	21163.9	3962.09	-2.41727	0.364643	0.250449	-5.76582	4.53801e-05	-23589.4	-10814.2	Downregulated
LRIG2	471.064	205.694	-1.19542	0.310301	0.597985	-10.5524	2.70526e-10	-317.388	-213.351	Downregulated
FOXJ3	634.087	336.103	-0.915778	0.445982	0.150898	-7.46967	4.19465e-07	-381.404	-214.565	Downregulated
INPP5F	269.344	78.2089	-1.78405	0.514979	0.0717091	-7.95857	2.85818e-07	-241.634	-140.637	Downregulated
OPA1	1294.82	990.972	-0.385836	0.110245	0.979378	-2.6704	0.0132575	-538.445	-69.2518	Downregulated
DENND4B	102.905	69.369	-0.568955	0.0598932	0.484578	-2.70064	0.0133184	-59.3453	-7.72743	Downregulated
RYR3	219.171	5.74534	-5.25352	0.147217	0.193727	-9.21928	4.39036e-07	-263.41	-163.44	Downregulated
MT-ND3	379.588	47.1991	-3.0076	0.24801	0.500922	-4.99897	0.000220642	-475.568	-189.211	Downregulated
FICD	602.155	225.968	-1.41402	0.520962	0.455583	-7.00103	5.99415e-07	-487.831	-264.543	Downregulated
STKLD1	18.413	7.31401	-1.33199	0.374569	0.132326	-5.67507	5.88783e-06	-15.1207	-7.07724	Downregulated
DCAF12	768.658	602.111	-0.352313	0.989132	0.590419	-2.50765	0.018925	-303.25	-29.8448	Downregulated
MT-ND4	27349.8	5372.5	-2.34787	0.723193	0.646161	-6.89903	4.14722e-06	-28745.6	-15209	Downregulated
MT-ND1	5391.89	861.138	-2.64647	0.292489	0.896518	-6.98069	7.40157e-06	-5926.2	-3135.3	Downregulated
PRMT6	602.48	367.436	-0.713419	0.537447	0.249996	-2.54973	0.0173938	-425.039	-45.0486	Downregulated
CIPC	708.848	265.844	-1.41489	0.0743373	0.266638	-9.47995	2.40707e-09	-539.758	-346.25	Downregulated
MT-ATP6	13963.9	3333.71	-2.0665	0.239741	0.266659	-5.72788	2.42714e-05	-14544.6	-6715.8	Downregulated
TOP1	355.955	201.276	-0.822516	0.786082	0.214642	-6.20038	1.58369e-06	-206	-103.357	Downregulated
SREBF2	1021.11	399.486	-1.35392	0.403177	0.0954782	-3.49505	0.00260476	-995.456	-247.789	Downregulated
GPRASP1	377.267	80.6856	-2.2252	0.176327	0.785486	-6.26084	2.08245e-05	-398.176	-194.987	Downregulated
MT-CO3	18554.9	5943.77	-1.64235	0.23471	0.964099	-5.51522	3.79164e-05	-17435.7	-7786.64	Downregulated
L3MBTL3	225.333	73.3491	-1.61921	0.339684	0.1032	-5.7121	3.56798e-05	-208.517	-95.4506	Downregulated
SGMS1	394.388	307.333	-0.359812	0.817875	0.86843	-2.42434	0.0242608	-161.645	-12.465	Downregulated
RF00019	5.44391	2.1849	-1.31708	0.113425	0.166022	-3.13403	0.00512113	-5.42492	-1.0931	Downregulated
RNA5SP37	43.7636	9.5876	-2.19049	0.604477	0.403425	-7.04627	1.70842e-06	-44.3901	-23.962	Downregulated
RBMS3-AS2	20.083	9.05721	-1.14883	0.904323	0.20321	-3.53867	0.0017909	-17.4779	-4.57365	Downregulated
CCDC162P	10.4071	1.85205	-2.49037	0.369932	0.121189	-6.03588	1.7027e-05	-11.5588	-5.55131	Downregulated
BVES-AS1	18.3119	8.54366	-1.09986	0.588082	0.0854402	-3.56589	0.00164794	-15.4361	-4.10038	Downregulated
ATP1A1-AS1	38.7507	26.4302	-0.552035	0.0513095	0.202368	-2.20001	0.0369907	-23.8377	-0.803281	Downregulated
C6orf163	21.8432	7.66505	-1.51082	0.635129	0.246025	-5.55994	9.15868e-06	-19.433	-8.92325	Downregulated
GDI1	1820.08	1097.71	-0.7295	0.842692	0.451692	-6.70336	4.39009e-07	-944.011	-500.721	Downregulated
PCMTD2	510.694	143.235	-1.83407	0.418097	0.729943	-7.94577	8.89502e-07	-465.964	-268.953	Downregulated
ZDHHC18	45.2181	28.0366	-0.689588	0.487956	0.610175	-4.1198	0.000474279	-25.8459	-8.51708	Downregulated
BMS1P1	78.9404	41.9089	-0.913507	0.0978228	0.157627	-3.17105	0.00394316	-61.0648	-12.9982	Downregulated
MACO1	152.264	99.5816	-0.612624	0.0911231	0.147998	-4.08145	0.000408712	-79.2811	-26.0838	Downregulated
AP000911.1	57.7593	16.3057	-1.82468	0.107949	0.460236	-3.88253	0.00140446	-64.1561	-18.7511	Downregulated
COL5A2	15244.4	6339.61	-1.26582	0.238925	0.380018	-4.12052	0.000908218	-13511.2	-4298.46	Downregulated
PJVK	31.8409	15.2943	-1.05789	0.263847	0.249755	-3.74359	0.00092693	-25.6391	-7.45415	Downregulated
MRPL38	17.145	8.82163	-0.958668	0.745911	0.130052	-2.55495	0.0174164	-15.0486	-1.59805	Downregulated
ABHD16A	89.6921	18.8188	-2.25281	0.971945	0.833095	-8.41136	6.34539e-07	-88.9031	-52.8436	Downregulated
FAM155A	74.0756	40.9596	-0.854798	0.377037	0.870488	-3.13163	0.00434083	-54.878	-11.3541	Downregulated
ZNF814	147.469	66.2339	-1.15478	0.155206	0.516206	-5.842	5.04657e-06	-109.936	-52.535	Downregulated
ZNF551	229.472	110.772	-1.05072	0.546921	0.882077	-10.8095	6.29288e-11	-141.312	-96.0868	Downregulated
ZNF805	299.858	167.742	-0.838031	0.131672	0.637997	-8.79667	3.0192e-09	-162.997	-101.234	Downregulated
PPP1R10	707.594	465.613	-0.603791	0.749588	0.175122	-7.77863	3.13843e-08	-305.949	-178.013	Downregulated
DDR1	406.495	80.3018	-2.33974	0.581197	0.284142	-6.56254	7.28623e-06	-431.754	-220.633	Downregulated
HLA-E	3720.62	1488.12	-1.32205	0.458278	0.870433	-5.76892	3.58731e-05	-3056.75	-1408.25	Downregulated
HLA-F	662.953	19.6031	-5.07975	0.294603	0.37317	-8.18543	1.69783e-06	-813.088	-473.612	Downregulated
GABBR1	209.823	19.768	-3.40794	0.577352	0.0774285	-10.3774	7.71556e-08	-229.444	-150.667	Downregulated
RANBP17	207.905	49.1312	-2.08121	0.106454	0.178164	-3.46283	0.00361675	-256.763	-60.7849	Downregulated
TCTN1	614.715	411.311	-0.579685	0.171253	0.348575	-2.0828	0.0499844	-406.791	-0.0152093	Downregulated
SPIRE2	30.0181	4.83313	-2.6348	0.257737	0.18818	-7.08417	2.9322e-06	-32.7352	-17.6347	Downregulated
ZBTB10	115.947	36.3269	-1.67436	0.354177	0.146152	-7.63604	9.70727e-07	-101.713	-57.5269	Downregulated
TECPR1	137.856	98.0412	-0.491698	0.783803	0.567496	-2.2347	0.0342497	-76.4373	-3.19166	Downregulated
CNEP1R1	725.32	613.128	-0.242431	0.4423	0.752091	-2.16754	0.0395352	-218.588	-5.79762	Downregulated
ATP6AP1L	102.012	45.1058	-1.17736	0.41923	0.0751711	-3.82915	0.000822956	-87.597	-26.2156	Downregulated
CCDC85C	82.435	28.1704	-1.54908	0.527523	0.622904	-5.57317	3.64249e-05	-74.8417	-33.6875	Downregulated
SPDYE18	11.9037	3.31261	-1.84537	0.718569	0.077293	-4.37555	0.000360059	-12.7143	-4.46782	Downregulated
CATSPER2P1	24.0458	13.6671	-0.815084	0.264892	0.263975	-2.57138	0.0174176	-18.7498	-2.0078	Downregulated
TTC23L	8.32268	2.46797	-1.75372	0.917615	0.0636655	-4.28149	0.000355403	-8.70485	-3.00456	Downregulated
C1RL-AS1	27.6397	16.2171	-0.769231	0.423143	0.608004	-2.6945	0.0123177	-20.1464	-2.69899	Downregulated
ZNF316	19.9645	7.82411	-1.35144	0.191737	0.308863	-6.22961	1.56175e-06	-16.1523	-8.12843	Downregulated
DOK6	39.1284	22.6264	-0.790206	0.0911508	0.574045	-3.00964	0.00578215	-27.7773	-5.22659	Downregulated
HERC2P9	130.715	62.7742	-1.05819	0.538667	0.631557	-4.59807	0.000160682	-98.6962	-37.1864	Downregulated
RAB12	6.08071	3.12068	-0.96238	0.5352	0.0505026	-2.60539	0.0150794	-5.2971	-0.622966	Downregulated
CFAP44	56.3367	8.51703	-2.72565	0.361989	0.0721235	-5.1738	0.000134137	-67.6137	-28.0257	Downregulated
COLQ	143.374	8.86862	-4.01493	0.902935	0.256205	-9.19294	4.06393e-07	-166.054	-102.958	Downregulated
SNORD59A	4.62036	1.60069	-1.52931	0.801447	0.494849	-3.71456	0.00170352	-4.7338	-1.30553	Downregulated
MT-TL1	20.9335	5.95081	-1.81466	0.152308	0.452571	-3.8983	0.00125765	-23.124	-6.84151	Downregulated
MT-RNR2	139341	57089	-1.28734	0.15325	0.436468	-4.44888	0.000320074	-121135	-43369.5	Downregulated
MT-RNR1	4860.14	2088.01	-1.21886	0.346504	0.632964	-4.34612	0.000417288	-4115.41	-1428.83	Downregulated
SLC48A1	342.779	142.71	-1.2642	0.437792	0.346504	-6.12259	1.477e-05	-269.348	-130.791	Downregulated
C17orf51	438.224	222.353	-0.978817	0.585993	0.0595262	-4.18269	0.000435031	-323.331	-108.411	Downregulated
AL353625.1	26.7179	7.19917	-1.8919	0.188827	0.476576	-5.79988	2.08773e-05	-26.6161	-12.4213	Downregulated
KLHL23	108.957	12.0875	-3.17217	0.201785	0.0650248	-8.27794	5.56623e-07	-121.808	-71.931	Downregulated
AL049697.1	10.1291	3.25957	-1.63576	0.248583	0.348712	-5.29665	3.24702e-05	-9.57117	-4.16799	Downregulated
HAUS7	5.90749	3.65066	-0.694387	0.455123	0.109873	-2.17595	0.0388606	-4.38903	-0.124617	Downregulated
LCAT	57.6991	30.8118	-0.905065	0.799969	0.268224	-3.30794	0.00317183	-43.7345	-10.0401	Downregulated
ZNF134	400.343	173.314	-1.20785	0.551508	0.150834	-5.45718	1.88414e-05	-313.412	-140.645	Downregulated
DDX47	53.4237	25.8426	-1.04773	0.532811	0.524167	-4.04956	0.000421748	-41.593	-13.5692	Downregulated
DNASE1	189.61	55.4438	-1.77394	0.436157	0.158295	-6.14303	1.52364e-05	-180.529	-87.8031	Downregulated
CSNK1E	214.339	97.2656	-1.1399	0.808749	0.973839	-7.63733	2.50195e-07	-149.067	-85.0806	Downregulated
AC019080.1	25.9616	17.7641	-0.547418	0.870743	0.105116	-2.10529	0.0454847	-16.2171	-0.178006	Downregulated
AP1G2	505.528	81.4719	-2.63342	0.723834	0.957758	-11.3034	1.15673e-08	-504.133	-343.979	Downregulated
ZNF891	202.498	30.4147	-2.73507	0.0673382	0.863986	-7.2455	4.99331e-06	-223.159	-121.008	Downregulated
PAXIP1-AS2	165.027	84.632	-0.963422	0.590558	0.109161	-4.17777	0.000339735	-120.125	-40.6642	Downregulated
AC132008.2	237.796	169.553	-0.487992	0.598834	0.511768	-2.26823	0.0322316	-130.215	-6.27131	Downregulated
PLEKHM1P1	243.02	97.2288	-1.32162	0.459318	0.994037	-8.1358	1.14862e-07	-183.253	-108.329	Downregulated
ANG	98.5202	52.2677	-0.914499	0.824169	0.368287	-3.82314	0.00110152	-71.5275	-20.9774	Downregulated
APTR	140.171	103.739	-0.434223	0.812266	0.346239	-2.6356	0.0141956	-64.8948	-7.96807	Downregulated
AC009053.1	78.3014	37.7196	-1.05372	0.52228	0.498533	-3.68034	0.00186417	-63.8519	-17.3117	Downregulated
NEURL1B	64.5903	21.4787	-1.58841	0.095604	0.764498	-4.50179	0.000289493	-63.2618	-22.9612	Downregulated
RPL18P10	10.9172	2.37175	-2.20258	0.752552	0.818002	-5.29075	8.61927e-05	-11.9836	-5.10727	Downregulated
FAM185BP	14.3014	5.17666	-1.46606	0.305173	0.0720384	-3.68992	0.00123282	-14.2444	-4.00512	Downregulated
PPME1	2686.44	2156.61	-0.316934	0.139849	0.322125	-2.84493	0.00939912	-915.989	-143.685	Downregulated
EML6	73.4037	32.1568	-1.19073	0.161702	0.631428	-3.71694	0.00120771	-64.2674	-18.2265	Downregulated
ARHGEF33	6.71717	3.62141	-0.8913	0.906069	0.146986	-2.22889	0.0350896	-5.95697	-0.234538	Downregulated
POLR2J4	32.8911	12.0456	-1.44919	0.893481	0.272611	-4.59846	0.000227766	-30.3753	-11.3156	Downregulated
AC098934.1	33.4632	11.2504	-1.5726	0.0824961	0.9399	-4.03363	0.00101703	-33.9165	-10.5091	Downregulated
ZSWIM7	222.199	165.234	-0.427344	0.302279	0.506542	-2.68745	0.0124201	-100.547	-13.3829	Downregulated
ALOX12-AS1	105.265	45.4492	-1.2117	0.504694	0.540057	-4.87255	6.89099e-05	-85.2517	-34.3797	Downregulated
AC025171.2	45.6582	31.4281	-0.538818	0.46251	0.174098	-3.05402	0.00520092	-23.8131	-4.64699	Downregulated
UBXN2B	549.168	201.143	-1.44902	0.40188	0.939661	-8.68604	1.13618e-08	-430.972	-265.077	Downregulated
AC138409.1	37.2761	16.454	-1.17981	0.896784	0.270066	-3.04201	0.00628919	-35.0735	-6.57056	Downregulated
AC138409.2	37.9578	14.2541	-1.41301	0.279677	0.453383	-4.79138	0.000146865	-34.0986	-13.3086	Downregulated
GOLGA8B	302.703	39.6541	-2.93236	0.932132	0.623057	-8.05197	1.87904e-06	-333.516	-192.583	Downregulated
GUSBP9	12.287	3.69103	-1.73504	0.0551638	0.741906	-3.53477	0.00299488	-13.7786	-3.41339	Downregulated
CYB5RL	253.008	115.067	-1.1367	0.17084	0.0834156	-6.05391	9.74185e-06	-185.782	-90.0985	Downregulated
CCDC7	80.6402	26.3055	-1.61613	0.998497	0.368003	-7.17455	9.72973e-07	-70.2194	-38.45	Downregulated
FNIP1	524.182	387.668	-0.435248	0.422592	0.311247	-4.06955	0.000419709	-205.632	-67.3976	Downregulated
ANKRD18EP	49.379	33.5505	-0.557563	0.101744	0.804488	-2.95825	0.00653122	-26.8294	-4.82753	Downregulated
LINC00339	16.5658	11.0871	-0.57933	0.290349	0.233814	-2.38755	0.024727	-10.2016	-0.755906	Downregulated
UMAD1	624.135	267.149	-1.22421	0.437213	0.116489	-10.6539	7.49975e-11	-425.949	-288.024	Downregulated
MTMR9LP	65.0486	29.3942	-1.14599	0.989619	0.129233	-4.62446	0.000169716	-51.7528	-19.556	Downregulated
LINC01881	37.2331	14.5305	-1.3575	0.447249	0.2562	-6.46329	1.9089e-06	-29.9987	-15.4064	Downregulated
RPS18P9	32.2621	15.7282	-1.03648	0.77129	0.761827	-4.36933	0.000188812	-24.3249	-8.74289	Downregulated
EBF2	382.694	84.5145	-2.17892	0.867759	0.065314	-4.88236	0.000161887	-427.553	-168.806	Downregulated
ARIH2OS	45.2081	18.3004	-1.3047	0.144784	0.576902	-3.39722	0.00375179	-43.72	-10.0952	Downregulated
ZBED8	237.994	70.9654	-1.74574	0.0501919	0.546804	-7.0081	5.81326e-06	-218.096	-115.962	Downregulated
FAM200A	312.274	95.632	-1.70725	0.181706	0.972017	-9.41247	1.65379e-08	-264.881	-168.403	Downregulated
TRIM16	1078.54	433.974	-1.31339	0.383178	0.160979	-4.58824	0.000300939	-942.3	-346.823	Downregulated
TIGD1	345.165	66.1104	-2.38434	0.855962	0.71441	-7.57309	2.46705e-06	-358.033	-200.075	Downregulated
PPT2	55.8861	24.2312	-1.20563	0.962812	0.542307	-4.73166	0.000130635	-45.6183	-17.6916	Downregulated
TIAF1	26.6703	7.24318	-1.88054	0.0807506	0.798346	-5.21731	7.54933e-05	-27.2983	-11.5559	Downregulated
URAHP	4.20585	1.9503	-1.1087	0.0581121	0.889695	-3.10937	0.00607178	-3.77992	-0.731171	Downregulated
RN7SKP97	9.75646	3.68416	-1.40502	0.518989	0.107213	-3.20754	0.00459152	-10.032	-2.11261	Downregulated
TCAF1P1	144.684	83.9385	-0.785504	0.0975261	0.387708	-5.05874	6.3797e-05	-85.828	-35.6636	Downregulated
RPL23AP53	75.1457	43.4956	-0.788823	0.87315	0.998444	-4.29053	0.000353075	-47.0327	-16.2676	Downregulated
NSUN5P1	206.07	85.9157	-1.26214	0.463613	0.141876	-4.82449	0.000107037	-172.154	-68.1535	Downregulated
CCDC18-AS1	236.244	78.1035	-1.59682	0.124287	0.182003	-7.34293	1.03855e-06	-203.521	-112.76	Downregulated
LINC00205	105.309	40.6769	-1.37235	0.066875	0.695145	-3.87026	0.00147903	-100.189	-29.0758	Downregulated
SNHG14	1969.21	389.563	-2.33769	0.532309	0.155277	-8.14173	8.56604e-07	-1994.31	-1164.99	Downregulated
SLC44A3-AS1	344.325	4.48395	-6.26285	0.151453	0.0509644	-9.11569	5.13907e-07	-420.367	-259.315	Downregulated
ATXN1L	282.279	168.227	-0.746713	0.886102	0.206569	-4.50462	0.000175889	-166.56	-61.5437	Downregulated
LAMTOR5-AS1	35.8594	8.13441	-2.14024	0.960711	0.968994	-6.3206	1.22049e-05	-37.0541	-18.3959	Downregulated
MRPL20-AS1	257.68	161.016	-0.678378	0.439687	0.936796	-4.44957	0.00016105	-141.449	-51.8793	Downregulated
INE1	16.7387	11.3573	-0.559563	0.686933	0.864814	-2.2275	0.0364682	-10.3918	-0.370898	Downregulated
SLC9A3-AS1	26.0152	11.0685	-1.23289	0.814035	0.0797631	-2.97117	0.00747469	-25.4312	-4.46214	Downregulated
LINC00475	19.7009	10.4744	-0.911386	0.535608	0.265545	-4.401	0.000183173	-13.5487	-4.90416	Downregulated
AL161644.1	25.1952	1.81533	-3.79485	0.0589453	0.0696431	-4.65096	0.000436827	-34.2238	-12.5359	Downregulated
SLC26A6	386.825	180.322	-1.1011	0.912213	0.192784	-5.95882	4.26275e-06	-278.144	-134.861	Downregulated
MIAT	3984.18	10.279	-8.59843	0.0696173	0.0615904	-8.35204	1.39065e-06	-5001.8	-2946	Downregulated
AL121917.1	4.97286	1.76996	-1.49036	0.132892	0.0806474	-3.60093	0.0018208	-5.06021	-1.34559	Downregulated
RUSC1-AS1	15.3893	8.18994	-0.910007	0.0989423	0.192459	-2.53571	0.0193904	-13.1104	-1.28844	Downregulated
LINC00115	5.9612	3.39173	-0.813581	0.170666	0.285798	-2.21625	0.0370141	-4.96996	-0.168976	Downregulated
SATB2-AS1	20.4092	4.16725	-2.29205	0.510974	0.236285	-5.51687	5.23482e-05	-22.4988	-9.985	Downregulated
PRICKLE2-AS3	9.26014	3.64022	-1.34701	0.975384	0.145317	-3.96683	0.000606307	-8.54985	-2.68999	Downregulated
LINC01772	6.03177	3.0122	-1.00177	0.856211	0.148589	-2.54641	0.0183281	-5.4776	-0.561552	Downregulated
BAIAP2-DT	32.0592	17.2436	-0.894676	0.753769	0.214956	-3.23631	0.00415229	-24.3672	-5.264	Downregulated
AP4B1-AS1	5.48037	1.92433	-1.50992	0.260677	0.164041	-4.8016	8.52454e-05	-5.09193	-2.02015	Downregulated
SGMS1-AS1	54.1729	17.1156	-1.66226	0.369184	0.284913	-10.3869	1.48886e-10	-44.4053	-29.7093	Downregulated
AC009961.1	16.4942	9.58932	-0.782455	0.679764	0.374257	-3.0404	0.00535847	-11.5745	-2.23515	Downregulated
ST7-AS2	8.80729	2.01799	-2.12578	0.377486	0.0550295	-3.89156	0.00149495	-10.5143	-3.06434	Downregulated
AL390198.1	6.36482	1.48918	-2.09561	0.243138	0.103146	-4.20521	0.000694951	-7.33703	-2.41427	Downregulated
CUTALP	222.069	66.0023	-1.75042	0.109403	0.778183	-5.91812	1.69565e-05	-211.71	-100.422	Downregulated
LINC00840	205.174	17.9413	-3.51549	0.461558	0.0849779	-4.97633	0.000241305	-268.382	-106.083	Downregulated
AC007285.1	11.8335	5.62371	-1.07328	0.759767	0.315566	-3.46194	0.0018943	-9.89943	-2.52016	Downregulated
C14orf132	3611.61	648.866	-2.47665	0.685123	0.538029	-11.0477	7.26101e-09	-3531.57	-2393.91	Downregulated
ZNF717	130.334	56.9342	-1.19484	0.292612	0.0975707	-13.8088	4.09833e-11	-84.5546	-62.2443	Downregulated
WASH7P	9.85968	6.03667	-0.707788	0.412602	0.850442	-2.37834	0.0275554	-7.17773	-0.468293	Downregulated
AC105760.2	62.9106	27.4819	-1.19482	0.957241	0.290354	-6.61385	5.16296e-07	-46.4399	-24.4175	Downregulated
KLLN	30.2244	5.23821	-2.52857	0.416818	0.0513801	-7.51608	1.51552e-06	-32.0528	-17.9195	Downregulated
PPIAP2	19.7693	2.94006	-2.74934	0.130425	0.165717	-5.27189	0.000111388	-23.6648	-9.99364	Downregulated
KIF9-AS1	54.8933	20.2629	-1.43779	0.734096	0.312955	-5.92317	1.62434e-05	-46.9595	-22.3014	Downregulated
SLC2A1-AS1	29.177	6.2656	-2.2193	0.841483	0.252651	-7.15467	1.14246e-06	-29.6381	-16.1847	Downregulated
DPY19L2P3	6.1986	3.09454	-1.00222	0.131957	0.0721643	-2.09988	0.0470691	-6.16434	-0.0437836	Downregulated
GEMIN8P4	41.5253	5.93479	-2.80672	0.973741	0.425037	-9.08285	1.45892e-07	-43.9267	-27.2544	Downregulated
AL512353.1	12.2542	6.15867	-0.992581	0.36978	0.288272	-3.31611	0.0026996	-9.874	-2.31697	Downregulated
AC093495.1	16.3566	6.26094	-1.38542	0.754159	0.0666392	-3.8012	0.000858897	-15.5746	-4.61679	Downregulated
MT-ATP8	897.695	177.546	-2.33803	0.62735	0.293936	-6.775	4.19373e-06	-945.271	-495.027	Downregulated
PCAT6	13.6434	5.18736	-1.39513	0.343498	0.145547	-4.53208	0.000161778	-12.3239	-4.58828	Downregulated
AL669831.1	30.4431	14.4535	-1.07469	0.352846	0.492218	-4.95779	8.62455e-05	-22.7377	-9.24135	Downregulated
CCT6P1	41.5629	18.9164	-1.13566	0.598531	0.851569	-5.07649	3.30326e-05	-31.8473	-13.4456	Downregulated
SDAD1P1	88.1328	20.1518	-2.12877	0.279035	0.790851	-8.09888	1.44114e-07	-85.5548	-50.407	Downregulated
MIR34AHG	165.912	37.5048	-2.14527	0.368409	0.201381	-7.3658	1.72022e-06	-165.402	-91.4119	Downregulated
AL139011.1	13.2031	3.05257	-2.11278	0.0521623	0.0685673	-5.07561	0.000111995	-14.3897	-5.91143	Downregulated
HDAC2-AS2	31.7959	7.45904	-2.09178	0.133379	0.210639	-5.82309	1.997e-05	-33.1514	-15.5225	Downregulated
LINC01128	344.059	216.322	-0.669474	0.973505	0.893901	-5.46273	2.97797e-05	-176.718	-78.7555	Downregulated
AC064807.1	20.8498	10.9545	-0.928511	0.512283	0.508739	-2.87924	0.00936332	-17.0709	-2.71976	Downregulated
UBAC2-AS1	28.8572	17.684	-0.706489	0.301007	0.910407	-3.18978	0.00369513	-18.3734	-3.97308	Downregulated
VDAC1P8	38.8858	25.4399	-0.612151	0.45558	0.252485	-4.89824	4.39891e-05	-19.0885	-7.8033	Downregulated
DUTP1	5.44805	2.26411	-1.2668	0.357367	0.0558125	-3.84155	0.000706616	-4.88768	-1.48021	Downregulated
KRT8P12	133.605	76.9897	-0.795241	0.196511	0.739419	-4.33543	0.000250589	-83.6508	-29.5806	Downregulated
MTCO2P12	5.57465	2.19001	-1.34794	0.425437	0.515425	-2.90274	0.0101406	-5.85055	-0.91873	Downregulated
DPY19L1P1	28.9424	10.078	-1.52197	0.103891	0.269081	-4.69471	0.00019009	-27.3189	-10.4098	Downregulated
AL139289.1	9.44437	4.85734	-0.959287	0.735218	0.0544143	-2.99268	0.00604873	-7.73995	-1.43411	Downregulated
AL353194.1	18.5697	8.79958	-1.07744	0.920382	0.427341	-3.03028	0.00581901	-16.4283	-3.11187	Downregulated
AC018462.1	9.70686	3.24644	-1.58015	0.946667	0.0698958	-5.69585	1.18907e-05	-8.81938	-4.10146	Downregulated
AC019205.1	40.1643	24.8652	-0.691785	0.504327	0.193779	-5.72852	5.1845e-06	-20.7918	-9.80632	Downregulated
ZRANB2-AS2	30.2932	8.76906	-1.7885	0.272472	0.169473	-5.10445	6.531e-05	-30.3571	-12.6911	Downregulated
TMEM254-AS1	27.6828	19.0557	-0.538769	0.79297	0.172117	-2.12417	0.0434735	-16.9814	-0.272836	Downregulated
AL080317.1	17.0492	3.53788	-2.26875	0.107278	0.193251	-5.6153	3.93037e-05	-18.6139	-8.40877	Downregulated
C9orf147	10.4287	2.24978	-2.21271	0.284983	0.309039	-5.09066	0.00011575	-11.5904	-4.76752	Downregulated
SPDYE21P	23.5697	13.2416	-0.83186	0.962056	0.245348	-2.34161	0.027398	-19.4083	-1.24802	Downregulated
AP000695.1	20.2526	5.82378	-1.79808	0.328898	0.0695012	-3.88191	0.00122405	-22.2788	-6.57874	Downregulated
PSMG3-AS1	147.912	49.9671	-1.56569	0.109459	0.185197	-6.19885	6.65203e-06	-131.076	-64.8134	Downregulated
AC021078.1	161.738	61.0113	-1.40651	0.199387	0.522579	-7.18647	1.62284e-06	-130.323	-71.1304	Downregulated
AC018638.2	6.9454	3.52749	-0.977413	0.701199	0.130227	-2.2419	0.0366163	-6.60062	-0.235179	Downregulated
LINC01001	4.70698	2.33921	-1.00878	0.120131	0.180866	-2.96786	0.00636432	-4.00773	-0.727818	Downregulated
AC234582.1	5.0518	2.486	-1.02297	0.432131	0.0752707	-2.3954	0.0247276	-4.7761	-0.355493	Downregulated
HCG18	88.5391	55.751	-0.667318	0.830623	0.298966	-4.0475	0.000471295	-49.5122	-16.064	Downregulated
CFAP58-DT	40.543	4.85563	-3.06172	0.0741561	0.0849357	-5.91195	3.72687e-05	-48.6295	-22.7453	Downregulated
AC112484.1	11.6193	4.98641	-1.22044	0.103339	0.103654	-3.80488	0.000795806	-10.2196	-3.0461	Downregulated
MAP4K3-DT	54.9861	21.0472	-1.38544	0.71196	0.741732	-6.4578	2.80739e-06	-44.908	-22.9697	Downregulated
ACTG1P10	14.0846	4.30352	-1.71053	0.439213	0.31661	-4.40882	0.000328878	-14.4375	-5.12469	Downregulated
FAM27C	29.5798	12.9006	-1.19718	0.898912	0.200672	-5.79306	5.47625e-06	-22.6185	-10.7399	Downregulated
AL590428.1	39.4246	27.1572	-0.537757	0.224575	0.963434	-2.32117	0.0285809	-23.1431	-1.39156	Downregulated
LINC-PINT	121.504	51.8773	-1.22783	0.856209	0.462727	-5.40218	7.89118e-05	-97.1489	-42.1045	Downregulated
AC010976.1	5.83173	2.49812	-1.22308	0.637545	0.0986334	-2.98235	0.0066163	-5.64468	-1.02254	Downregulated
LINC01273	30.2407	6.37929	-2.24502	0.942599	0.0635386	-8.49591	8.6627e-08	-29.7526	-17.9702	Downregulated
ITCH-IT1	8.2468	2.15669	-1.93501	0.0747098	0.221089	-5.45823	2.60162e-05	-8.42075	-3.75947	Downregulated
CLCN3P1	172.179	46.2372	-1.89678	0.278425	0.292971	-5.00867	0.000167367	-179.651	-72.2327	Downregulated
AL133230.1	8.65643	2.71851	-1.67096	0.145489	0.513074	-3.90628	0.00116394	-9.14864	-2.7272	Downregulated
RAP2C-AS1	49.7151	27.1004	-0.875373	0.171135	0.0873263	-3.15847	0.00470789	-37.4981	-7.73144	Downregulated
KANTR	107.029	36.1109	-1.5675	0.352132	0.326807	-11.5237	3.65853e-10	-83.7751	-58.0619	Downregulated
LINC00665	471.163	128.443	-1.8751	0.150971	0.519106	-9.7482	6.28423e-08	-417.58	-267.861	Downregulated
AP001596.1	31.5646	7.23397	-2.12545	0.0866056	0.310498	-5.25025	9.2728e-05	-34.1941	-14.4672	Downregulated
AC010733.1	4.74661	2.17255	-1.12751	0.721127	0.213083	-2.55026	0.0187533	-4.67487	-0.473259	Downregulated
AC211433.1	15.8632	4.98547	-1.66989	0.122943	0.859207	-4.35537	0.000532981	-16.189	-5.56656	Downregulated
DUX4L50	29.0177	13.3829	-1.11654	0.224767	0.103683	-2.7094	0.012861	-27.6078	-3.66173	Downregulated
LINC00342	38.0133	13.0282	-1.54487	0.318109	0.0546188	-4.83038	8.10554e-05	-35.717	-14.2533	Downregulated
AL592435.1	38.7256	24.4534	-0.663254	0.789349	0.683083	-2.35495	0.0266948	-26.7551	-1.78938	Downregulated
LINC00884	11.1552	6.77403	-0.719635	0.275439	0.414384	-2.23331	0.0350444	-8.4286	-0.333815	Downregulated
AL161457.2	6.79296	3.46687	-0.970405	0.278383	0.160513	-2.95267	0.00683813	-5.64814	-1.00403	Downregulated
AC233728.1	4.62132	2.44117	-0.920733	0.445049	0.192829	-2.34607	0.027543	-4.09783	-0.262476	Downregulated
GTF2IP4	85.7138	53.8134	-0.671562	0.135695	0.837787	-3.228	0.00484203	-52.7191	-11.0817	Downregulated
LINC02609	37.1908	6.46908	-2.52331	0.254957	0.0521079	-6.06484	2.40772e-05	-41.5422	-19.9011	Downregulated
LINC01137	69.1012	28.0458	-1.30093	0.252202	0.940123	-6.51186	3.11749e-06	-54.2535	-27.8573	Downregulated
AP000695.2	18.3633	5.50833	-1.73714	0.995677	0.405015	-4.63531	0.000183462	-18.6622	-7.04774	Downregulated
GDI2P2	10.7055	1.85264	-2.53069	0.94238	0.0722448	-5.51243	5.33986e-05	-12.2669	-5.43876	Downregulated
AC074117.1	34.2313	6.27123	-2.4485	0.483239	0.0607101	-6.91533	4.00037e-06	-36.5495	-19.3706	Downregulated
ZNF879	235.613	71.9744	-1.71086	0.0616811	0.252718	-5.76375	3.99341e-05	-224.241	-103.036	Downregulated
AL592546.1	10.2034	3.10243	-1.71757	0.136497	0.221493	-4.4217	0.00032147	-10.4722	-3.72965	Downregulated
ZNF37BP	205.607	107.319	-0.937983	0.349965	0.779715	-5.11843	3.36771e-05	-137.987	-58.5888	Downregulated
ZNF736	367.41	103.429	-1.82875	0.0521218	0.850987	-5.19612	0.000115751	-372.456	-155.505	Downregulated
LNCTAM34A	62.4824	19.1518	-1.70597	0.221572	0.971325	-7.03926	1.97203e-06	-56.3161	-30.3451	Downregulated
CCT6P3	39.9562	10.2775	-1.95894	0.993019	0.428913	-8.78132	3.38706e-08	-36.7418	-22.6157	Downregulated
PCCA-AS1	17.2696	5.33116	-1.69571	0.41191	0.246508	-5.49872	1.35389e-05	-16.4292	-7.44775	Downregulated
SNHG20	76.8793	46.5166	-0.72485	0.280926	0.440963	-5.61875	1.03556e-05	-41.5442	-19.1813	Downregulated
GTF3C2-AS1	4.2547	2.2474	-0.920802	0.193017	0.0620263	-2.12756	0.0433162	-3.94946	-0.0651361	Downregulated
AL645504.1	23.8356	9.80686	-1.28125	0.884509	0.941043	-4.6055	0.000186209	-20.3977	-7.65975	Downregulated
AL360181.2	5.06391	2.30695	-1.13426	0.342641	0.101584	-2.58966	0.0164928	-4.96102	-0.552886	Downregulated
RPS29P16	10.5829	4.8366	-1.12967	0.0919343	0.257448	-2.69096	0.0138223	-10.1922	-1.30032	Downregulated
AL596202.1	21.3647	6.22332	-1.77948	0.453534	0.607244	-5.81504	2.48652e-05	-20.6549	-9.62795	Downregulated
LINC01278	672.086	335.35	-1.00298	0.959629	0.805058	-5.85518	5.51735e-06	-455.639	-217.834	Downregulated
SMIM27	51.6898	34.5987	-0.57916	0.941332	0.279554	-3.19512	0.00364938	-28.0869	-6.09528	Downregulated
AC002310.1	21.9642	5.4188	-2.01911	0.143771	0.432784	-4.72881	0.000208399	-23.9431	-9.14762	Downregulated
H3F3AP4	427.196	222.632	-0.940238	0.433736	0.560001	-5.06929	6.36329e-05	-288.894	-120.234	Downregulated
LINC00894	47.9913	8.17515	-2.55346	0.78678	0.201284	-8.85591	2.44403e-07	-49.4007	-30.2317	Downregulated
DICER1-AS1	79.6297	10.7954	-2.88289	0.0733792	0.722869	-8.6193	5.97945e-07	-85.9735	-51.695	Downregulated
GSN-AS1	104.445	55.0716	-0.923364	0.232091	0.215049	-2.69497	0.0128429	-87.2463	-11.5007	Downregulated
ASH1L-AS1	22.9188	13.0712	-0.810139	0.518983	0.387212	-3.19753	0.00366573	-16.1826	-3.51262	Downregulated
TTC28-AS1	212.53	55.2462	-1.94372	0.233602	0.841513	-7.563	1.16207e-06	-201.381	-113.186	Downregulated
LINC01376	24.0467	13.2043	-0.864836	0.17543	0.0689145	-2.49352	0.0201797	-19.8313	-1.85358	Downregulated
Z98884.1	9.38143	2.8159	-1.73621	0.183356	0.0621918	-4.02695	0.000742828	-9.98215	-3.1489	Downregulated
AL358115.1	15.616	4.13185	-1.91817	0.214845	0.130062	-5.26117	5.82691e-05	-16.08	-6.8883	Downregulated
AC091806.1	61.2655	28.8866	-1.08468	0.0946451	0.0756346	-2.50167	0.0205594	-59.2692	-5.48872	Downregulated
MKLN1-AS	165.278	79.0535	-1.06399	0.0579355	0.542708	-4.77828	0.000124695	-123.947	-48.502	Downregulated
ZEB1-AS1	136.791	46.272	-1.56376	0.846181	0.781337	-6.50778	7.46543e-06	-120.022	-61.016	Downregulated
AL162725.2	18.9961	1.47152	-3.69032	0.521467	0.107485	-6.16335	2.9382e-05	-23.6464	-11.4027	Downregulated
SMG1P1	35.0925	14.2874	-1.29642	0.220863	0.0896963	-3.10213	0.0067697	-35.0085	-6.60179	Downregulated
TTN-AS1	90.8599	61.8915	-0.553904	0.60871	0.583725	-2.53752	0.0175042	-52.435	-5.50198	Downregulated
AL365295.1	7.81246	2.62049	-1.57594	0.075488	0.996474	-2.93675	0.0105311	-8.97266	-1.41129	Downregulated
LINC01473	32.7646	3.10695	-3.39857	0.611713	0.111834	-10.4649	3.19067e-08	-35.7066	-23.6087	Downregulated
FLG-AS1	44.6941	20.0758	-1.15463	0.632709	0.0791125	-2.47872	0.0233566	-45.4899	-3.74669	Downregulated
LINC01679	34.6518	6.90986	-2.3262	0.0623009	0.255794	-5.92146	2.23062e-05	-37.6809	-17.8029	Downregulated
AC138035.1	4.16629	1.26949	-1.71452	0.568741	0.121308	-4.14401	0.000680622	-4.37178	-1.42183	Downregulated
AC009133.1	27.8558	3.44202	-3.01665	0.252399	0.435482	-8.11616	9.82e-07	-30.8511	-17.9765	Downregulated
AL603839.2	6.38161	3.05267	-1.06385	0.768884	0.0701371	-3.09477	0.00472899	-5.54193	-1.11596	Downregulated
ASB14	9.9988	2.4989	-2.00046	0.630677	0.0503278	-5.68439	1.37727e-05	-10.2495	-4.75034	Downregulated
Z68871.1	46.9629	33.2736	-0.497147	0.600651	0.181192	-2.24652	0.0333889	-26.2152	-1.16359	Downregulated
AC091390.3	3.63404	1.76254	-1.04392	0.24887	0.398969	-2.41817	0.02491	-3.48237	-0.260624	Downregulated
MARK2P8	12.2746	6.75883	-0.860835	0.169886	0.199071	-2.16275	0.0416647	-10.804	-0.227581	Downregulated
KMT2E-AS1	11.1515	7.73079	-0.528555	0.929098	0.943931	-2.14096	0.0418241	-6.70502	-0.13648	Downregulated
RN7SL388P	5.77789	2.47968	-1.22039	0.560321	0.087849	-3.14508	0.00445333	-5.46487	-1.13156	Downregulated
PSMD6-AS2	66.6555	33.5853	-0.988895	0.0851616	0.154783	-3.77048	0.00110419	-51.2966	-14.844	Downregulated
AL157392.3	98.8561	45.2753	-1.12661	0.444124	0.467314	-5.06748	4.46419e-05	-75.5077	-31.6538	Downregulated
PARGP1	85.4484	28.4764	-1.58528	0.316407	0.999218	-7.61607	5.06046e-07	-72.6934	-41.2504	Downregulated
ADSL	103.411	68.8315	-0.587251	0.373016	0.123649	-3.00897	0.00576133	-58.203	-10.9563	Downregulated
LINC00888	118.399	76.1019	-0.63765	0.380401	0.207738	-3.15443	0.00405403	-69.8685	-14.7253	Downregulated
ACAD11	27.576	17.5065	-0.655521	0.172756	0.146515	-2.52793	0.018412	-18.2874	-1.85152	Downregulated
LRRFIP1P1	19.3284	5.03494	-1.94068	0.140657	0.0516849	-4.16487	0.000656098	-21.5373	-7.04966	Downregulated
AC132942.1	8.48896	2.96374	-1.51817	0.0809823	0.344477	-4.64441	0.00012424	-7.99201	-3.05844	Downregulated
AL157400.4	8.40747	2.4966	-1.75171	0.0995873	0.11841	-3.91968	0.000999909	-9.07844	-2.7433	Downregulated
CD302	48.8982	24.3002	-1.00881	0.211707	0.465175	-2.6933	0.0156822	-43.912	-5.28394	Downregulated
AC079447.1	9.05745	3.41715	-1.40631	0.996051	0.288602	-3.80065	0.00105481	-8.72773	-2.55288	Downregulated
MUC20-OT1	58.5786	24.0617	-1.28363	0.576239	0.121918	-4.16437	0.000539013	-51.8802	-17.1536	Downregulated
MTFP1	15.4006	5.28717	-1.54242	0.496712	0.606354	-4.99652	0.000128525	-14.4014	-5.82553	Downregulated
AC004884.2	9.59978	1.78815	-2.42454	0.733835	0.52417	-5.51184	7.5675e-05	-10.8504	-4.77289	Downregulated
NECTIN3-AS1	44.8747	4.51896	-3.31184	0.0652184	0.120962	-4.55537	0.00051371	-59.4561	-21.2554	Downregulated
STAG3L5P	49.0036	14.1748	-1.78956	0.0918266	0.455211	-4.24259	0.000808467	-52.4251	-17.2324	Downregulated
AC092910.3	12.5543	4.98454	-1.33264	0.111654	0.437063	-3.14298	0.00585983	-12.6461	-2.4933	Downregulated
ZNF702P	278.733	55.0335	-2.3405	0.076017	0.221929	-7.3074	1.1021e-06	-288.201	-159.197	Downregulated
AC006252.1	13.4309	3.57511	-1.9095	0.2369	0.405519	-4.82862	0.000149665	-14.1564	-5.55525	Downregulated
AC018638.4	17.1038	9.03593	-0.920572	0.876516	0.158379	-2.78794	0.0101036	-14.0344	-2.10134	Downregulated
KCTD7	284.987	208.621	-0.450012	0.332781	0.370784	-2.6849	0.0131623	-135.174	-17.5578	Downregulated
EFNA4	85.9153	25.8056	-1.73523	0.30666	0.266076	-5.23475	8.72302e-05	-84.4921	-35.7273	Downregulated
PALM2	73.9897	26.8814	-1.46071	0.0901221	0.201159	-4.69554	0.000115052	-67.9357	-26.2808	Downregulated
NPIPB5	50.5472	28.8575	-0.808683	0.684729	0.408343	-3.20338	0.00442978	-35.8063	-7.57299	Downregulated
HLA-L	15.0747	4.74708	-1.66701	0.186069	0.185669	-4.46393	0.000264848	-15.1692	-5.48595	Downregulated
PPIEL	86.8442	34.4073	-1.33571	0.907074	0.87893	-6.54142	1.48648e-06	-69.0727	-35.8011	Downregulated
NFS1	324.55	220.452	-0.557978	0.150115	0.334642	-3.08281	0.00480912	-173.508	-34.6885	Downregulated
TMEM199	292.041	200.336	-0.543748	0.120608	0.230363	-4.92811	5.30153e-05	-130.159	-53.2506	Downregulated
ETV5	1109.07	693.577	-0.677226	0.335795	0.993808	-4.35669	0.000527809	-618.251	-212.741	Downregulated
ASPRV1	23.9353	5.7276	-2.06314	0.750099	0.27549	-7.55731	1.19273e-07	-23.1942	-13.2211	Downregulated
TPTEP2	40.8542	8.40252	-2.28159	0.293341	0.199512	-6.78946	5.38384e-06	-42.6186	-22.2848	Downregulated
UBE2V1	62.6065	44.6441	-0.487842	0.052083	0.247038	-2.26284	0.0323876	-34.2933	-1.63142	Downregulated
AL449212.1	5.82582	2.68736	-1.11627	0.625874	0.055085	-3.64519	0.00133726	-4.91867	-1.35824	Downregulated
LINC00847	50.8876	33.7507	-0.592396	0.379717	0.139088	-2.89128	0.0105181	-29.6878	-4.586	Downregulated
RNF139-AS1	65.879	17.2985	-1.92917	0.63408	0.437943	-8.51674	2.32517e-08	-60.4208	-36.7402	Downregulated
AC124242.1	14.8614	7.93546	-0.905181	0.639406	0.252422	-2.99103	0.00661883	-11.7214	-2.13039	Downregulated
RAD51-AS1	89.9892	28.779	-1.64474	0.298804	0.743788	-5.72026	3.36745e-05	-83.9253	-38.4952	Downregulated
AL049840.1	67.4621	14.3959	-2.22842	0.819084	0.745051	-7.56235	9.67068e-07	-67.9105	-38.2218	Downregulated
RGMB-AS1	13.4598	9.23483	-0.543501	0.468114	0.975197	-2.20529	0.0368009	-8.16967	-0.280301	Downregulated
BAALC-AS1	35.606	24.5593	-0.535852	0.67047	0.30718	-2.44029	0.0260544	-20.6055	-1.48798	Downregulated
AC009126.1	20.6317	2.70086	-2.93337	0.825254	0.0568657	-7.80561	7.64062e-07	-22.8008	-13.0609	Downregulated
AP000873.2	56.9951	27.0573	-1.07482	0.32141	0.0937796	-3.70795	0.00113913	-46.6278	-13.2477	Downregulated
DNAJC3-DT	103.998	11.1095	-3.22669	0.571187	0.115907	-9.09658	2.637e-07	-114.758	-71.0183	Downregulated
CKMT2-AS1	162.363	101.563	-0.67685	0.187982	0.871116	-2.87427	0.00856351	-104.557	-17.0435	Downregulated
AC139795.2	28.7346	8.8069	-1.70608	0.947795	0.162511	-5.6384	6.16563e-05	-27.5095	-12.3459	Downregulated
STX18-AS1	70.0024	36.6275	-0.934479	0.964422	0.472103	-3.76106	0.000878099	-51.6228	-15.1271	Downregulated
AC022364.1	46.3458	13.6706	-1.76136	0.11761	0.746739	-4.42755	0.000455449	-48.3632	-16.9873	Downregulated
RRN3P1	74.351	29.4444	-1.33636	0.170863	0.174021	-5.10653	5.63921e-05	-63.269	-26.5441	Downregulated
BACH1-IT1	8.86928	5.44048	-0.705083	0.862891	0.0777173	-2.25642	0.0333902	-6.5644	-0.293195	Downregulated
ABHD14A	105.168	59.7761	-0.815053	0.255407	0.149233	-2.92267	0.00870277	-77.8881	-12.8954	Downregulated
MTATP6P1	1369.19	205.129	-2.73872	0.224495	0.297667	-7.11492	4.39972e-06	-1513.99	-814.133	Downregulated
AC097103.2	82.101	16.8941	-2.28088	0.788635	0.0525819	-6.97984	4.63483e-06	-85.1338	-45.2799	Downregulated
AC108471.1	17.9989	7.0707	-1.34798	0.401114	0.472715	-4.02329	0.000630344	-16.5823	-5.27412	Downregulated
ZNF436-AS1	45.3341	15.2149	-1.57511	0.561828	0.0627695	-4.35166	0.00047866	-44.7738	-15.4644	Downregulated
FTH1P24	8.24184	3.31242	-1.31508	0.310989	0.591125	-3.46599	0.00244181	-7.89627	-1.96257	Downregulated
UGDH-AS1	25.6421	17.8313	-0.5241	0.189774	0.202296	-2.60732	0.0153848	-13.9907	-1.63084	Downregulated
RBBP4P1	12.4372	7.93507	-0.648349	0.10553	0.165622	-2.61642	0.0154362	-8.06188	-0.942421	Downregulated
AC139887.2	34.5794	20.3934	-0.761812	0.988561	0.531698	-3.73432	0.000932572	-21.9951	-6.37694	Downregulated
AC011405.1	10.841	2.11567	-2.35731	0.71769	0.102266	-5.00812	0.00013693	-12.425	-5.0256	Downregulated
PVT1	163.527	80.4932	-1.02259	0.333731	0.437355	-7.72076	7.18988e-08	-105.266	-60.8021	Downregulated
AC011379.1	11.5465	2.26036	-2.35283	0.848578	0.241961	-6.41045	6.21007e-06	-12.3405	-6.2318	Downregulated
AC004803.1	61.4234	25.4901	-1.26885	0.760578	0.311116	-6.91582	2.76698e-07	-46.6262	-25.2403	Downregulated
AC053527.1	12.902	3.98725	-1.69413	0.805351	0.847852	-4.06242	0.000969801	-13.581	-4.24842	Downregulated
GPR162	338.39	2.94049	-6.84649	0.0807544	0.335593	-17.1221	2.58599e-10	-377.766	-293.134	Downregulated
AC012645.1	10.943	5.14867	-1.08773	0.0752233	0.671333	-3.40593	0.00232991	-9.30602	-2.28259	Downregulated
SELENOP	1700.76	67.0844	-4.66406	0.825999	0.197458	-12.2059	1.28931e-08	-1922.09	-1345.27	Downregulated
GMDS-DT	168.935	23.2006	-2.86423	0.179306	0.22464	-13.51	7.38397e-11	-168.398	-123.07	Downregulated
AC108866.1	9.0401	4.77634	-0.920434	0.427822	0.55127	-3.01271	0.00579894	-7.17638	-1.35116	Downregulated
GLUD1P3	11.4078	4.00798	-1.50908	0.0544988	0.0638703	-3.27392	0.00427035	-12.1527	-2.64708	Downregulated
AC112184.1	8.23811	2.71424	-1.60177	0.137532	0.123732	-3.34454	0.00374258	-9.00226	-2.04549	Downregulated
AC107884.1	55.6089	6.43713	-3.11083	0.984883	0.0948683	-9.32023	1.7326e-07	-60.4561	-37.8875	Downregulated
LINC02615	15.7498	3.77558	-2.06056	0.577819	0.0789105	-6.01475	7.27056e-06	-16.1293	-7.81917	Downregulated
RPL32P3	102.921	38.1966	-1.43002	0.682247	0.286989	-6.44926	6.90207e-06	-85.9464	-43.5028	Downregulated
RF00156	8.08666	1.11099	-2.8637	0.162983	0.0927424	-4.63779	0.000385903	-10.2023	-3.74909	Downregulated
AC105339.2	9.30195	4.07311	-1.1914	0.0547311	0.256145	-2.63512	0.0162889	-9.38124	-1.07644	Downregulated
SCARNA1	4.89019	2.42383	-1.0126	0.459825	0.0995451	-2.16322	0.0416884	-4.83122	-0.101511	Downregulated
AC027698.1	15.06	3.52607	-2.09458	0.160213	0.213762	-3.31115	0.00498583	-18.9863	-4.08149	Downregulated
AC037459.3	14.7117	9.99578	-0.557576	0.855934	0.845338	-2.57511	0.0160776	-8.48082	-0.951087	Downregulated
HOXA10	471.119	137.798	-1.77353	0.786109	0.357414	-6.20601	1.73658e-05	-447.871	-218.77	Downregulated
AC024568.1	5.34931	1.69556	-1.65759	0.291984	0.0946406	-3.06986	0.00712318	-6.17058	-1.13692	Downregulated
GASAL1	236.806	83.3542	-1.50638	0.216235	0.407698	-6.57926	1.92629e-06	-202.059	-104.846	Downregulated
ATXN7L3B	4242.44	1285.34	-1.72274	0.314671	0.66457	-13.7105	1.08393e-09	-3418.26	-2495.94	Downregulated
PCDHGA6	68.5457	16.817	-2.02715	0.76477	0.228732	-8.70076	1.63258e-07	-64.317	-39.1405	Downregulated
PCDHGA8	15.986	4.31551	-1.8892	0.279641	0.16114	-4.86366	0.000110237	-16.6955	-6.64546	Downregulated
AC138866.1	12.5527	3.77838	-1.73215	0.670094	0.494016	-4.01309	0.00100446	-13.4094	-4.13919	Downregulated
AC090197.1	12.1467	6.22732	-0.963877	0.841344	0.396761	-2.48266	0.0208859	-10.8553	-0.983381	Downregulated
AC087752.3	7.48368	2.13257	-1.81115	0.74446	0.068377	-4.52474	0.000224992	-7.82419	-2.87802	Downregulated
AC008637.1	7.18096	1.7507	-2.03624	0.908709	0.0775846	-5.17475	5.82128e-05	-7.63039	-3.23012	Downregulated
LYN	43.8639	10.2126	-2.10269	0.682447	0.404377	-6.84625	1.86322e-06	-43.9624	-23.3402	Downregulated
PCDHGB1	58.4038	2.26624	-4.68769	0.0620246	0.183107	-4.97366	0.000250963	-80.5098	-31.7653	Downregulated
HOXA-AS3	16.7059	3.45011	-2.27564	0.641862	0.165482	-5.64907	2.99837e-05	-18.2104	-8.30117	Downregulated
RHPN1-AS1	12.0985	6.01709	-1.00768	0.836566	0.295507	-2.80589	0.00976752	-10.5534	-1.60931	Downregulated
CHMP4A	8.43887	5.24854	-0.685135	0.230877	0.562235	-2.88651	0.00774172	-5.46231	-0.918364	Downregulated
AC084337.1	13.0753	3.88694	-1.75013	0.535474	0.118521	-5.31942	2.39142e-05	-12.7692	-5.60738	Downregulated
AC138866.2	11.2933	3.98832	-1.50161	0.595957	0.194907	-4.18618	0.000417624	-10.9343	-3.67561	Downregulated
TMEM9B-AS1	15.296	5.11651	-1.57992	0.12947	0.115281	-3.78078	0.00150968	-15.8633	-4.49554	Downregulated
[truncated: 244 more rows]

## Sheet: Stable5
Supplementary Table 5. List of significantly downregulated RNAs in fibrobalsts and upregulated in iN lines. Related to Figure 1.
Gene	Mean IN	Mean FB	Log2FC	Shapiro Pvalue - IN	Shapiro Pvalue - FB	T	Pvalue	Low conf int	High conf int	type
NIPAL3	1605.75	5610.04	1.80477	0.306469	0.338642	9.01411	3.18893e-07	3052	4956.58	Upregulated
LAS1L	787.536	1646.02	1.06356	0.860552	0.860531	6.73076	6.92434e-06	586.501	1130.46	Upregulated
ANKIB1	218.376	391.545	0.842361	0.832334	0.998524	4.50715	0.000245528	92.7099	253.627	Upregulated
LASP1	909.361	2085.08	1.19718	0.0894597	0.338381	7.22267	6.298e-07	835.627	1515.82	Upregulated
CASP10	89.6192	170.554	0.92835	0.0551167	0.140895	2.28547	0.0347397	6.49065	155.379	Upregulated
CFLAR	624.924	838.232	0.423669	0.779095	0.0774633	2.605	0.0156954	44.0925	382.524	Upregulated
ZMYND10	4.32414	44.0058	3.34721	0.782109	0.051522	7.75869	2.70259e-06	28.6579	50.7055	Upregulated
SLC25A5	3524.14	4550.36	0.36871	0.0557151	0.893715	3.5192	0.00210708	418.711	1633.73	Upregulated
POLR2J	509.977	836.667	0.714222	0.547	0.627178	5.46505	1.71165e-05	202.731	450.65	Upregulated
DHX33	48.9359	89.1153	0.864781	0.653173	0.53377	5.24942	5.93063e-05	24.0666	56.2923	Upregulated
LIG3	361.523	585.891	0.696545	0.0639299	0.981566	7.08988	1.03933e-06	158.069	290.667	Upregulated
FAM214B	409.828	654.954	0.676375	0.120253	0.814685	3.17014	0.00539774	82.445	407.807	Upregulated
PRKAR2B	16.474	36.9017	1.1635	0.118155	0.52099	2.82755	0.011385	5.21727	35.6381	Upregulated
ITGA3	121.84	504.982	2.05125	0.101029	0.152971	4.68735	0.000365659	207.541	558.743	Upregulated
ZFX	639.589	843.702	0.399589	0.808263	0.476441	2.52515	0.0188443	36.9792	371.248	Upregulated
RALA	650.558	1462.46	1.16865	0.577907	0.112755	5.76662	2.619e-05	514.034	1109.77	Upregulated
ALDH3B1	123.597	531.55	2.10457	0.918648	0.227318	5.16548	0.000135673	238.837	577.07	Upregulated
PHTF2	796.484	1094.44	0.458482	0.599003	0.341237	2.90611	0.00819081	85.3259	510.596	Upregulated
DBF4	58.577	429.668	2.87482	0.642176	0.878099	12.1196	1.03149e-08	305.293	436.889	Upregulated
ARSD	52.3237	98.9677	0.919493	0.575611	0.576948	2.82203	0.0112515	11.9314	81.3566	Upregulated
ADIPOR2	95.3968	133.999	0.490215	0.92217	0.383756	2.1491	0.0431538	1.30154	75.9039	Upregulated
KIAA0100	992.13	1526.04	0.62119	0.0933678	0.169731	5.30244	1.5222e-05	326.92	740.896	Upregulated
CYTH3	95.1529	517.426	2.44303	0.0696174	0.28683	5.93889	3.13365e-05	270.257	574.288	Upregulated
CYB561	261.516	487.267	0.897814	0.420073	0.196647	2.84006	0.0104154	59.4637	392.038	Upregulated
MGST1	2741.15	4561.45	0.734712	0.0963445	0.733173	2.57436	0.0166592	360.733	3279.87	Upregulated
ST3GAL1	1061.74	1783.12	0.747975	0.254102	0.585309	4.06144	0.000506586	353.343	1089.42	Upregulated
RHOBTB2	69.3456	129	0.895494	0.531637	0.26368	3.81387	0.00149995	26.5266	92.7821	Upregulated
UBE3C	621.535	856.167	0.462056	0.434999	0.194019	3.20603	0.00388504	83.331	385.932	Upregulated
PRSS3	31.374	378.372	3.59216	0.475782	0.474976	6.0403	3.91434e-05	223.073	470.923	Upregulated
HFE	110.564	422.867	1.93532	0.678325	0.105905	6.5663	1.34666e-05	210.159	414.448	Upregulated
SCMH1	379.724	534.969	0.494502	0.39419	0.878309	3.5268	0.00197064	63.7779	246.711	Upregulated
HIVEP2	180.15	571.209	1.66482	0.823537	0.630803	8.19054	3.48623e-08	292.143	489.975	Upregulated
ELOA	1183.98	1714.45	0.534101	0.687629	0.753554	6.25703	2.43461e-06	354.868	706.074	Upregulated
NME1-NME2	21.9933	41.3149	0.909598	0.611996	0.794423	4.05838	0.00079031	9.29092	29.3523	Upregulated
MKS1	414.013	574.973	0.473818	0.207324	0.085195	2.61092	0.0156776	33.3766	288.543	Upregulated
ABHD5	458.122	772.673	0.754125	0.108794	0.961813	4.53533	0.000187873	170.163	458.939	Upregulated
PTBP1	517.335	1261.23	1.28567	0.679231	0.088868	3.10217	0.00696333	234.814	1252.99	Upregulated
LARS2	488.373	874.24	0.840046	0.200369	0.325771	4.76794	0.000166714	215.456	556.278	Upregulated
PIK3C2A	749.46	1125.41	0.586531	0.325896	0.938712	3.05341	0.00708874	116.489	635.416	Upregulated
QPCTL	16.1451	49.8549	1.62664	0.428988	0.29427	4.02822	0.000916095	16.0165	51.4032	Upregulated
ERCC1	884.6	1978.45	1.16127	0.591442	0.0895894	9.0127	9.64156e-08	836.993	1350.71	Upregulated
UBR7	303.211	574.631	0.922312	0.302043	0.526422	7.10472	3.94024e-07	192.203	350.637	Upregulated
SLC25A39	431.203	1010.71	1.22892	0.0789636	0.13683	2.87757	0.0104885	154.443	1004.56	Upregulated
DNASE1L1	32.4817	84.7309	1.38326	0.130172	0.718605	4.21452	0.000600892	26.0624	78.4359	Upregulated
TACC3	19.437	865.701	5.47699	0.479067	0.155818	5.64169	8.0186e-05	522.23	1170.3	Upregulated
UFL1	799.067	1079.72	0.434266	0.14981	0.105414	2.76771	0.0121445	68.6213	492.681	Upregulated
POLA2	26.5522	138.861	2.38674	0.998638	0.0937596	5.70967	5.70674e-05	70.0627	154.556	Upregulated
CAPN1	1187.57	2919.33	1.29762	0.999131	0.059341	4.14373	0.000801367	843.974	2619.54	Upregulated
NUDCD3	2303.1	3608.48	0.647818	0.0735953	0.994381	4.50936	0.000173095	705.105	1905.67	Upregulated
SERPINB1	190.844	678.233	1.82939	0.819492	0.482324	9.57897	9.52282e-08	378.849	595.929	Upregulated
RNH1	1893.19	7550.69	1.99579	0.978254	0.443172	4.94304	0.000195623	3210.46	8104.54	Upregulated
SNAPC1	95.8771	252.124	1.39487	0.414846	0.43944	6.06012	2.65242e-05	101.069	211.424	Upregulated
ABCC2	6.40271	34.3336	2.42286	0.695384	0.405078	4.99569	0.000213726	15.9064	39.9553	Upregulated
PLEKHO1	51.3539	121.489	1.24228	0.279783	0.180112	3.01226	0.00815049	20.841	119.429	Upregulated
NCAPH2	410.506	1360.83	1.72902	0.087777	0.175313	6.47266	1.12228e-05	637.016	1263.64	Upregulated
KPNA6	1311.3	2338.93	0.834848	0.324669	0.776896	5.40749	2.34471e-05	632.297	1422.95	Upregulated
VIM	1109.72	26806.2	4.5943	0.0958452	0.28017	12.3	1.19492e-08	21193.9	30199	Upregulated
CD44	9501.89	25481.1	1.42314	0.471056	0.349238	11.7058	7.62412e-12	13172.7	18785.6	Upregulated
MIPEP	186.536	379.165	1.02337	0.135126	0.150661	3.28477	0.00446968	68.7044	316.553	Upregulated
VRK2	267.143	635.352	1.24995	0.0616258	0.496707	7.5966	8.82298e-08	268.07	468.349	Upregulated
SNX1	1778.34	2294.64	0.367732	0.569863	0.15184	3.41531	0.00210604	205.528	827.06	Upregulated
ARNTL2	21.7438	201.901	3.21497	0.069993	0.825717	9.23841	2.72792e-07	138.283	222.031	Upregulated
EIPR1	563.217	664.173	0.237867	0.766593	0.213824	2.32211	0.0292577	11.1104	190.801	Upregulated
ALG1	347.037	602.307	0.795408	0.547148	0.222098	2.71619	0.0138111	58.3868	452.152	Upregulated
FAM136A	464.715	1176.06	1.33954	0.282209	0.598845	11.6089	4.16766e-11	584.598	838.087	Upregulated
DEPDC1B	20.2968	163.197	3.00729	0.264693	0.127978	10.3701	2.26981e-08	113.609	172.191	Upregulated
ADSS	195.833	440.049	1.16804	0.858586	0.279845	4.59101	0.000319875	131.222	357.21	Upregulated
TUBG2	291.681	463.461	0.668054	0.755001	0.421917	3.14746	0.00459116	58.7376	284.821	Upregulated
METTL1	265.62	683.004	1.36253	0.296872	0.160858	6.25057	9.93446e-06	276.207	558.561	Upregulated
TRIO	223.975	410.403	0.873704	0.91325	0.698057	6.30838	1.57437e-06	125.448	247.408	Upregulated
RIPOR1	138.796	344.765	1.31264	0.322307	0.125943	3.85459	0.00147619	92.3965	319.541	Upregulated
RAI14	402.338	2114.87	2.39409	0.150772	0.753063	10.7233	1.19036e-08	1373.59	2051.48	Upregulated
PARP3	295.514	1237.75	2.06642	0.283731	0.862315	11.5216	8.97193e-09	767.677	1116.8	Upregulated
CAPG	976.365	10233.9	3.38979	0.0509932	0.330207	8.12604	1.32846e-06	6808.9	11706.1	Upregulated
JADE2	28.6011	126.259	2.14225	0.81681	0.950643	7.12558	4.02661e-06	68.3788	126.938	Upregulated
CTNNA1	6425.97	8806	0.454574	0.303695	0.186647	3.30146	0.00367354	873.299	3886.78	Upregulated
SCML1	241.663	357.95	0.566763	0.422666	0.196765	2.64187	0.014005	25.6404	206.934	Upregulated
MAP4	1610.48	4579.3	1.50764	0.695021	0.64306	14.5023	6.08534e-13	2544.96	3392.7	Upregulated
FAM120A	290.337	725.553	1.32135	0.98955	0.411965	18.9801	3.4981e-14	387.358	483.075	Upregulated
R3HDM1	436.523	569.571	0.383819	0.971527	0.847303	3.7367	0.00093585	59.8266	206.27	Upregulated
COL9A2	6.79027	15.1512	1.15789	0.196345	0.0567126	2.17411	0.0437505	0.262115	16.4598	Upregulated
ADAMTS6	123.284	301.508	1.29021	0.130461	0.765941	4.42122	0.000379688	93.1291	263.319	Upregulated
RFC2	279.155	1603.16	2.52178	0.982186	0.322254	16.2063	1.51445e-10	1148.99	1499.02	Upregulated
CLPTM1L	140.64	178.331	0.342546	0.653966	0.115727	2.43743	0.0228575	5.71864	69.6623	Upregulated
TNIP3	13.598	133.663	3.29713	0.0654259	0.459972	6.19449	2.44584e-05	78.4528	161.676	Upregulated
MAPK9	77.1866	147.399	0.933302	0.935455	0.438239	7.56122	1.1287e-06	50.5305	89.8939	Upregulated
RAD51	7.8809	506.525	6.00613	0.997079	0.340224	7.40298	5.15847e-06	353.134	644.154	Upregulated
POLQ	19.2785	344.791	4.16066	0.0687264	0.516889	11.5708	2.65302e-08	264.854	386.172	Upregulated
THOC3	116.244	240.925	1.05142	0.164583	0.0982884	2.45182	0.0271079	16.1811	233.18	Upregulated
RRP12	450.554	781.311	0.794197	0.0508655	0.10509	2.73975	0.0119721	80.3615	581.153	Upregulated
MRTO4	399.974	1431.5	1.83955	0.130719	0.435129	9.40286	1.01078e-07	797.938	1265.12	Upregulated
USE1	108.276	258.125	1.25336	0.539545	0.413129	8.37891	1.55966e-07	112.198	187.5	Upregulated
LAMA3	11.8581	35.2953	1.5736	0.597231	0.580003	5.65634	1.55489e-05	14.7935	32.0807	Upregulated
SZRD1	310.297	878.01	1.50059	0.361187	0.536483	11.2392	7.04882e-10	462.05	673.376	Upregulated
MRPL43	390.933	748.561	0.937199	0.100722	0.145891	3.86591	0.00149595	160.638	554.618	Upregulated
TRAF1	5.5588	35.1669	2.66137	0.168599	0.638376	6.60156	1.12391e-05	19.9985	39.2177	Upregulated
PPP1R12A	1815.6	6622.51	1.86693	0.461007	0.790839	18.2067	7.81789e-13	4251.17	5362.63	Upregulated
UNKL	33.3382	83.1287	1.31817	0.372484	0.245271	3.32803	0.00415581	18.1308	81.4501	Upregulated
PIGV	294.561	511.691	0.796705	0.252272	0.352425	3.92584	0.000868729	101.581	332.678	Upregulated
SNRNP40	624.626	1558	1.31863	0.113284	0.105975	13.7523	4.46483e-11	790.926	1075.82	Upregulated
BCAT1	432.122	5697.52	3.72082	0.154833	0.749614	8.64608	7.46773e-07	3953.99	6576.8	Upregulated
HDAC7	112.684	362.394	1.68528	0.302515	0.516591	6.42026	4.85515e-06	167.988	331.432	Upregulated
NCKAP1	583.402	1077.49	0.885111	0.477741	0.627467	5.20368	6.11698e-05	294.507	693.666	Upregulated
CS	2315.65	4949.54	1.09588	0.690188	0.704287	9.40967	6.25766e-08	2040.6	3227.19	Upregulated
POLD1	174.146	497.714	1.51502	0.196544	0.157911	3.1019	0.00775462	99.9686	547.168	Upregulated
SPHK2	35.9893	88.0494	1.29075	0.253162	0.160914	3.17956	0.00629234	17.1264	86.9939	Upregulated
U2AF2	24.9312	44.6722	0.841426	0.614028	0.144706	2.70681	0.0154843	4.28892	35.1931	Upregulated
GPC1	131.523	349.334	1.40929	0.154999	0.250215	3.20984	0.00558656	73.7054	361.917	Upregulated
ADCK1	122.305	154.892	0.34078	0.647615	0.38932	2.28975	0.0333179	2.85472	62.3194	Upregulated
SPA17	45.466	187.538	2.04432	0.318264	0.194655	6.11433	2.10678e-05	92.4845	191.66	Upregulated
RFXANK	329.299	419.954	0.350831	0.487169	0.821135	4.37123	0.000180278	48.0022	133.307	Upregulated
CNN2	1212.12	6261.64	2.36901	0.405695	0.79067	9.83411	2.90335e-08	3962.7	6136.35	Upregulated
ZNF76	364.35	475.878	0.385268	0.241676	0.365888	2.08286	0.0498355	0.0879365	222.969	Upregulated
GNAI3	2917.59	5431.22	0.896501	0.694644	0.97475	6.25918	4.96896e-06	1673.66	3353.61	Upregulated
IPO5	871.092	5395.56	2.63087	0.230604	0.207766	8.0647	1.40374e-06	3319.19	5729.74	Upregulated
DGKA	713.833	1405.02	0.976936	0.668988	0.141361	4.58665	0.00022929	374.572	1007.81	Upregulated
ADAT1	534.617	909.014	0.765797	0.494264	0.668513	5.05032	6.7375e-05	219.424	529.37	Upregulated
TBC1D1	70.8083	160.283	1.17863	0.196401	0.0860015	3.1995	0.00570296	30.0905	148.858	Upregulated
NFYC	431.119	691.719	0.682098	0.199014	0.322211	4.16785	0.000452956	130.389	390.81	Upregulated
ASPM	4.3045	1151.46	8.06341	0.127339	0.586471	8.6015	1.00154e-06	859.041	1435.28	Upregulated
ELOVL1	674.346	4460.18	2.72554	0.0915389	0.30844	11.456	2.11855e-08	3075.61	4496.07	Upregulated
ZFAT	66.6098	101.372	0.605854	0.458652	0.374023	3.06624	0.00544195	11.3178	58.2067	Upregulated
MTFR1	116.384	263.903	1.18112	0.926438	0.0823368	5.87464	7.93561e-06	95.2895	199.748	Upregulated
MYO9A	384.029	530.827	0.467028	0.838401	0.304905	3.71554	0.000998401	65.5148	228.082	Upregulated
PFKP	605.821	3490.87	2.52662	0.376206	0.0535651	5.38945	0.000103804	1734.25	4035.84	Upregulated
SP100	888.743	1707.97	0.942445	0.74963	0.28272	5.37208	6.9445e-05	495.096	1143.36	Upregulated
KLF6	650.226	4028.71	2.6313	0.167513	0.18273	7.6198	3.09765e-06	2423.77	4333.19	Upregulated
TRAM1	1934.89	2406.16	0.314477	0.917577	0.813951	2.44589	0.0216697	74.85	867.678	Upregulated
PKM	17849.4	48543.9	1.44341	0.101987	0.654725	14.2285	4.52239e-11	26153.8	35235.2	Upregulated
DHX29	530.749	674.771	0.346369	0.734976	0.551671	2.94357	0.00691785	43.2468	244.798	Upregulated
METTL22	326.283	717.974	1.13781	0.0704348	0.25753	6.2365	1.04252e-05	258.856	524.525	Upregulated
RHOA	5914.08	17890.1	1.59694	0.56164	0.128906	9.17136	2.74709e-07	9174.74	14777.3	Upregulated
NAV3	218.287	627.12	1.52251	0.279783	0.390459	5.23882	9.23567e-05	242.847	574.818	Upregulated
ROCK1	619.013	990.51	0.678203	0.425989	0.796637	4.09504	0.00093765	178.302	564.693	Upregulated
CBFB	166.176	821.422	2.30541	0.577771	0.1036	9.8071	1.3514e-07	511.746	798.747	Upregulated
RASSF1	759.965	1400.79	0.882238	0.118112	0.271389	4.80712	8.49677e-05	364.3	917.353	Upregulated
OTUD5	67.536	116.613	0.787999	0.623367	0.679129	3.21342	0.00458457	17.1062	81.0477	Upregulated
ACSL4	467.753	1290.49	1.4641	0.498799	0.862468	10.2886	1.13913e-08	653.877	991.595	Upregulated
INPP5A	23.4174	43.5178	0.894027	0.120999	0.122846	3.32548	0.00352311	7.45688	32.744	Upregulated
GPKOW	458.79	852.313	0.893549	0.391254	0.761658	13.8555	1.39381e-12	334.737	452.309	Upregulated
FTSJ1	752.068	2232.77	1.5699	0.553418	0.0738866	14.7273	1.14307e-10	1267.41	1693.99	Upregulated
TTC7A	86.535	172.798	0.997733	0.382676	0.298246	4.6291	0.000114715	47.7349	124.791	Upregulated
ABCC9	70.122	227.109	1.69545	0.0645497	0.316883	3.87471	0.00125823	71.3699	242.605	Upregulated
NEDD4	289.146	1768.67	2.6128	0.223598	0.132573	5.43682	0.000100848	893.625	2065.43	Upregulated
PABPC1	1201.58	2108.07	0.810996	0.951963	0.28935	6.16367	3.61927e-06	601.152	1211.84	Upregulated
AL162171.1	38.9861	96.4981	1.30754	0.284709	0.339096	5.5614	3.18287e-05	35.7297	79.2943	Upregulated
TCOF1	528.767	857.224	0.69704	0.192105	0.333838	3.31817	0.00378303	120.646	536.268	Upregulated
MAP4K4	726.672	957.506	0.397977	0.47965	0.988388	2.67784	0.0126714	53.6399	408.028	Upregulated
WDR1	3461.58	9901.35	1.51619	0.47149	0.389738	6.12235	1.99653e-05	4196.81	8682.72	Upregulated
DAZAP1	17.3261	30.2243	0.802765	0.167647	0.174617	3.79603	0.00161879	5.6875	20.109	Upregulated
MBD3	83.4049	153.563	0.880627	0.714954	0.212536	2.49485	0.024029	10.5018	129.815	Upregulated
HLTF	827.907	1220.8	0.56029	0.785209	0.892803	3.07889	0.00559005	127.886	657.906	Upregulated
FAM50A	108.151	179.914	0.734265	0.522957	0.122964	2.25405	0.0374876	4.66124	138.866	Upregulated
RPS6KA6	46.6914	76.7194	0.716434	0.99778	0.422522	2.10139	0.0499836	0.00238754	60.0536	Upregulated
PTPN18	133.912	260.906	0.962244	0.320233	0.815386	4.77062	8.42102e-05	71.9	182.088	Upregulated
LIMS2	32.1805	148.024	2.20157	0.453016	0.198641	3.90092	0.00166292	52.0157	179.672	Upregulated
SPEG	15.0209	37.9926	1.33875	0.479712	0.497871	3.32714	0.00439821	8.30328	37.6403	Upregulated
MPP5	649.514	1244.61	0.938262	0.318407	0.0888365	3.39171	0.00422899	219.786	970.409	Upregulated
STK10	275.542	630.311	1.19379	0.143667	0.159451	4.49483	0.000297307	188.632	520.906	Upregulated
XRCC1	272.423	435.4	0.676494	0.143603	0.630884	3.11411	0.0053409	54.0002	271.954	Upregulated
MCM2	65.8787	847.901	3.68601	0.841562	0.24742	5.04002	0.00022212	447.026	1117.02	Upregulated
NLE1	100.975	223.353	1.14533	0.883901	0.0728411	4.54613	0.000254778	65.7915	178.965	Upregulated
PPP2R3A	412.188	1022.81	1.31117	0.722565	0.878469	5.65224	6.52876e-05	378.396	842.855	Upregulated
CLNS1A	995.29	1394.78	0.486845	0.148909	0.134375	3.31393	0.00385233	146.263	652.711	Upregulated
SLC24A1	69.8521	123.336	0.820224	0.391978	0.285734	3.5817	0.00183466	22.3626	84.6061	Upregulated
HACD3	1763.4	3364.41	0.931995	0.596567	0.99525	9.32362	6.92286e-09	1243.76	1958.26	Upregulated
GTSE1	3.81882	525.233	7.10369	0.20743	0.051814	6.42289	2.25914e-05	346.036	696.792	Upregulated
SLC25A40	113.93	341.748	1.58478	0.488854	0.90749	6.12665	2.53457e-05	148.122	307.514	Upregulated
ADD2	114.7	526.025	2.19726	0.789406	0.206447	3.68564	0.00266966	170.649	652	Upregulated
RASAL2	170.044	403.884	1.24803	0.177086	0.0995947	8.04947	1.98274e-08	174.033	293.647	Upregulated
SLC25A3	3097.07	4405.67	0.508457	0.991141	0.575581	2.60976	0.0155505	272.216	2344.99	Upregulated
ACTB	41108.4	176550	2.10257	0.462692	0.0722799	5.06564	0.000179806	78020.2	192863	Upregulated
WDR62	6.47162	382.963	5.88693	0.437928	0.327526	5.97285	4.63669e-05	240.323	512.66	Upregulated
RAB7A	4197.43	5511.95	0.393057	0.841414	0.591025	3.83164	0.000845507	605.102	2023.94	Upregulated
BCAP29	1028	1706.24	0.730978	0.060405	0.682984	3.92816	0.000576142	323.057	1033.42	Upregulated
SART3	799.22	993.45	0.313854	0.288429	0.492039	2.97899	0.00880072	56.1	332.36	Upregulated
MCM6	78.8438	1427.15	4.178	0.65763	0.77134	15.5986	6.86347e-10	1161.86	1534.75	Upregulated
RBMS2	355.272	1027.87	1.53266	0.0840885	0.185151	7.37953	1.34221e-06	479.759	865.439	Upregulated
ARHGEF1	348.565	682.896	0.970237	0.316551	0.15118	2.97393	0.00833605	97.6108	571.051	Upregulated
UBE2T	122.729	1115.54	3.18419	0.283787	0.346375	9.34476	2.59248e-07	764.448	1221.18	Upregulated
SNRPA	106.356	392.03	1.88206	0.296032	0.119	4.93883	0.000230545	161.387	409.96	Upregulated
APBB1IP	25.5587	127.514	2.31877	0.284721	0.363931	5.04065	0.000153068	58.7873	145.123	Upregulated
CAPZB	2045.6	3523.22	0.784373	0.419059	0.63629	11.7914	4.02767e-11	1218.11	1737.14	Upregulated
JADE1	410.522	973.65	1.24594	0.166936	0.450676	8.1185	7.1972e-07	415.279	710.977	Upregulated
SLC25A43	59.1847	299.26	2.33811	0.149796	0.0972503	5.55024	6.28943e-05	147.603	332.549	Upregulated
UBE2A	1556.22	2480.43	0.672541	0.708792	0.849299	8.80156	5.30016e-09	707.557	1140.85	Upregulated
AMPH	120.357	480.949	1.99856	0.44555	0.115435	7.48534	2.31572e-06	257.645	463.539	Upregulated
NRDC	3372.94	4342.39	0.364484	0.787699	0.645859	4.09624	0.000529164	476.837	1462.07	Upregulated
KIF22	148.623	1968.81	3.7276	0.331226	0.054899	9.11623	5.01379e-07	1389.05	2251.33	Upregulated
RABL2B	131.387	178.535	0.442385	0.424655	0.0849293	3.01969	0.00567663	15.026	79.2702	Upregulated
KEAP1	477.798	893.011	0.902276	0.573853	0.263939	2.35095	0.0309892	42.7204	787.705	Upregulated
SLC4A4	26.973	252.227	3.22514	0.73995	0.492955	7.31533	5.12777e-06	158.888	291.62	Upregulated
MID2	24.6133	44.6569	0.859446	0.570605	0.782503	3.11107	0.00531408	6.64012	33.4471	Upregulated
RBL1	93.396	410.631	2.13641	0.99995	0.657314	9.75013	1.0933e-07	247.567	386.904	Upregulated
NDC80	20.1935	1755.21	6.44161	0.409096	0.29923	10.5207	9.91013e-08	1378.76	2091.28	Upregulated
DELE1	412.102	538.197	0.385132	0.43684	0.160952	3.15678	0.00460598	43.2157	208.974	Upregulated
ATP8B1	79.965	180.203	1.17218	0.475627	0.997885	4.61171	0.000246609	54.3925	146.083	Upregulated
WDR70	367.44	666.656	0.859433	0.80508	0.158608	5.45945	6.78705e-05	182.312	416.12	Upregulated
MPP4	3.33153	189.511	5.82995	0.145704	0.414937	7.15757	7.33786e-06	129.993	242.366	Upregulated
ITGB5	403.051	921.608	1.19319	0.0641126	0.756615	5.65311	6.15102e-06	329.962	707.153	Upregulated
XPO1	1191.59	2225.96	0.901545	0.177823	0.578173	5.63724	6.38952e-06	657.139	1411.61	Upregulated
RPS5	1602.61	3886.89	1.27819	0.376073	0.229228	9.05311	6.0719e-08	1752.27	2816.28	Upregulated
SSH1	417.767	664.64	0.669875	0.0930452	0.256232	4.07511	0.000517855	121.101	372.646	Upregulated
GSTP1	2395.32	6018.14	1.3291	0.0908379	0.206053	10.1446	3.02593e-10	2886.5	4359.14	Upregulated
APLP2	3525.76	10243.7	1.53874	0.101271	0.0507595	4.57068	0.00023048	3632.67	9803.27	Upregulated
TXLNA	2269.77	3319.44	0.548398	0.972545	0.880367	6.84288	8.51617e-07	730.93	1368.42	Upregulated
KIF3C	142.008	190.028	0.420236	0.430018	0.569928	2.36592	0.0288197	5.52613	90.5129	Upregulated
CAD	242.856	1025.81	2.07858	0.835043	0.135427	4.84953	0.000238055	437.571	1128.33	Upregulated
CD59	2974.23	25814.1	3.11757	0.0769286	0.216621	8.02101	1.84238e-06	16703.6	28976.1	Upregulated
SEH1L	489.421	623.778	0.349957	0.0721033	0.322844	2.33727	0.0276616	16.0143	252.7	Upregulated
WDFY1	965.349	1410.18	0.546756	0.499112	0.775297	4.75182	7.48718e-05	251.801	637.859	Upregulated
CTTN	1127.98	2454.53	1.1217	0.297659	0.271664	7.11099	1.91433e-07	942.274	1710.82	Upregulated
EPS15	682.695	974.901	0.514014	0.273178	0.0818899	2.14297	0.044782	7.51187	576.899	Upregulated
DIMT1	352.527	825.751	1.22797	0.830892	0.268136	7.34326	1.86213e-06	336.388	610.06	Upregulated
IPO11	421.1	1432.94	1.76675	0.226772	0.0761261	5.42435	9.96998e-05	610.597	1413.09	Upregulated
HUWE1	1202.63	1739.83	0.532748	0.37085	0.858744	3.44776	0.0023154	213.901	860.489	Upregulated
MTMR2	994.728	1495.09	0.587858	0.778013	0.357903	3.12716	0.00688139	159.496	841.229	Upregulated
PPP1R15A	313.399	673.342	1.10334	0.352363	0.0509733	2.47198	0.0242778	52.7785	667.107	Upregulated
TRIP6	419.334	1481.36	1.82075	0.200077	0.0935813	5.44523	6.07445e-05	647.407	1476.65	Upregulated
ATXN7L3	47.5308	72.6881	0.612855	0.400215	0.0610371	2.84316	0.00930266	6.83559	43.4789	Upregulated
NOP14	121.54	230.285	0.921992	0.11106	0.108588	2.84322	0.0113761	27.9429	189.548	Upregulated
SF3B2	1722.3	2283.94	0.407189	0.22436	0.786517	3.65201	0.00118097	245.168	878.115	Upregulated
KIF9	52.8292	69.391	0.393414	0.1723	0.730828	2.55039	0.0173855	3.17603	29.9477	Upregulated
FKBP1A	303.194	714.435	1.23656	0.869556	0.237446	6.60265	2.73153e-06	280.763	541.719	Upregulated
NSFL1C	1043.59	1436.25	0.460757	0.310981	0.880213	4.03442	0.000640476	189.744	595.585	Upregulated
MAVS	1171.42	1869.66	0.67452	0.866846	0.256923	4.40322	0.000406381	363.149	1033.33	Upregulated
SNX5	524.863	936.436	0.835238	0.753405	0.461329	7.56646	5.68686e-08	299.646	523.499	Upregulated
ANAPC5	4343.08	6146.75	0.501104	0.102257	0.961805	5.30669	1.50441e-05	1104.98	2502.35	Upregulated
TMEM230	1572.65	2368.78	0.590944	0.168396	0.554966	5.16179	2.31194e-05	478.804	1113.45	Upregulated
KDM2B	53.2904	71.4376	0.422807	0.921975	0.213445	2.45761	0.0239057	2.67842	33.6159	Upregulated
PXN	716.289	1856.13	1.37368	0.955043	0.419141	4.51067	0.000425732	600.692	1678.99	Upregulated
PEBP1	1615.75	3098.77	0.939487	0.681193	0.142304	3.68984	0.00164705	639.37	2326.66	Upregulated
CCNK	44.906	74.1297	0.723144	0.716932	0.0997343	2.5538	0.0201388	5.14919	53.2982	Upregulated
NUDC	1702.69	2670.44	0.649262	0.437662	0.115398	3.79098	0.00163996	425.943	1509.56	Upregulated
EXOC1	521.196	739.993	0.505686	0.971808	0.829077	5.11301	4.06951e-05	130.025	307.569	Upregulated
MAP3K20	513.114	1347.1	1.3925	0.517383	0.311217	8.41159	5.03028e-07	622.438	1045.53	Upregulated
ORC6	53.3273	507.178	3.24955	0.943557	0.600636	8.51467	1.00674e-06	338.875	568.827	Upregulated
CCDC80	3200.57	47469.1	3.89059	0.32844	0.704077	10.6837	7.03245e-08	35332.8	53204.3	Upregulated
HAUS4	31.6114	134.008	2.0838	0.425001	0.243157	8.1675	8.32586e-07	75.5986	129.194	Upregulated
SLC7A8	529.795	853.959	0.688733	0.884959	0.998404	3.06656	0.00666281	102.035	546.293	Upregulated
TINF2	489.456	694.471	0.504734	0.447371	0.305783	2.50791	0.0209839	34.3711	375.658	Upregulated
WDR76	46.0437	608.998	3.72536	0.953056	0.094599	9.21993	4.22448e-07	431.181	694.728	Upregulated
SNAP23	239.895	425.903	0.828119	0.936505	0.594544	3.26538	0.00499522	64.9999	307.015	Upregulated
TBX15	145.586	272.254	0.903084	0.744243	0.50607	4.42633	0.000298243	66.7181	186.619	Upregulated
PHGDH	1252.77	2279.25	0.863437	0.123726	0.237506	3.63624	0.00125655	445.011	1607.95	Upregulated
CDC45	29.6566	1131.15	5.25329	0.480493	0.501282	15.0455	1.26425e-09	943.394	1259.6	Upregulated
COMT	1192.95	2608.19	1.12852	0.173363	0.868772	7.27201	9.98858e-07	1006	1824.47	Upregulated
SEC22C	619.647	1190.51	0.942067	0.841224	0.0988393	10.1405	5.81702e-08	450.49	691.246	Upregulated
XYLB	50.3009	228.167	2.18143	0.135757	0.16352	13.6424	3.2166e-11	150.564	205.168	Upregulated
CDC6	30.7171	1326.39	5.43232	0.168336	0.642058	10.9825	5.89598e-08	1040.85	1550.5	Upregulated
PSMD5	466.986	1019.53	1.12645	0.328655	0.703103	6.5441	2.06598e-06	376.594	728.489	Upregulated
NUP188	1717.49	4068.65	1.24425	0.671137	0.263167	7.86354	1.51736e-06	1710.77	2991.55	Upregulated
NANS	583.61	991.462	0.764554	0.306668	0.620911	3.80655	0.0011378	184.065	631.639	Upregulated
ACOT7	543.623	974.166	0.841563	0.519018	0.351731	2.79759	0.0130232	103.955	757.132	Upregulated
HSD3B7	125.472	644.02	2.35974	0.0794186	0.0867443	5.14277	0.000155304	302.041	735.055	Upregulated
BCL7C	47.2244	123.934	1.39196	0.197199	0.124956	4.15476	0.000668011	37.7449	115.673	Upregulated
TECR	1337.39	2449.63	0.873145	0.250194	0.338261	5.8984	1.37073e-05	716.167	1508.31	Upregulated
TIMM13	567.073	867.4	0.613163	0.25551	0.13274	3.20518	0.00483359	103.686	496.967	Upregulated
ZDHHC8	11.4232	25.184	1.14054	0.665145	0.215334	3.0895	0.00662334	4.36705	23.1546	Upregulated
KLHL22	226.825	308.132	0.441968	0.448348	0.328134	2.18708	0.0401451	4.01423	158.599	Upregulated
MED15	549.617	1140.63	1.05334	0.182542	0.0658894	3.37018	0.0038739	219.415	962.618	Upregulated
BCL2L13	990.877	1468.1	0.567171	0.0713187	0.162718	3.04352	0.00678377	148.633	805.81	Upregulated
SF3A1	253.756	375.841	0.566682	0.791969	0.146271	2.62597	0.0174216	24.2016	219.969	Upregulated
PPIL2	802.539	1166.56	0.539619	0.352202	0.879064	5.10606	0.000106261	212.87	515.175	Upregulated
PES1	792.651	1801.8	1.18468	0.739061	0.810365	8.34033	2.04931e-07	753.882	1264.41	Upregulated
MAPK1	517.594	756.346	0.547224	0.0570046	0.287218	3.34572	0.00360408	88.8147	388.688	Upregulated
ESS2	171.117	255.704	0.579492	0.100165	0.121469	2.22742	0.0396898	4.47825	164.696	Upregulated
TFIP11	729.625	964.5	0.402626	0.190462	0.326256	4.75735	7.50609e-05	133.035	336.715	Upregulated
POLR2F	531.215	1005.5	0.920547	0.07913	0.0657803	6.23744	8.27715e-06	314.086	634.485	Upregulated
HSCB	110.724	148.637	0.424828	0.958499	0.267478	3.30777	0.00339754	14.0551	61.7711	Upregulated
LMF2	443.494	1286.27	1.53621	0.795098	0.0710584	4.10408	0.000865524	406.65	1278.91	Upregulated
TSPO	832.828	2645.36	1.66737	0.458382	0.249667	4.02639	0.00117689	849.874	2775.19	Upregulated
TTLL12	86.3581	175.762	1.02522	0.0688439	0.27044	2.78621	0.0112756	22.5451	156.263	Upregulated
ZMAT5	175.227	308.209	0.814684	0.348208	0.811564	6.85802	1.10779e-06	92.5533	173.411	Upregulated
TAB1	35.3233	52.2436	0.564637	0.129588	0.712163	3.45428	0.00192093	6.84734	26.9934	Upregulated
RANGAP1	1634.4	2542.36	0.637407	0.662808	0.30358	2.42815	0.0270549	116.658	1699.26	Upregulated
PHF5A	165.496	292.191	0.820121	0.305184	0.127372	3.15768	0.00505637	42.8715	210.52	Upregulated
POLR3H	290.286	726.909	1.3243	0.403061	0.299175	4.77275	0.0001643	244.015	629.232	Upregulated
PMM1	306.416	969.488	1.66173	0.740365	0.814073	16.161	5.87778e-14	578.143	748.001	Upregulated
DESI1	227.878	351.685	0.626023	0.52801	0.0580771	2.4335	0.0262248	16.5046	231.11	Upregulated
PRMT5	837.054	2304.51	1.46107	0.946986	0.137792	6.822	5.30621e-06	1009.6	1925.31	Upregulated
POLE2	19.4575	349.943	4.16872	0.431238	0.326263	9.65275	2.6094e-07	256.553	404.418	Upregulated
GNPNAT1	233.465	1236.89	2.40544	0.0517433	0.649214	7.99223	1.63851e-06	733.499	1273.35	Upregulated
CDKN3	59.5528	1148	4.26881	0.309547	0.959167	10.5521	9.12265e-08	865.731	1311.16	Upregulated
PLEK2	9.6482	479.64	5.63555	0.185528	0.759466	7.27896	6.1384e-06	330.521	609.463	Upregulated
VTI1B	469.858	708.349	0.592236	0.425573	0.327019	2.32986	0.0298529	25.6365	451.346	Upregulated
SAMD15	5.26211	22.9521	2.12491	0.207668	0.425722	5.1007	0.000120633	10.3137	25.0661	Upregulated
LGMN	818.522	1328.87	0.699108	0.539218	0.069615	2.4652	0.0235983	76.4713	944.226	Upregulated
CEP128	102.472	330.869	1.69103	0.20248	0.222074	6.35787	9.61156e-06	152.227	304.566	Upregulated
HIF1A	6242.23	12464.8	0.997728	0.860429	0.9644	6.88012	5.57094e-07	4350.11	8095.06	Upregulated
TELO2	247.228	459.644	0.89467	0.299055	0.156229	2.29088	0.0353212	16.4613	408.369	Upregulated
VRK1	258.114	942.662	1.86873	0.865542	0.234961	7.66773	1.63866e-06	493.93	875.167	Upregulated
YY1	240.755	292.213	0.279454	0.302589	0.847167	2.59212	0.0157039	10.573	92.343	Upregulated
ACIN1	242.964	302.024	0.313921	0.163482	0.954449	2.76592	0.0103345	15.1574	102.963	Upregulated
CINP	407.862	849.491	1.05852	0.206028	0.189212	10.3626	1.84092e-08	351.21	532.048	Upregulated
TM9SF1	60.5691	92.0622	0.604028	0.881224	0.561089	2.35983	0.0305274	3.33223	59.654	Upregulated
RABGGTA	305.289	498.281	0.706783	0.652977	0.299822	4.49892	0.000316812	102.483	283.5	Upregulated
GSS	1349.14	2625.78	0.960706	0.990536	0.478276	7.55224	5.49723e-07	921.506	1631.77	Upregulated
PROCR	244.821	648.258	1.40484	0.0723867	0.54851	4.75582	9.29862e-05	227.613	579.261	Upregulated
GINS1	113.42	781.524	2.78462	0.834907	0.137163	7.92142	2.31079e-06	486.109	850.099	Upregulated
DOK5	101.542	769.002	2.92091	0.816277	0.756996	7.11758	6.779e-06	465.403	869.518	Upregulated
PSMA7	2109.4	3500.28	0.730635	0.4391	0.243562	4.81509	8.31611e-05	791.713	1990.04	Upregulated
C20orf27	102.383	362.125	1.82252	0.520977	0.180671	4.40375	0.000587485	133.351	386.134	Upregulated
HM13	2437.42	3873.49	0.668278	0.302651	0.0973039	2.38995	0.0274093	178.125	2694.01	Upregulated
TM9SF4	1639.62	2225.23	0.440593	0.528308	0.832187	2.75816	0.010992	147.196	1024.02	Upregulated
POFUT1	768.654	1099.1	0.515921	0.185256	0.491319	2.50341	0.0189435	59.0595	601.839	Upregulated
IDH3B	1164.86	1793.9	0.62294	0.1878	0.587404	4.86495	7.45513e-05	360.767	897.308	Upregulated
DHX35	238.254	329.219	0.466548	0.999996	0.409644	2.67569	0.0161667	19.1243	162.806	Upregulated
MYL12A	3364.83	17090.8	2.34462	0.711233	0.226691	6.67899	1.17642e-05	9308.48	18143.6	Upregulated
RBBP8	221.324	594.44	1.42537	0.808429	0.353486	9.41811	1.91575e-07	288.165	458.067	Upregulated
POLA1	174.102	459.283	1.39945	0.237597	0.120652	6.5315	5.32755e-06	193.007	377.356	Upregulated
PRPS2	54.1394	232.376	2.10171	0.525684	0.259733	5.27649	0.000109043	105.931	250.543	Upregulated
WDR13	507.774	1049.8	1.04786	0.820565	0.0744827	3.51931	0.00271568	216.466	867.596	Upregulated
SUV39H1	48.9506	452.676	3.20908	0.790721	0.797885	9.12005	4.5305e-07	308.256	499.196	Upregulated
XIAP	265.818	329.784	0.311079	0.798169	0.674285	3.04256	0.00531311	20.7469	107.184	Upregulated
ATP11C	226.515	616.46	1.4444	0.276151	0.0756607	7.96904	9.24996e-07	285.615	494.274	Upregulated
CCDC22	154.78	356.247	1.20265	0.362669	0.0596508	4.15085	0.000837905	98.0983	304.835	Upregulated
RBBP7	2621.87	3430.48	0.387814	0.136852	0.518194	2.92542	0.00712623	239.934	1377.29	Upregulated
SLC35A2	452.698	688.69	0.605307	0.120008	0.186641	2.85332	0.00854925	65.6786	406.306	Upregulated
EMD	52.5942	161.484	1.61842	0.230307	0.115579	4.13693	0.000890361	52.7524	165.027	Upregulated
SMS	1509.96	3570.2	1.24149	0.91105	0.327068	5.13544	8.51364e-05	1213.19	2907.28	Upregulated
UBL4A	300.523	512.338	0.769618	0.264644	0.128548	3.48933	0.00266737	84.1395	339.489	Upregulated
EEA1	226.677	483.734	1.09358	0.821366	0.0524988	5.8941	3.09396e-05	164.003	350.112	Upregulated
TIMP1	5481.27	13909.4	1.34348	0.0784817	0.721555	5.75252	1.30547e-05	5369.76	11486.5	Upregulated
PORCN	122.578	169.899	0.470983	0.256025	0.0711202	2.36992	0.0294104	5.31174	89.3314	Upregulated
SRPX2	441.236	700.487	0.666807	0.0577773	0.503209	2.50061	0.020143	44.5277	473.974	Upregulated
SYTL4	34.9263	80.447	1.20372	0.710622	0.545122	3.75239	0.00141393	20.0724	70.9691	Upregulated
SLC25A15	61.4098	218.257	1.82949	0.0837004	0.528606	7.2705	9.1943e-07	111.53	202.164	Upregulated
MAPK3	40.9401	87.5402	1.09643	0.186773	0.0831139	5.49707	6.96508e-05	28.4747	64.7256	Upregulated
NUTF2	1372.47	2432.97	0.825941	0.748486	0.978541	5.32547	1.99266e-05	648.886	1472.1	Upregulated
NUP93	1815.7	3688.01	1.02231	0.136517	0.343851	6.87981	1.29513e-06	1303.53	2441.08	Upregulated
ARL2BP	21.4841	44.5911	1.05349	0.0857188	0.751547	3.77812	0.000907568	10.4918	35.7222	Upregulated
ACD	233.956	355.473	0.603502	0.441595	0.247542	2.12835	0.0461018	2.31922	240.714	Upregulated
PSMD7	1356.03	1910.01	0.494192	0.725673	0.406589	4.69726	8.26759e-05	311.017	796.942	Upregulated
TANGO6	218.269	572.021	1.38996	0.0721256	0.588798	9.91751	3.41233e-08	278.068	429.436	Upregulated
COG4	1960.67	2954.46	0.591549	0.149851	0.646441	3.32657	0.00405749	362.807	1624.78	Upregulated
PLA2G15	987.455	1518.99	0.621331	0.786137	0.230686	3.12661	0.00585085	174.269	888.811	Upregulated
CMC2	401.408	556.226	0.470602	0.690952	0.10682	3.41236	0.00224475	61.273	248.363	Upregulated
NPRL3	129.339	247.352	0.935411	0.307835	0.156282	2.76097	0.0139797	27.3528	208.673	Upregulated
MTHFSD	81.3139	115.677	0.508532	0.949854	0.183954	2.40718	0.0240366	4.91704	63.8098	Upregulated
NUBP1	165.981	349.766	1.07537	0.992333	0.345764	10.2842	3.71756e-10	146.852	220.717	Upregulated
UBE2I	419.338	580.128	0.468258	0.224198	0.133906	2.31381	0.0328777	14.648	306.932	Upregulated
CPPED1	287.41	2172.83	2.9184	0.0826078	0.226429	9.49391	2.84619e-07	1457.13	2313.72	Upregulated
HMOX2	731.267	1025.36	0.487656	0.446445	0.613214	4.1953	0.000280603	149.996	438.184	Upregulated
RPGRIP1L	280.473	640.478	1.19129	0.762754	0.159594	4.41567	0.000424339	187.296	532.714	Upregulated
MAZ	13.6197	24.1921	0.82884	0.606291	0.20279	2.4564	0.0235818	1.57808	19.5667	Upregulated
STX4	189.38	342.38	0.854315	0.493762	0.098639	5.32714	2.51953e-05	93.3813	212.619	Upregulated
BCKDK	642.333	1237.67	0.946232	0.250157	0.240951	2.80053	0.0126836	145.261	1045.41	Upregulated
KNOP1	114.158	156.438	0.454555	0.244093	0.763082	2.71941	0.0118238	10.2299	74.3294	Upregulated
FAH	309.362	740.039	1.25831	0.976669	0.0596898	5.71819	1.75682e-05	272.844	588.511	Upregulated
RPAP1	446.642	629.758	0.495677	0.464717	0.62966	3.04189	0.00603565	58.188	308.043	Upregulated
DNAJC17	174.907	288.877	0.723872	0.447689	0.139437	6.5154	9.70083e-07	77.8692	150.072	Upregulated
OIP5	2.4776	116.05	5.54966	0.418362	0.246609	5.90412	5.17318e-05	72.0207	155.124	Upregulated
SGK3	151.398	256.689	0.761672	0.604014	0.332929	7.72503	9.28027e-07	76.3734	134.208	Upregulated
NBN	658.982	1093.57	0.73073	0.943427	0.703353	6.74013	2.49113e-06	299.178	569.991	Upregulated
POP1	145.386	530.598	1.86773	0.169985	0.218081	8.95215	3.11569e-07	293.084	477.34	Upregulated
PLAT	385.924	860.081	1.15616	0.987928	0.146942	4.27519	0.000519476	240.026	708.289	Upregulated
CHRAC1	144.507	323.852	1.1642	0.873435	0.103155	7.85462	1.93314e-07	131.615	227.076	Upregulated
PYCR3	32.8154	165.03	2.33028	0.37511	0.304146	4.79148	0.000292748	72.9928	191.437	Upregulated
EEF1D	214.985	482.698	1.16688	0.890285	0.729559	5.64362	1.03429e-05	169.468	365.957	Upregulated
SH2D4A	60.2151	1089.88	4.17791	0.2835	0.787108	9.75056	2.27313e-07	801.691	1257.65	Upregulated
ERI1	405.23	579.244	0.515429	0.228993	0.597875	3.20812	0.00393569	61.7434	286.284	Upregulated
UBXN8	67.952	199.794	1.55593	0.0934795	0.338202	5.10637	0.000132654	76.7661	186.919	Upregulated
MCM4	389.767	3001.39	2.94495	0.176356	0.463561	7.60613	3.20157e-06	1872.13	3351.11	Upregulated
GYS1	301.819	1225.77	2.02194	0.403442	0.356474	4.87039	0.000253445	516.756	1331.15	Upregulated
SARS2	24.9981	40.8135	0.707231	0.981399	0.5624	3.01067	0.00626991	4.94336	26.6876	Upregulated
PPP1R13L	7.37891	14.0362	0.927669	0.60412	0.163594	2.43881	0.0236086	0.983825	12.3307	Upregulated
ERCC2	66.9648	170.845	1.35121	0.913885	0.185698	3.90092	0.0014497	47.0573	160.702	Upregulated
DOT1L	21.1823	66.3446	1.64712	0.928068	0.0780704	3.54106	0.0032377	17.8196	72.5051	Upregulated
RNASEH2A	2.74615	11.1778	2.02515	0.0935468	0.633688	4.6934	0.000201667	4.64549	12.2178	Upregulated
STX10	311.856	548.105	0.813574	0.0623286	0.0945711	4.31867	0.000506367	120.479	352.02	Upregulated
SNAPC2	95.4417	222.946	1.224	0.497492	0.110687	3.55749	0.00231574	52.0823	202.926	Upregulated
C19orf53	504.674	1016.55	1.01026	0.488373	0.250698	5.00853	6.94114e-05	298.547	725.208	Upregulated
CCNE1	5.26338	13.9685	1.40812	0.31259	0.872581	3.58349	0.0018945	3.63274	13.7776	Upregulated
PDCD5	505.759	826.358	0.708317	0.578966	0.163802	7.78915	5.37155e-08	235.609	405.589	Upregulated
ANKRD27	383.006	585.777	0.612983	0.513674	0.0767083	2.13565	0.0454716	4.51007	401.031	Upregulated
RPS16	731.278	1656.23	1.17941	0.22169	0.0924596	7.64611	9.82733e-07	668.54	1181.37	Upregulated
TIMM50	330.698	620.19	0.907196	0.175529	0.120347	2.65369	0.0171208	58.6123	520.372	Upregulated
FBL	155.389	520.195	1.74317	0.809503	0.425149	8.01953	1.181e-06	267.402	462.211	Upregulated
GPI	3270.18	4095.27	0.324587	0.252278	0.393625	3.37262	0.00263993	318.864	1331.31	Upregulated
YJU2	76.0578	160.085	1.07367	0.262827	0.512986	3.75207	0.001691	36.6239	131.431	Upregulated
HNRNPUL1	214.902	475.146	1.14469	0.203631	0.0875143	3.53657	0.00308691	103.075	417.413	Upregulated
ETFB	292.767	891.348	1.60624	0.747305	0.183495	10.9251	1.02917e-08	482.19	714.972	Upregulated
BABAM1	293.818	516.532	0.813935	0.863789	0.0507438	7.37838	1.11456e-07	160.489	284.939	Upregulated
CDC37	846.58	1579.8	0.900019	0.196952	0.0621369	4.43529	0.000175206	391.993	1074.44	Upregulated
KDELR1	603.726	1823.2	1.5945	0.321763	0.95699	14.4927	9.42971e-12	1043.41	1395.53	Upregulated
GRWD1	353.461	921.107	1.38182	0.241396	0.186038	3.6375	0.00248414	234.594	900.697	Upregulated
PLA2G4C	51.4889	90.659	0.816187	0.72057	0.336303	2.404	0.029898	4.37713	73.9629	Upregulated
GCDH	82.4253	197.439	1.26025	0.878904	0.530462	6.24995	1.41165e-05	75.8623	154.166	Upregulated
PRPF31	512.644	1136.06	1.148	0.131932	0.448574	4.49561	0.000382566	329.01	917.814	Upregulated
ARMC6	205.022	551.543	1.4277	0.441684	0.288236	4.10387	0.000970249	166.278	526.765	Upregulated
LSR	4.14273	23.3266	2.49332	0.280506	0.0719085	5.93242	2.9591e-05	12.2805	26.0871	Upregulated
KXD1	350.226	937.997	1.4213	0.152872	0.783718	18.201	1.42272e-15	521.13	654.412	Upregulated
FKBP8	600.792	957.662	0.67265	0.897399	0.469756	2.69153	0.0144149	79.4366	634.302	Upregulated
ETHE1	165.444	377.92	1.19174	0.99067	0.876147	4.73323	0.000119498	118.987	305.966	Upregulated
SMG9	169.722	332.263	0.969156	0.947105	0.216349	5.95815	3.00346e-05	104.227	220.856	Upregulated
TWISTNB	278.422	536.445	0.946154	0.203513	0.715642	6.70056	8.51574e-07	178.286	337.759	Upregulated
GSDME	449.668	630.327	0.48724	0.350482	0.662752	3.02396	0.00710727	55.4259	305.892	Upregulated
OGDH	425.531	910.059	1.0967	0.44696	0.214865	5.28312	8.13155e-05	289.667	679.391	Upregulated
MET	566.781	2478.33	2.1285	0.0708397	0.726879	11.2407	2.50014e-08	1546.31	2276.78	Upregulated
HIBADH	317.001	621.628	0.971563	0.792758	0.459529	4.22075	0.000501876	153.128	456.126	Upregulated
GRB10	87.8083	159.75	0.863383	0.103516	0.312057	4.71803	0.000152919	40.0082	103.875	Upregulated
CASP2	255.029	465.349	0.867654	0.78647	0.73931	7.266	3.07147e-07	150.238	270.403	Upregulated
BUD31	936.192	1088.81	0.217876	0.241881	0.782887	2.73107	0.011528	37.4021	267.834	Upregulated
EIF3B	351.675	534.652	0.604356	0.453807	0.0783162	3.43939	0.00214893	73.1519	292.801	Upregulated
SNX8	192.778	532.506	1.46586	0.833639	0.45959	4.5972	0.000379696	181.742	497.714	Upregulated
TAF6	350.718	787.968	1.16782	0.777912	0.497276	5.13488	7.76868e-05	257.868	616.631	Upregulated
PCOLCE	1694.78	3071.56	0.857871	0.16013	0.398749	2.78627	0.0105326	354.24	2399.32	Upregulated
IMPDH1	336.426	814.65	1.27589	0.0893128	0.144668	2.55802	0.0210083	82.0445	874.403	Upregulated
AP1S1	97.7486	214.225	1.13198	0.245949	0.688641	5.28053	1.88172e-05	71.0163	161.936	Upregulated
C1GALT1	235.245	535.551	1.18686	0.968471	0.244729	7.58349	7.01068e-07	216.825	383.788	Upregulated
ZNHIT1	718.59	1130.84	0.65415	0.622224	0.108544	4.33268	0.000227295	215.855	608.638	Upregulated
PRKAG2	82.8027	320.31	1.95172	0.137521	0.494492	9.61631	8.58977e-08	184.849	290.167	Upregulated
BCL7B	161.744	268.38	0.730566	0.648816	0.0533522	2.91132	0.0099526	29.1799	184.092	Upregulated
TBL2	616.173	1016.72	0.722509	0.119117	0.140026	2.87901	0.00959687	109.394	691.692	Upregulated
SPIN1	1529.89	1897.31	0.310524	0.0918915	0.164327	2.88058	0.00793382	104.993	629.837	Upregulated
C5	22.0519	43.77	0.989042	0.730713	0.357513	3.95144	0.000696604	10.3084	33.1278	Upregulated
NCS1	70.7604	130.037	0.877908	0.62133	0.187549	3.29878	0.00418664	21.3995	97.1537	Upregulated
CREB3	1819.4	3785.75	1.05712	0.319333	0.447766	7.32	6.68488e-07	1403.54	2529.16	Upregulated
DVL1	27.5078	49.1166	0.836373	0.563601	0.0948572	2.18625	0.0449833	0.550113	42.6677	Upregulated
PHYH	293.683	475.601	0.69549	0.460141	0.402525	5.25019	2.21063e-05	110.403	253.432	Upregulated
ERLIN1	819.516	3757.63	2.19698	0.284344	0.154117	10.1765	7.76922e-08	2318.67	3557.56	Upregulated
EIF3A	2632.35	3707.81	0.494213	0.520707	0.34101	7.36684	8.02999e-07	768.629	1382.28	Upregulated
CUBN	47.5899	251.532	2.40201	0.13379	0.705557	6.32759	1.36718e-05	135.234	272.65	Upregulated
TRDMT1	138.366	256.373	0.889751	0.555887	0.468969	4.27563	0.00068874	59.0882	176.925	Upregulated
CCSER2	539.399	678.966	0.331984	0.461924	0.113503	2.42118	0.0227677	21.0652	258.067	Upregulated
SFXN3	1640.44	2303.95	0.490031	0.993133	0.407909	2.52701	0.0226064	106.198	1220.83	Upregulated
NPM3	45.9678	71.5361	0.638046	0.528347	0.371296	2.78536	0.00993208	6.68364	44.4528	Upregulated
ARHGAP21	411.342	841.233	1.03217	0.123324	0.15661	4.275	0.00045182	218.687	641.094	Upregulated
PITRM1	1015.58	3520.27	1.79339	0.207405	0.629085	15.4413	4.31406e-10	2156.28	2853.11	Upregulated
STN1	362.313	586.142	0.694012	0.839785	0.261391	4.16908	0.000750761	109.842	337.815	Upregulated
GLRX3	1307.47	1964.56	0.587432	0.759829	0.331269	4.27134	0.000482145	333.33	980.858	Upregulated
CCDC6	320.84	419.824	0.387931	0.451529	0.689182	2.62541	0.0145581	21.3328	176.635	Upregulated
CUL2	1130.36	1907.79	0.755119	0.511361	0.597811	3.94644	0.00141201	355.677	1199.19	Upregulated
ZMIZ1	572.143	831.637	0.539579	0.915544	0.1481	3.4195	0.00293641	100.457	418.531	Upregulated
UBTF	261.75	574.667	1.13454	0.393026	0.0584475	4.04827	0.000985195	148.652	477.183	Upregulated
CBX1	222.817	555.102	1.31689	0.0821169	0.409867	5.37129	6.50027e-05	201.012	463.558	Upregulated
SLC25A11	954.923	1206.65	0.337557	0.177227	0.812724	2.65641	0.0135897	56.5075	446.956	Upregulated
NUP88	1323.08	1966.86	0.571993	0.42706	0.510641	6.51223	2.6552e-06	437.284	850.276	Upregulated
DRG2	488.067	772.794	0.663003	0.196713	0.701292	8.37316	1.22042e-08	214.607	354.846	Upregulated
SMARCD2	182.604	248.613	0.44518	0.191886	0.146484	2.51075	0.0192819	11.7133	120.304	Upregulated
RAB5C	72.9136	215.922	1.56625	0.175573	0.414389	5.11971	9.45131e-05	83.9234	202.093	Upregulated
CNTNAP1	18.6443	74.3526	1.99565	0.493981	0.0805933	6.31359	1.37522e-05	36.9051	74.5114	Upregulated
LRRC59	895.11	2749.24	1.6189	0.369643	0.059335	5.13239	7.90649e-05	1092.88	2615.38	Upregulated
HDAC5	105.176	835.793	2.99033	0.409113	0.164071	4.90923	0.000259767	410.139	1051.09	Upregulated
CDR2L	41.7427	70.1862	0.749662	0.358506	0.181491	3.85999	0.00085244	13.1584	43.7286	Upregulated
PMP22	1005.64	2543.9	1.33893	0.517621	0.163003	6.11829	9.9702e-06	1009	2067.52	Upregulated
RAB34	676.785	2436.15	1.84784	0.241535	0.116376	5.65571	4.97723e-05	1094.99	2423.74	Upregulated
TMEM33	859.558	1064.14	0.308024	0.296807	0.742548	2.59001	0.0159477	41.6977	367.47	Upregulated
GAR1	97.9177	198.847	1.02201	0.0987072	0.998887	9.20526	1.1624e-09	78.3908	123.467	Upregulated
AADAT	36.9826	83.5941	1.17655	0.539696	0.399726	5.664	3.01146e-05	29.2232	63.9997	Upregulated
TBC1D19	281.562	489.373	0.797483	0.792501	0.162701	3.2059	0.00578426	69.8566	345.766	Upregulated
SH3D19	467.222	1704.71	1.86734	0.771328	0.120847	5.00731	0.000201037	706.653	1768.32	Upregulated
BST1	6.74513	154.892	4.52127	0.384128	0.0564982	5.69266	7.2473e-05	91.9527	204.341	Upregulated
SNX25	29.6709	47.3319	0.673766	0.860797	0.661771	2.71209	0.0137732	4.03706	31.285	Upregulated
NCAPG	39.7176	1503.06	5.24198	0.329748	0.242672	8.42853	1.23997e-06	1088.34	1838.35	Upregulated
UGDH	1459.32	6129.14	2.07039	0.265918	0.887547	12.3889	8.97938e-10	3872.68	5466.97	Upregulated
CRYAB	285.746	3345.76	3.54953	0.438427	0.124548	6.93761	9.24927e-06	2108.98	4011.05	Upregulated
HTATIP2	326.543	568.776	0.800587	0.416548	0.231772	4.74333	0.000107465	136.095	348.371	Upregulated
CCDC34	52.5093	144.531	1.46073	0.78171	0.670795	7.28358	1.00096e-06	65.4471	118.596	Upregulated
MTCH2	2354.55	3571.4	0.601042	0.495598	0.943912	5.95629	2.75909e-06	796.91	1636.8	Upregulated
DCPS	461.253	618.589	0.423424	0.348798	0.293949	4.4352	0.000225112	83.6048	231.068	Upregulated
CPT1A	121.155	187.101	0.626967	0.104907	0.102776	2.78947	0.00975696	17.3475	114.545	Upregulated
CCND1	697.531	8061.42	3.5307	0.493226	0.149445	4.91302	0.000276076	4128.79	10599	Upregulated
TMEM109	559.863	1848.2	1.72297	0.536704	0.280089	4.82847	0.000239828	718.148	1858.52	Upregulated
CEP164	104.287	202.071	0.954305	0.740429	0.373066	5.83277	1.09735e-05	62.7871	132.781	Upregulated
BIRC2	1306.81	1782.68	0.448	0.535254	0.717507	3.24093	0.00367899	171.745	779.996	Upregulated
SLC35F2	205.687	487.254	1.24423	0.999227	0.706211	4.73323	0.000189647	156.109	407.027	Upregulated
AIP	443.821	741.928	0.741301	0.184058	0.28845	4.73024	0.000139886	166.344	429.871	Upregulated
PSMD9	253.992	458.42	0.851887	0.347272	0.115768	8.85913	6.47843e-09	156.723	252.133	Upregulated
P3H3	115.148	190.8	0.728571	0.102622	0.31976	2.71045	0.0124472	17.9291	133.375	Upregulated
COQ5	583.188	785.524	0.429694	0.55338	0.381135	3.2563	0.0031332	74.6098	330.062	Upregulated
CORO1C	6765.83	13729.4	1.02093	0.776595	0.720211	9.64413	7.67775e-10	5475.35	8451.8	Upregulated
CAPRIN2	168.012	296.746	0.820664	0.774719	0.799976	5.18721	4.87484e-05	76.8718	180.596	Upregulated
CAMKK2	248.996	424.249	0.768788	0.185784	0.171633	2.77552	0.0118987	43.2713	307.235	Upregulated
PTGES3	2418.55	3876.25	0.680519	0.850287	0.152621	7.61568	7.197e-08	1062.77	1852.63	Upregulated
ELK3	519.339	1802.24	1.79505	0.052888	0.774187	9.20867	9.71102e-08	987.199	1578.61	Upregulated
WNT5B	43.9526	256.033	2.54231	0.198183	0.379795	8.62106	2.58826e-07	159.805	264.355	Upregulated
FOXM1	4.30377	865.846	7.65237	0.453795	0.491715	7.82306	2.85218e-06	623.626	1099.46	Upregulated
GPN3	620.756	818.117	0.398282	0.691434	0.0726454	3.06961	0.00539486	64.4096	330.313	Upregulated
CREBL2	370.804	837.082	1.17471	0.723804	0.763072	10.2254	8.65699e-09	370.255	562.299	Upregulated
RFC5	211.885	931.279	2.13593	0.509305	0.377269	8.66618	5.59046e-07	541.245	897.542	Upregulated
TIMELESS	331.358	1474.16	2.15343	0.357487	0.204569	9.98209	6.95689e-08	898.052	1387.56	Upregulated
UHRF1BP1L	366.009	772.216	1.07713	0.5302	0.3123	5.06583	8.52998e-05	237.507	574.907	Upregulated
COPS7A	1959.1	3588.74	0.87329	0.805646	0.94502	7.96683	2.14004e-07	1200.74	2058.55	Upregulated
CDCA3	57.5654	1338.73	4.53952	0.107587	0.32785	15.1256	1.08674e-09	1098.37	1463.96	Upregulated
ATN1	32.6541	49.1311	0.589371	0.129852	0.487343	3.37825	0.00290337	6.32045	26.6335	Upregulated
RAB35	71.1391	149.538	1.0718	0.739552	0.0892889	3.16233	0.00552261	26.2162	130.581	Upregulated
COL12A1	1033.16	1975.71	0.935311	0.251709	0.0855246	2.40182	0.0259553	124.916	1760.19	Upregulated
ADTRP	2.50788	154.938	5.94907	0.811382	0.0823663	5.35923	0.000129716	90.9863	213.873	Upregulated
STK38	514.025	1179.74	1.19856	0.999565	0.67841	6.89522	7.19382e-07	465.219	866.216	Upregulated
E2F3	146.116	204.342	0.483875	0.615085	0.161435	3.18756	0.00376027	20.65	95.8026	Upregulated
GMNN	223.455	1016.94	2.18618	0.358759	0.555159	11.9583	9.43007e-09	651.216	935.761	Upregulated
PERP	185.822	409.872	1.14125	0.110338	0.0736201	2.57342	0.0208734	38.888	409.211	Upregulated
ADGRG6	11.7989	71.1142	2.59149	0.911385	0.826437	9.3307	1.00606e-07	45.7938	72.8368	Upregulated
PHACTR2	940.587	1950.2	1.05199	0.249114	0.205876	10.1355	1.99378e-10	804.654	1214.58	Upregulated
SLC39A7	1432.82	2364.51	0.722688	0.243937	0.167752	2.61745	0.0149648	197.784	1665.61	Upregulated
PHF1	105.076	202.356	0.945467	0.710551	0.195385	2.60242	0.0175861	18.9889	175.572	Upregulated
BYSL	251.171	422.874	0.751556	0.0680985	0.354017	3.4285	0.00303249	66.4077	276.997	Upregulated
MRPL2	277.134	470.317	0.76305	0.385851	0.181976	7.49682	1.72438e-07	139.737	246.629	Upregulated
SRF	28.277	44.7514	0.662304	0.0579312	0.339375	3.97662	0.000570544	7.91782	25.0309	Upregulated
TTK	17.3125	1300.21	6.23078	0.0853847	0.820304	9.00082	5.9813e-07	974.999	1590.79	Upregulated
HARS2	463.214	623.12	0.42783	0.376057	0.22362	2.71837	0.0130337	37.4086	282.402	Upregulated
CEP72	47.7204	83.8244	0.812766	0.467154	0.205106	3.46097	0.00277298	14.1949	58.0132	Upregulated
TMCO6	46.6699	76.8257	0.719098	0.101287	0.276647	2.32703	0.0319519	2.91191	57.3998	Upregulated
PDE8B	17.2716	31.6147	0.872191	0.773041	0.605621	2.24675	0.0370694	0.957442	27.7287	Upregulated
CCNG1	1597.62	3012.39	0.914984	0.0742953	0.0839257	2.71108	0.0161566	301.952	2527.59	Upregulated
TXNDC15	600.533	837.218	0.47936	0.998329	0.240325	4.75407	6.44168e-05	134.346	339.024	Upregulated
DBN1	1331.18	2292.88	0.784455	0.472411	0.103552	2.33484	0.032891	88.6098	1834.79	Upregulated
CNTN3	82.1112	174.694	1.08918	0.0582435	0.058479	2.97364	0.00882153	26.6783	158.487	Upregulated
ACTR8	912.645	1329.37	0.542614	0.184565	0.33969	2.53293	0.0198521	73.3856	760.058	Upregulated
OGG1	168.686	486.772	1.52891	0.767387	0.34948	13.3928	1.53377e-10	268.029	368.145	Upregulated
RNF7	861.925	1859.88	1.10958	0.144484	0.538221	10.1921	8.24525e-10	794.931	1200.98	Upregulated
PRKAR2A	314.492	406.653	0.370776	0.397468	0.228147	3.05887	0.00510155	30.2279	154.095	Upregulated
ECT2	264.793	2745.85	3.37432	0.293616	0.873537	7.1098	7.39213e-06	1728.14	3233.97	Upregulated
TFG	1418.19	2334.62	0.719134	0.0724286	0.330949	4.40641	0.000298601	481.342	1351.51	Upregulated
CYB561D2	256.852	459.482	0.839071	0.187798	0.0695471	3.441	0.00277493	79.2802	325.98	Upregulated
IFT57	660.781	881.606	0.415962	0.922244	0.25841	2.93494	0.00695113	66.0537	375.596	Upregulated
GBE1	1657.09	2040.03	0.299939	0.500589	0.90376	2.34904	0.0281096	45.0613	720.821	Upregulated
C3orf52	128.482	267.014	1.05535	0.4345	0.243862	3.92197	0.00112989	63.9114	213.154	Upregulated
NEK11	74.1178	205.418	1.47067	0.648055	0.461866	4.93813	0.000188164	74.5372	188.064	Upregulated
MRPL3	1608.27	2445.22	0.604459	0.635616	0.397475	6.03902	2.27391e-06	552.006	1121.91	Upregulated
GORASP1	371.642	569.838	0.616637	0.35236	0.158878	2.33299	0.0293928	21.8104	374.581	Upregulated
FOXP1	167.225	328.84	0.975597	0.95045	0.134	5.67445	8.53677e-06	102.734	220.496	Upregulated
SPCS1	1223.36	1737.43	0.506103	0.467154	0.103032	4.37925	0.000296601	269.028	759.106	Upregulated
MOB1A	936.417	1900.64	1.02126	0.770293	0.577016	6.48274	7.7039e-07	658.262	1270.17	Upregulated
KANSL3	563.338	794.118	0.495353	0.533035	0.688414	6.08609	5.74606e-06	151.732	309.827	Upregulated
LMAN2L	745.197	1211.9	0.701575	0.390116	0.172238	3.6825	0.00112443	205.585	727.818	Upregulated
TTL	192.457	418.09	1.11927	0.0612923	0.156891	4.93089	5.02659e-05	131.162	320.103	Upregulated
ACTR1B	164.98	307.229	0.897021	0.582468	0.0770079	6.84106	2.38443e-06	98.4911	186.006	Upregulated
ACTR3	4012.45	11442.4	1.51184	0.0666913	0.798031	11.2052	6.21465e-09	6023.04	8836.94	Upregulated
STEAP3	103.882	665.367	2.6792	0.164426	0.166745	6.46389	1.45119e-05	375.269	747.7	Upregulated
TP53I3	430.63	1174.84	1.44795	0.261449	0.369712	7.66076	5.58512e-07	539.631	948.795	Upregulated
NRBP1	3445.71	5329.22	0.629124	0.749413	0.788166	6.46846	7.44431e-07	1284.97	2482.06	Upregulated
HTRA2	104.775	275.378	1.39411	0.833025	0.370262	4.96192	0.000124667	97.9662	243.238	Upregulated
DOK1	109.232	306.845	1.49011	0.684594	0.129501	3.67267	0.00209965	83.4191	311.807	Upregulated
POLE4	56.5085	253.72	2.1667	0.894132	0.090987	6.91835	5.39962e-06	136.359	258.064	Upregulated
GLS	376.55	747.178	0.988611	0.576141	0.664121	7.92517	4.56411e-08	273.959	467.297	Upregulated
ZNF142	189.339	309.808	0.710404	0.822608	0.198398	3.60046	0.00202181	50.2175	190.721	Upregulated
STK16	97.0276	285.277	1.5559	0.892426	0.0741348	10.6407	7.28e-09	150.878	225.62	Upregulated
HDLBP	10225.6	16474	0.688001	0.789319	0.223358	5.63398	1.35422e-05	3942.24	8554.46	Upregulated
ID2	3652.59	5290.79	0.534562	0.340344	0.806519	2.7769	0.0103082	422.53	2853.86	Upregulated
NOL10	548.749	1073.27	0.967792	0.275085	0.243732	6.12537	9.35543e-06	344.409	704.628	Upregulated
WIPF1	135.67	450.045	1.72996	0.0829714	0.439936	10.2481	6.45332e-10	250.817	377.932	Upregulated
TRAK2	877.785	1778.28	1.01854	0.7158	0.0835303	5.33965	7.57197e-05	541.832	1259.15	Upregulated
PRRX1	1943.39	4266.11	1.13435	0.926271	0.80647	7.05823	1.08546e-06	1633.45	3011.99	Upregulated
CACYBP	1153.11	2005.32	0.798309	0.437614	0.562393	5.9682	1.75653e-05	550.165	1154.27	Upregulated
RALGPS2	224.231	894.784	1.99655	0.908973	0.653013	6.79741	8.33485e-06	459.107	881.999	Upregulated
MRPL37	919.658	1553.12	0.756	0.843696	0.101969	2.92132	0.00948604	176.138	1090.79	Upregulated
ICMT	181.587	401.986	1.14649	0.090146	0.0561766	5.04626	0.000109838	128.014	312.785	Upregulated
RAP1A	254.799	538.783	1.08035	0.0708499	0.309651	6.11811	9.51838e-06	186.349	381.619	Upregulated
SCAMP3	1410.33	2024.05	0.521208	0.591858	0.541789	3.79295	0.00120336	275.387	952.042	Upregulated
RHOU	129.225	288.502	1.1587	0.711652	0.110473	2.704	0.017259	32.8051	285.75	Upregulated
SRM	49.5515	227.611	2.19957	0.174737	0.074611	3.49159	0.003676	68.5113	287.608	Upregulated
C1orf21	338.605	481.04	0.506555	0.866216	0.998421	3.68	0.00183298	60.8305	224.04	Upregulated
SLC35D1	351.199	521.586	0.570616	0.127201	0.350309	4.16121	0.000337662	85.9741	254.799	Upregulated
CRYZ	722.775	1518.38	1.07091	0.087002	0.0579672	2.67204	0.0168388	163.724	1427.48	Upregulated
TTF2	251.809	456.471	0.858196	0.502213	0.498356	6.4402	2.43526e-06	138.491	270.834	Upregulated
MAP7D1	117.513	208.76	0.829028	0.14372	0.135267	4.34236	0.000361751	47.2215	135.273	Upregulated
UAP1	1106.08	12945	3.54886	0.147014	0.782796	9.65199	2.38973e-07	9193.06	14484.8	Upregulated
GBP3	422.979	917.778	1.11756	0.0506451	0.0581493	2.29721	0.0361448	36.4024	953.196	Upregulated
GALE	483.349	631.949	0.386743	0.125226	0.143714	2.7543	0.0111122	37.1735	260.027	Upregulated
ID3	734.511	1680.76	1.19426	0.389795	0.368189	3.59864	0.00187386	396.513	1495.98	Upregulated
EBNA1BP2	559.328	2204	1.97836	0.75933	0.699398	21.5747	1.50492e-13	1483.5	1805.84	Upregulated
B4GALT2	28.6117	126.321	2.14242	0.0730677	0.655247	7.81045	1.47411e-06	70.956	124.463	Upregulated
PRDX1	3909.62	9272.66	1.24596	0.222746	0.197328	6.40421	2.65879e-06	3619.11	7106.97	Upregulated
UTP25	307.22	1842.81	2.58456	0.289875	0.983518	7.58223	3.08216e-06	1099.92	1971.26	Upregulated
RCAN3	88.8882	238.692	1.42509	0.826889	0.257014	5.57923	4.22665e-05	92.8612	206.747	Upregulated
NEK2	2.58806	844.516	8.35011	0.143395	0.603717	13.7537	3.99741e-09	709.683	974.171	Upregulated
DHDDS	950.891	1404.87	0.563088	0.812009	0.757268	6.2689	6.83473e-06	301.728	606.238	Upregulated
CENPF	40.9037	2612.37	5.99699	0.126955	0.0963148	9.9148	1.96341e-07	2011.24	3131.7	Upregulated
PPP1R8	340.028	545.533	0.682014	0.928986	0.226139	4.35928	0.000192587	108.462	302.549	Upregulated
STAG1	771.226	1967.42	1.35108	0.0866759	0.64931	5.78287	4.57916e-05	752.911	1639.48	Upregulated
DCLRE1B	168.355	617.016	1.8738	0.169747	0.743258	9.20052	1.48044e-07	344.719	552.601	Upregulated
ARMC2	28.4229	44.0012	0.630488	0.058882	0.424474	3.81129	0.000797953	7.1622	23.9943	Upregulated
PKD2	130.122	298.512	1.19792	0.828022	0.0788096	4.2938	0.000704159	84.4672	252.311	Upregulated
STBD1	7.23023	33.3944	2.20749	0.803432	0.164167	6.97828	3.83815e-06	18.1907	34.1376	Upregulated
EEF2KMT	121.561	288.951	1.24914	0.636352	0.134663	6.87337	2.75957e-06	115.993	218.786	Upregulated
UCHL3	115.334	193.201	0.744289	0.223494	0.600338	5.80226	2.19427e-05	49.5351	106.2	Upregulated
ELL2	1089.61	3995.81	1.87467	0.300586	0.124167	7.40809	1.54018e-06	2074.12	3738.27	Upregulated
TJP2	2.69897	10.8365	2.00542	0.086319	0.0607829	3.04523	0.00831591	2.43312	13.8419	Upregulated
HEATR1	683.662	1325.24	0.954901	0.32141	0.204767	3.98648	0.000974716	301.719	981.442	Upregulated
RAD23B	191.388	474.603	1.31022	0.250308	0.407957	6.2756	4.16534e-06	189.014	377.415	Upregulated
CTNNAL1	161.718	713.352	2.14113	0.11072	0.17466	5.33446	9.47046e-05	330.485	772.781	Upregulated
FAM206A	222.747	330.754	0.570354	0.603705	0.274007	6.25211	1.76605e-06	72.3696	143.644	Upregulated
WDR34	216.142	1068.74	2.30587	0.893023	0.197196	4.16155	0.00102348	411.86	1293.34	Upregulated
PTPA	159.395	273.364	0.778221	0.64999	0.642622	5.71188	1.80384e-05	72.1465	155.793	Upregulated
CNTRL	227.74	316.231	0.473593	0.134036	0.461912	2.19863	0.0370021	5.75952	171.223	Upregulated
FBXW2	444.435	643.038	0.532931	0.417795	0.106667	2.59729	0.0180455	38.139	359.067	Upregulated
PHF19	19.3611	273.211	3.81878	0.279155	0.777045	12.8644	7.30336e-09	211.299	296.4	Upregulated
IFI27L2	174.246	279.516	0.681801	0.394924	0.682508	3.3206	0.0029255	39.7587	170.78	Upregulated
TTLL5	518.902	802.265	0.628618	0.171878	0.306045	3.98625	0.000569764	136.425	430.302	Upregulated
ALDH6A1	243.976	470.365	0.947041	0.290141	0.403048	4.50451	0.000436426	119.11	333.668	Upregulated
GPR68	4.83533	114.981	4.57164	0.115656	0.182708	6.88745	1.07231e-05	75.6174	144.675	Upregulated
FKBP1B	16.6224	36.2357	1.12428	0.314399	0.592279	3.58649	0.00241465	8.03543	31.1912	Upregulated
FAM98A	2082.79	3375.54	0.696599	0.273399	0.400876	3.00407	0.00782846	386.452	2199.04	Upregulated
CUTC	313.644	492.585	0.651245	0.66211	0.115668	5.21339	2.85691e-05	107.889	249.994	Upregulated
SMNDC1	231.235	349.83	0.597295	0.113645	0.54934	3.07258	0.00579726	38.3039	198.886	Upregulated
HELLS	118.986	707.154	2.57124	0.505227	0.957557	8.90119	4.56981e-07	446.156	730.181	Upregulated
TCTN3	1609.76	2725	0.759415	0.119437	0.300298	5.52976	2.65363e-05	692.539	1537.95	Upregulated
FAM45A	453.996	1143.7	1.33296	0.889539	0.0685239	8.54119	6.21338e-07	516.557	862.852	Upregulated
CFAP58	2.84112	12.937	2.18697	0.11327	0.0995227	3.05207	0.00858239	3.00375	17.188	Upregulated
GNA13	400.844	510.848	0.349851	0.243255	0.502021	2.35304	0.0289325	12.5049	207.502	Upregulated
MTHFD1L	98.0813	279.019	1.50831	0.38634	0.389776	8.42053	4.27767e-08	136.189	225.686	Upregulated
PCMT1	2182.85	4611.67	1.07908	0.943565	0.815937	13.6263	8.35847e-12	2057.82	2799.83	Upregulated
WDR55	448.892	1092.85	1.28366	0.389097	0.964985	8.94785	2.07832e-07	490.591	797.328	Upregulated
CENPL	70.0384	704.643	3.33068	0.0649747	0.0672212	7.39695	4.95286e-06	449.427	819.783	Upregulated
MASTL	64.5242	790.336	3.61455	0.176529	0.200859	10.7496	7.16033e-08	580.063	871.56	Upregulated
DNAJC15	731.896	1420.1	0.956282	0.973767	0.154143	5.06117	5.77517e-05	404.77	971.638	Upregulated
ETF1	1504.16	1925.84	0.356533	0.428462	0.663801	4.54253	0.000116882	230.693	612.674	Upregulated
UTP20	304.253	669.708	1.13826	0.215651	0.64101	4.49835	0.000333284	193.761	537.15	Upregulated
SOCS2	110.533	448.309	2.02001	0.529272	0.134878	3.83428	0.00194054	148.166	527.386	Upregulated
PDLIM2	256.688	1010.49	1.97697	0.555228	0.105252	10.1789	2.25183e-08	596.749	910.859	Upregulated
TRIM25	214.304	305.37	0.5109	0.474913	0.496296	3.01915	0.0059115	28.8274	153.305	Upregulated
CEP89	401.353	970.816	1.27433	0.141933	0.544255	8.42717	3.45842e-07	425.876	713.05	Upregulated
PYROXD1	288.236	458.14	0.668537	0.173483	0.453753	3.50046	0.00196254	69.3989	270.409	Upregulated
NAA50	869.265	2962.36	1.76888	0.417685	0.256773	9.29259	6.24573e-08	1616.45	2569.73	Upregulated
KIF18A	37.4109	868.333	4.53672	0.88978	0.883715	8.3646	1.3102e-06	616.451	1045.39	Upregulated
TMEM39B	26.0655	41.494	0.670762	0.255263	0.215071	3.4241	0.00228406	6.1151	24.742	Upregulated
CSMD2	176.844	288.426	0.705725	0.820803	0.365697	2.89397	0.00837351	31.6609	191.504	Upregulated
UBL3	589.586	1030.97	0.806229	0.948876	0.390234	3.73176	0.00152931	192.871	689.898	Upregulated
MRPS2	169.892	302.245	0.831097	0.730673	0.0907299	2.33944	0.032722	12.3428	252.362	Upregulated
CCDC18	25.9573	169.328	2.70561	0.804169	0.515948	21.5967	4.35769e-14	129.398	157.343	Upregulated
GLIPR2	474.858	1964.56	2.04864	0.14897	0.762099	11.109	8.22941e-09	1204.82	1774.59	Upregulated
RECK	215.221	2319.15	3.42971	0.394636	0.255526	7.30397	5.15686e-06	1483.21	2724.65	Upregulated
CYREN	294.477	615.98	1.06473	0.751701	0.44247	12.0922	2.33353e-11	266.454	376.551	Upregulated
CALD1	3075.25	10346.9	1.75042	0.119218	0.222915	6.35563	1.72813e-05	4819.24	9724.07	Upregulated
BICC1	198.717	737.914	1.89274	0.155208	0.183796	5.57008	4.32838e-05	333.876	744.518	Upregulated
RBM19	246.972	464.772	0.912175	0.654258	0.454185	4.32776	0.000429151	111.858	323.742	Upregulated
DDX54	143.607	377.212	1.39325	0.0931504	0.129742	3.34665	0.00429237	85.1321	382.077	Upregulated
RASSF8	108.685	282.24	1.37677	0.113304	0.220714	5.04843	8.82307e-05	101.235	245.877	Upregulated
ACOT9	460.497	1446.9	1.6517	0.507256	0.144002	13.9269	5.29475e-13	840.229	1132.57	Upregulated
DDX39A	1304.22	3875.93	1.57136	0.121098	0.275503	10.8646	7.18246e-09	2070.6	3072.83	Upregulated
ADGRE5	374.263	1372.52	1.8747	0.0635063	0.486064	5.30873	4.97419e-05	602.855	1393.65	Upregulated
OPTN	860.316	1163.47	0.435492	0.240792	0.427454	3.23418	0.00339851	110.168	496.135	Upregulated
CDK2	214.407	962.098	2.16583	0.882911	0.477226	10.3384	8.04259e-08	592.154	903.227	Upregulated
AMD1	1896.16	3065.68	0.693131	0.135021	0.160238	2.57076	0.0190203	215.269	2123.78	Upregulated
B9D2	25.4317	89.7246	1.81888	0.858996	0.458193	5.6648	5.45879e-05	39.9904	88.5954	Upregulated
DNPEP	597.238	892.484	0.579521	0.684264	0.650234	3.89856	0.00062286	139.449	451.044	Upregulated
OBSL1	63.3099	102.566	0.696048	0.165877	0.0530739	2.92704	0.00798509	11.3868	67.1252	Upregulated
SNX21	149.908	297.466	0.988652	0.213733	0.0602248	2.16579	0.0446842	3.9234	291.193	Upregulated
WFDC3	1.06382	6.45033	2.60012	0.131014	0.307293	4.32777	0.000685465	2.71862	8.05441	Upregulated
TTPAL	345.789	679.487	0.974553	0.257379	0.166545	9.53254	4.12346e-08	259.66	407.736	Upregulated
SDC4	523.703	1531.88	1.54848	0.283187	0.108097	5.11571	0.000115959	589.147	1427.21	Upregulated
SNAI1	185.315	501.715	1.43689	0.242464	0.726758	6.26564	3.60186e-06	211.239	421.561	Upregulated
TRERF1	114.056	153.347	0.427056	0.760706	0.255718	2.53593	0.0203535	6.817	71.7645	Upregulated
RRP36	175.547	292.744	0.737784	0.544677	0.0750679	2.21082	0.0402296	5.82652	228.568	Upregulated
SERPINB6	688.896	2411.51	1.80758	0.131353	0.834082	12.0995	1.13148e-08	1416.48	2028.75	Upregulated
ABCC10	281.659	520.648	0.886359	0.369834	0.34907	3.57965	0.0022833	98.2199	379.758	Upregulated
NQO2	406.234	736.097	0.857584	0.664401	0.539711	4.05727	0.000519894	161.306	498.42	Upregulated
AL365205.1	3.19459	6.4685	1.0178	0.30715	0.360532	2.63025	0.0151065	0.696078	5.85174	Upregulated
MOCS1	88.6397	138.793	0.646912	0.27464	0.262588	2.48072	0.0225444	7.86489	92.4421	Upregulated
HIST1H2BJ	12.9968	33.468	1.36463	0.887008	0.977689	4.80618	0.000133406	11.5368	29.4057	Upregulated
SSR1	5755.35	9356.88	0.701124	0.0810471	0.23756	2.84597	0.0111205	932.811	6270.25	Upregulated
ATXN1	129.168	240.393	0.896148	0.293094	0.931143	4.83988	5.24249e-05	63.966	158.484	Upregulated
NUP153	96.1225	127.914	0.412228	0.476679	0.826475	2.44972	0.021359	5.11298	58.4699	Upregulated
RUNX2	80.6841	139.9	0.794044	0.917001	0.7059	3.53033	0.00212178	24.2096	94.223	Upregulated
LRRFIP1	444.742	988.027	1.15158	0.164826	0.172707	4.98934	0.000109842	313.668	772.901	Upregulated
BBS2	427.442	612.366	0.518665	0.404589	0.64893	3.61117	0.00128054	79.6516	290.196	Upregulated
DOK4	198.859	597.387	1.58692	0.971086	0.189961	7.32566	1.68884e-06	283.217	513.84	Upregulated
C17orf53	25.7817	290.391	3.49358	0.364682	0.844164	10.7026	6.3956e-08	211.333	317.886	Upregulated
SOX9	11.1537	17.2826	0.6318	0.0942328	0.182447	2.20657	0.0368269	0.406172	11.8517	Upregulated
HS3ST3B1	313.844	858.94	1.45251	0.171443	0.274741	4.96075	8.85884e-05	314.996	775.195	Upregulated
SLC25A35	12.59	37.4453	1.57251	0.233839	0.39448	4.34734	0.000576335	12.6675	37.0433	Upregulated
MSTO1	299.581	567.174	0.920846	0.297476	0.146468	4.85266	0.00012326	151.852	383.334	Upregulated
PPDPF	52.6307	97.595	0.890902	0.47866	0.0733769	2.60212	0.0193117	8.31836	81.6101	Upregulated
CHCHD5	123.367	210.757	0.772628	0.24641	0.17122	3.75275	0.00145341	38.4722	136.309	Upregulated
GTF2F1	406.946	673.515	0.726874	0.24932	0.502232	3.05595	0.00707923	82.6842	450.454	Upregulated
CLPP	256.711	500.53	0.963311	0.968616	0.186402	2.8724	0.0106423	64.5911	423.047	Upregulated
TRIP10	126.819	465.965	1.87745	0.479653	0.77452	6.5019	8.42517e-06	228.301	449.992	Upregulated
VASP	128.396	261.198	1.02455	0.710788	0.472601	3.96577	0.00102972	62.0537	203.552	Upregulated
CENPB	8.09363	13.8989	0.780107	0.276194	0.513472	2.32335	0.0300393	0.616193	10.9942	Upregulated
PSMF1	1383.08	1680.26	0.280801	0.468777	0.190273	2.33629	0.0275182	35.62	558.741	Upregulated
DTD1	194.197	473.378	1.28547	0.412288	0.629644	11.7557	1.25671e-10	229.753	328.609	Upregulated
SNRPB	1329.42	3629.36	1.44892	0.179036	0.137809	12.2834	8.39913e-11	1909.5	2690.39	Upregulated
AP5S1	168.33	358.057	1.0889	0.495952	0.499246	4.28068	0.000590847	95.6581	283.795	Upregulated
XRCC3	41.5456	72.8704	0.810638	0.618973	0.0746086	2.14591	0.0458138	0.649275	62.0004	Upregulated
TUBGCP3	138.008	251.429	0.8654	0.191206	0.0868969	2.13603	0.0482995	0.955501	225.887	Upregulated
CAPNS1	236.496	533.409	1.17343	0.688992	0.195904	7.34877	1.51301e-06	211.354	382.472	Upregulated
UBA2	332.381	515.635	0.633513	0.0841589	0.0883751	3.13674	0.00596567	60.0715	306.437	Upregulated
BCL2L12	21.8186	84.4587	1.95269	0.708844	0.159274	4.08013	0.00122068	29.5798	95.7005	Upregulated
PRMT1	2092.82	2629.73	0.329464	0.203439	0.207271	3.96105	0.000793334	253.831	819.98	Upregulated
SCAF1	18.9195	27.9306	0.561971	0.753405	0.915104	2.61952	0.0168886	1.80996	16.2122	Upregulated
PRR12	2.44725	4.42312	0.853901	0.0688513	0.625946	2.26992	0.0318389	0.185621	3.76612	Upregulated
ASL	96.5098	866.904	3.16713	0.341707	0.161707	11.3085	3.0256e-08	623.71	917.079	Upregulated
SBDS	1417.26	2308.11	0.703612	0.621002	0.35179	3.09304	0.00606706	287.388	1494.32	Upregulated
BECN1	1824.32	2691.41	0.561006	0.97555	0.414721	3.91353	0.00116629	398.726	1335.46	Upregulated
UXT	462.032	808.641	0.807507	0.0654425	0.247481	3.54404	0.0019211	143.225	549.993	Upregulated
NUP214	680.812	855.301	0.329177	0.127324	0.27172	2.08174	0.0491482	0.710365	348.269	Upregulated
ARMCX1	535.12	1042.49	0.962105	0.41517	0.086094	3.89332	0.00150167	229.012	785.736	Upregulated
RAP1B	1194.86	3739.33	1.64594	0.591276	0.119457	9.84152	7.945e-09	2002.73	3086.2	Upregulated
YEATS4	120.065	219.852	0.872712	0.115157	0.29654	4.48069	0.000174885	53.6809	145.892	Upregulated
FGFRL1	43.662	105.882	1.27801	0.280455	0.231959	4.01019	0.00067611	29.8753	94.5652	Upregulated
AUNIP	6.33409	82.0501	3.6953	0.633489	0.571521	7.02555	8.48634e-06	52.4583	98.9738	Upregulated
EMC1	3245.18	4378.76	0.432225	0.112771	0.395437	2.59098	0.0155852	233.6	2033.57	Upregulated
CHTF18	45.5559	200.67	2.13912	0.681933	0.166906	3.38222	0.00460632	56.5233	253.706	Upregulated
TICAM1	54.6006	172.061	1.65593	0.0988648	0.0941806	3.89918	0.00143916	53.2161	181.704	Upregulated
AAMP	1883.64	2569.99	0.448241	0.431769	0.469805	4.20538	0.000289232	350.311	1022.39	Upregulated
GNG11	657.281	2497.11	1.92568	0.0919843	0.0736008	6.56912	8.60888e-06	1243.22	2436.45	Upregulated
HIP1	263.141	1169.83	2.15239	0.8719	0.635697	8.17904	1.21914e-06	668.458	1144.91	Upregulated
STYXL1	431.444	584.242	0.437393	0.523782	0.683945	2.10138	0.0454805	3.31186	302.285	Upregulated
PAICS	1110.11	4096.18	1.88358	0.223096	0.722646	6.4875	1.39278e-05	1999.39	3972.76	Upregulated
DGCR6L	342.541	619.459	0.854733	0.10874	0.0801546	2.24534	0.0392362	15.4596	538.377	Upregulated
TPST2	265.444	528.65	0.993903	0.244784	0.179037	2.80918	0.0110378	67.3907	459.02	Upregulated
TST	60.0403	102.083	0.765744	0.998596	0.0672119	2.71206	0.0138692	9.58448	74.5016	Upregulated
RAC2	131.294	559.211	2.09059	0.612816	0.866051	6.71605	6.94823e-06	292.099	563.735	Upregulated
RIBC2	2.71823	46.6977	4.10261	0.191666	0.243603	9.6269	1.93416e-07	34.1527	53.8061	Upregulated
EMC4	2094.45	4148.66	0.986074	0.199664	0.09394	5.30607	5.97436e-05	1236.87	2871.55	Upregulated
PODXL	308.169	5759.64	4.22418	0.0744282	0.659195	6.86093	1.13898e-05	3735.27	7167.68	Upregulated
STRIP2	20.3156	42.6375	1.06953	0.908985	0.0751134	3.59095	0.00224916	9.20813	35.4356	Upregulated
IFT22	272.794	688.559	1.33577	0.7517	0.2059	7.74232	3.37352e-07	303.117	528.413	Upregulated
CALU	30426.8	62882.7	1.04732	0.4687	0.657588	5.1002	6.08348e-05	19150	45762	Upregulated
EIF2S2P4	7.91463	13.4641	0.766521	0.228347	0.212278	2.76614	0.0112467	1.38963	9.70926	Upregulated
PSMG2	489.959	1095.37	1.16069	0.125715	0.391451	9.19386	6.83151e-08	466.143	744.683	Upregulated
TWSG1	420.503	2284.82	2.44189	0.318403	0.534786	7.76114	1.34727e-06	1351.79	2376.85	Upregulated
CLN6	10.9396	24.0406	1.13591	0.135731	0.332089	3.21001	0.00440546	4.5861	21.6159	Upregulated
ISLR	1181.21	12551.4	3.40951	0.373671	0.0560206	5.30738	0.000134379	6749.63	15990.8	Upregulated
SPCS3	1185.22	1659.08	0.485233	0.579279	0.523841	3.20994	0.00412474	167.266	780.462	Upregulated
E2F8	20.9641	131.059	2.64423	0.0616499	0.844501	7.24308	1.86638e-06	77.8951	142.295	Upregulated
DCTD	750.488	1368.54	0.866739	0.299334	0.233957	9.55458	5.71043e-10	485.055	751.053	Upregulated
PLD2	141.796	288.747	1.02599	0.997688	0.235581	5.51683	4.38111e-05	90.5695	203.334	Upregulated
ILF3	787.584	1415.31	0.845616	0.449665	0.343815	4.79012	0.00018122	350.75	904.709	Upregulated
SLC44A2	1135.86	1922.75	0.759388	0.807965	0.408396	2.56194	0.0203079	138.411	1435.37	Upregulated
RIPK3	24.9711	52.6522	1.07623	0.0635026	0.543239	2.84592	0.00932355	7.52477	47.8374	Upregulated
MIS18BP1	123.291	351.897	1.51309	0.255749	0.0590559	6.37344	1.3032e-05	152.096	305.117	Upregulated
SEC14L1	234.932	665.339	1.50185	0.352995	0.268821	6.08848	9.60485e-06	281.837	578.976	Upregulated
ASH2L	642.16	1589.45	1.30752	0.593922	0.174413	15.7177	2.83739e-14	823.011	1071.56	Upregulated
PUDP	355.054	692.362	0.963486	0.277405	0.646751	4.13816	0.000498917	167.402	507.213	Upregulated
CRACR2A	53.7776	227.456	2.08051	0.849497	0.381738	11.5465	3.86506e-09	141.774	205.583	Upregulated
STARD8	23.8508	95.9691	2.00853	0.677347	0.0790082	3.61013	0.00300857	29.1121	115.124	Upregulated
ELOF1	529.599	707.997	0.418844	0.597164	0.807376	4.26341	0.000286563	91.8866	264.91	Upregulated
ATP8B3	50.4778	151.777	1.58823	0.56259	0.125677	4.32246	0.000393409	52.1335	150.465	Upregulated
COLGALT1	377.93	496.632	0.394058	0.230668	0.379441	2.17053	0.0393437	6.25555	231.148	Upregulated
ACTN4	208.261	911.248	2.12945	0.615843	0.0715812	4.91793	0.000250989	395.367	1010.61	Upregulated
ARPC1B	13.8576	55.9705	2.01399	0.205821	0.141281	4.73754	0.000342444	22.997	61.2289	Upregulated
ATXN10	1175.68	1914.11	0.703184	0.321626	0.300147	2.45197	0.0245072	106.266	1370.61	Upregulated
TRIM28	179.289	364.5	1.02363	0.406939	0.299406	5.102	9.9507e-05	108.393	262.028	Upregulated
YIPF2	394.817	671.758	0.766757	0.687603	0.410859	4.44184	0.00015389	148.626	405.255	Upregulated
CLIP1	983.659	1473.9	0.583414	0.154907	0.590364	7.05105	1.02126e-06	344.748	635.745	Upregulated
DNMT1	230.376	882.694	1.93792	0.300316	0.0999887	4.75868	0.000329956	357.512	947.125	Upregulated
MPP1	451.5	723.122	0.679514	0.062296	0.351807	3.64376	0.00163486	116.033	427.212	Upregulated
HABP4	28.2486	56.3973	0.997444	0.266937	0.226896	3.07311	0.00751475	8.67548	47.6218	Upregulated
ULBP3	54.6832	204.864	1.90549	0.723523	0.993118	7.44267	1.85741e-06	107.238	193.123	Upregulated
GINS2	62.0925	605.93	3.28666	0.0514563	0.987301	15.3265	6.05388e-10	467.492	620.183	Upregulated
CHMP1A	647.078	1111.27	0.780192	0.573299	0.348226	2.65385	0.0161226	96.8103	831.565	Upregulated
PPT1	1791.33	2373.05	0.405713	0.425239	0.320314	4.14728	0.000530105	288.485	874.957	Upregulated
RFTN1	267.01	788.007	1.56131	0.148175	0.966002	5.74148	3.24258e-05	328.359	713.635	Upregulated
TUBG1	1055.96	4632.57	2.13325	0.879717	0.660268	15.1615	3.39104e-10	3071.54	4081.68	Upregulated
PSME3	2241.1	3323.74	0.568597	0.0515137	0.475051	3.75218	0.00136124	478.47	1686.8	Upregulated
PSMC3IP	21.1263	351.301	4.05559	0.251866	0.779146	10.4651	9.30954e-08	262.11	398.238	Upregulated
ACLY	4212.52	7779.37	0.884972	0.99497	0.113374	5.93058	3.08107e-05	2281.9	4851.82	Upregulated
DIAPH1	269.398	857.822	1.67094	0.0558081	0.984738	9.34766	2.42853e-08	456.203	720.645	Upregulated
TMEM204	46.5371	215.777	2.21309	0.142891	0.296882	4.41271	0.000571788	87.0866	251.393	Upregulated
WDR44	437.05	657.331	0.588822	0.376825	0.320568	3.64714	0.00181734	93.4837	347.078	Upregulated
TOP2A	98.25	8585.57	6.44931	0.456274	0.303311	10.9408	6.23239e-08	6811.55	10163.1	Upregulated
PIAS3	653.365	1168.22	0.838346	0.0656422	0.561494	4.9076	9.30906e-05	295.537	734.164	Upregulated
SNRPA1	600.846	1096.74	0.868151	0.835173	0.616481	7.55417	5.14691e-08	360.947	630.837	Upregulated
DNAJB1	643.94	869.522	0.433294	0.309181	0.501921	2.2446	0.0354866	16.8142	434.348	Upregulated
FBXW9	66.919	132.838	0.989184	0.575	0.150945	2.89782	0.00960436	18.121	113.718	Upregulated
DCAF15	20.4311	34.0696	0.737718	0.125513	0.306431	2.47954	0.0253426	1.92755	25.3494	Upregulated
RAF1	1159.38	1494.59	0.366393	0.471979	0.115949	2.1576	0.0433204	11.0953	659.32	Upregulated
EMILIN2	16.4563	95.2957	2.53377	0.258157	0.0974923	5.2027	0.00012107	46.4318	111.247	Upregulated
IMMT	1718.29	2747.74	0.677273	0.125076	0.564108	8.53309	7.28295e-09	780.947	1277.96	Upregulated
CARD6	63.0797	420.784	2.73783	0.150032	0.31442	5.38496	0.000113316	214.582	500.826	Upregulated
RPA1	1242.03	3024.76	1.28412	0.282007	0.311226	13.2373	1.44807e-10	1499.26	2066.19	Upregulated
TMEM128	238.762	387.849	0.699926	0.0686813	0.114979	4.2465	0.000245529	76.9187	221.257	Upregulated
POPDC3	134.156	203.932	0.604178	0.296938	0.0654782	3.0582	0.00542712	22.67	116.882	Upregulated
UTP3	183.539	283.851	0.629048	0.625846	0.0636507	3.51221	0.00174091	41.4419	159.182	Upregulated
UNK	255.179	325.468	0.351006	0.206894	0.906887	2.09182	0.046858	1.05611	139.522	Upregulated
XAF1	45.7307	94.535	1.04768	0.0608871	0.1281	2.48124	0.0238441	7.30592	90.3027	Upregulated
PRMT7	540.321	742.49	0.458554	0.259823	0.138576	2.16757	0.0433516	6.70573	397.632	Upregulated
PCNA	716.722	3264.69	2.18746	0.381507	0.218961	11.2582	1.73498e-08	2063.42	3032.52	Upregulated
XPO4	546.143	747.009	0.451848	0.0743823	0.513056	2.36399	0.0276812	24.2807	377.452	Upregulated
HMGB1P5	166.973	894.415	2.42133	0.131446	0.110928	8.45114	5.8977e-07	543.294	911.59	Upregulated
GSTT2B	53.2373	110.644	1.05541	0.657406	0.696752	2.76879	0.0126205	13.86	100.953	Upregulated
MEIS2	144.979	377.963	1.38241	0.334778	0.147208	5.44793	9.98705e-05	140.885	325.085	Upregulated
TMEM106C	929.441	3257.48	1.80932	0.140115	0.0503616	6.24962	1.95252e-05	1530.5	3125.58	Upregulated
YWHAQ	4525.05	12868.3	1.50782	0.327786	0.263542	5.07037	0.000111269	4856.89	11829.6	Upregulated
LDHA	18094.8	96700.3	2.41794	0.135266	0.991839	7.93656	1.15331e-06	57440.7	99770.3	Upregulated
CDC73	912.363	1164.7	0.352274	0.115657	0.703576	2.81462	0.0103166	66.0127	438.654	Upregulated
KCTD1	7.44584	25.048	1.75019	0.771233	0.863069	8.25638	9.86839e-08	13.1423	22.062	Upregulated
RTL8C	714.573	1166.4	0.706906	0.805502	0.134621	2.29556	0.0346555	36.6457	867.002	Upregulated
YARS	2678.35	3718.07	0.473211	0.191935	0.419634	3.79902	0.000832806	475.954	1603.49	Upregulated
CDCA8	13.1359	2225.43	7.40443	0.503789	0.0762048	17.6653	1.79294e-10	1941.76	2482.83	Upregulated
TPGS2	1213.96	2166.81	0.835853	0.283311	0.956772	11.6449	2.96279e-11	783.799	1121.9	Upregulated
WDR36	830.805	1143.16	0.460448	0.353946	0.163732	2.35724	0.0300208	33.8256	590.888	Upregulated
TES	394.864	727.939	0.88246	0.0630895	0.281268	3.39024	0.00328416	126.577	539.572	Upregulated
MDFIC	32.0993	223.767	2.80139	0.0990352	0.0596063	7.14471	5.66851e-06	134.004	249.332	Upregulated
MTO1	480.593	751.462	0.644884	0.137023	0.571279	3.9454	0.00117774	125.21	416.528	Upregulated
KHDC1	32.9133	104.514	1.66696	0.997526	0.236902	7.78789	1.08618e-06	52.0299	91.1721	Upregulated
RDH5	14.5064	36.5459	1.33302	0.257324	0.20895	4.03522	0.000915774	10.4843	33.5947	Upregulated
BLOC1S1	31.3673	48.1593	0.618554	0.508729	0.181685	2.17525	0.0428127	0.604289	32.9797	Upregulated
CDK4	1164.47	1594.71	0.453625	0.712493	0.802533	5.96637	3.26772e-06	281.653	578.835	Upregulated
LTV1	374.809	608.286	0.698593	0.0508781	0.823459	5.38867	4.16687e-05	142.387	324.566	Upregulated
SMYD5	303.629	597.788	0.977325	0.95138	0.97798	8.00902	5.69269e-07	216.261	372.058	Upregulated
FHOD1	33.2241	69.4829	1.06443	0.669145	0.10835	3.56953	0.00162448	15.2473	57.2705	Upregulated
ABCB10	62.3534	90.421	0.53619	0.140625	0.19097	2.23096	0.0392929	1.545	54.5902	Upregulated
TAF5L	58.6242	80.2718	0.453397	0.230862	0.508736	2.21551	0.0362127	1.50781	41.7874	Upregulated
TMBIM1	1765.93	3578.97	1.01912	0.0996666	0.860019	6.80922	3.50973e-06	1250.11	2375.98	Upregulated
ARMC9	259.128	557.929	1.10642	0.87675	0.410833	6.43681	3.81466e-06	201.56	396.042	Upregulated
ALDH1L2	471.014	1191.18	1.33854	0.0839211	0.522175	4.43859	0.000161672	385.895	1054.43	Upregulated
CKAP4	392.766	1258.48	1.67994	0.083521	0.20056	5.48069	3.37046e-05	533.759	1197.68	Upregulated
PLXNC1	17.5261	35.3025	1.01027	0.37095	0.138953	2.68234	0.0144938	3.93294	31.62	Upregulated
APPL2	893.118	3330.49	1.89881	0.292944	0.397962	10.413	5.66411e-08	1935.33	2939.42	Upregulated
PWP1	1344.25	2889.22	1.10388	0.378435	0.314198	8.04616	5.72804e-07	1137.4	1952.54	Upregulated
VILL	24.5616	47.9196	0.964214	0.278202	0.192594	2.26951	0.0346885	1.86139	44.8547	Upregulated
FLNB	985.892	4172.53	2.08142	0.154809	0.41069	5.853	2.87754e-05	2028.63	4344.65	Upregulated
PHF11	61.0848	155.318	1.34634	0.126383	0.154772	4.88311	0.000119317	53.693	134.773	Upregulated
LMO7	126.484	1999.79	3.98283	0.436251	0.774962	14.5366	1.72095e-09	1595.27	2151.35	Upregulated
RCBTB2	188.635	317.411	0.750753	0.0683905	0.167037	3.83984	0.00119799	58.3231	199.229	Upregulated
SETDB2	109.848	161.653	0.557381	0.599966	0.136659	3.09303	0.00607953	16.706	86.902	Upregulated
ZDHHC4	657.943	853.719	0.375798	0.0680795	0.091788	2.95908	0.00650394	59.7713	331.781	Upregulated
BZW2	1363.04	1793.59	0.396015	0.346011	0.533223	3.33839	0.00256695	165.355	695.729	Upregulated
DDX56	1214.01	2974.86	1.29304	0.244865	0.22483	8.12185	5.59966e-07	1300.12	2221.57	Upregulated
DBNL	1141.41	2288.43	1.00355	0.292537	0.0692949	3.13698	0.00655929	369.934	1924.12	Upregulated
CCM2	234.384	447.517	0.933071	0.528854	0.154309	2.57943	0.0200197	38.1495	388.117	Upregulated
MTHFS	6.08033	17.7817	1.54817	0.0772426	0.166823	3.86363	0.001165	5.3317	18.0711	Upregulated
ABHD17C	9.92354	39.9658	2.00984	0.735818	0.293285	5.2631	0.000126386	17.7813	42.3032	Upregulated
SRSF1	322.453	836.447	1.37519	0.588288	0.253954	10.5659	2.95522e-09	411.966	616.022	Upregulated
TACO1	69.4563	125.851	0.857538	0.0670733	0.100202	2.20374	0.0414692	2.44501	110.344	Upregulated
LIMD2	15.0496	38.8709	1.36897	0.382365	0.0763148	2.85456	0.0115151	6.12356	41.5191	Upregulated
BRIP1	10.3224	547.349	5.7286	0.505821	0.954127	9.52154	3.11391e-07	415.205	658.848	Upregulated
KAT7	677.805	913.49	0.43052	0.181339	0.43774	2.83365	0.00894863	64.4247	406.947	Upregulated
TRA2B	1622.8	2466.84	0.604181	0.126337	0.161939	5.56634	1.27935e-05	529.863	1158.23	Upregulated
SMPD4	446.897	1142.86	1.35464	0.12651	0.120093	3.65624	0.00227106	290.954	1100.97	Upregulated
IMP4	689.451	1057.15	0.616658	0.171648	0.67707	2.9876	0.00734482	110.762	624.633	Upregulated
ODF2	855.234	1865.18	1.12493	0.23752	0.604317	6.79478	2.7958e-06	696.851	1323.05	Upregulated
TOR1A	604.911	920.823	0.6062	0.543516	0.216049	2.28414	0.0336843	26.9993	604.824	Upregulated
CDK5RAP2	714.101	948.22	0.409095	0.0657241	0.297186	2.54639	0.01921	42.3528	425.886	Upregulated
SLC31A1	1246.54	1808.39	0.53678	0.305564	0.733863	2.28811	0.0305842	56.8956	1066.81	Upregulated
DPM2	716.117	1586.18	1.14728	0.556383	0.794087	8.25347	2.55283e-07	647.484	1092.63	Upregulated
GABBR2	57.2319	190.728	1.73662	0.161884	0.108066	6.06714	1.37531e-05	86.9985	179.993	Upregulated
TRMO	173.237	261.717	0.595261	0.178319	0.132629	2.91055	0.00837451	25.2521	151.708	Upregulated
RABEPK	538.004	887.504	0.722138	0.576805	0.16361	5.9838	9.30683e-06	227.249	471.752	Upregulated
GOLGA1	356.049	450.76	0.340281	0.33729	0.194245	2.94763	0.00674101	28.6169	160.804	Upregulated
DSCC1	25.8996	58.9947	1.18766	0.143035	0.249033	3.13528	0.00663469	10.6464	55.5439	Upregulated
UBAP2	602.609	797.897	0.404981	0.868835	0.181201	2.46051	0.0246136	28.1125	362.464	Upregulated
TLN1	2419.96	9332.42	1.94727	0.904783	0.119596	5.35966	9.31614e-05	4152.09	9672.83	Upregulated
GRHPR	1012.63	1396.23	0.463431	0.202315	0.841908	5.52227	1.08806e-05	240.287	526.913	Upregulated
ALDH1B1	674.143	1680.48	1.31775	0.952828	0.668535	7.15807	7.20972e-07	712.595	1300.09	Upregulated
ARHGEF39	12.3143	102.092	3.05146	0.277447	0.056322	6.68126	1.12977e-05	60.9142	118.642	Upregulated
KIF13A	49.0389	110.736	1.17513	0.179312	0.111893	5.69748	2.04715e-05	38.9591	84.4362	Upregulated
CMTR1	483.824	773.741	0.677369	0.215482	0.826273	5.49081	1.93324e-05	180.078	399.756	Upregulated
TCF19	4.37017	295.925	6.0814	0.897922	0.408265	6.6974	1.47378e-05	197.512	385.598	Upregulated
FLOT1	557.51	1581.52	1.50424	0.498161	0.118172	3.63716	0.00263149	421.031	1626.98	Upregulated
MDC1	88.5262	120.047	0.439421	0.159823	0.516649	2.15279	0.0427516	1.12674	61.9146	Upregulated
ANKRD42	240.967	359.341	0.576515	0.5723	0.672802	2.86958	0.00887421	32.851	203.896	Upregulated
MRPL15	1268.43	2074.41	0.709659	0.100161	0.0688575	3.42739	0.00228141	319.738	1292.22	Upregulated
GGH	338.212	1245.89	1.88118	0.982373	0.119346	10.3105	8.49178e-10	724.899	1090.46	Upregulated
BUD13	128.796	205.256	0.672339	0.456052	0.333132	3.32883	0.00417357	27.8334	125.087	Upregulated
YAP1	76.2302	248.368	1.70404	0.507849	0.202293	8.93837	8.29622e-09	132.218	212.057	Upregulated
SLC37A4	179.551	330.235	0.879101	0.107526	0.984465	4.20535	0.000389206	76.2213	225.147	Upregulated
KIF23	25.2939	3449.3	7.09137	0.704548	0.620599	13.4766	5.09984e-09	2875.16	3972.86	Upregulated
KNL1	36.2383	1063.62	4.87532	0.274141	0.307634	9.111	5.13188e-07	783.837	1270.92	Upregulated
HAUS2	193.032	322.602	0.740912	0.352762	0.95486	4.40661	0.000242856	68.443	190.696	Upregulated
TUBGCP4	325.1	396.705	0.287184	0.100878	0.102691	2.42479	0.0244983	10.1642	133.046	Upregulated
RMDN3	501.503	818.856	0.70735	0.120608	0.242962	3.31692	0.00347054	117.662	517.044	Upregulated
UACA	473.774	1566.31	1.7251	0.949927	0.269884	8.01076	1.10549e-06	800.82	1384.25	Upregulated
RTCA	555.681	858.246	0.627134	0.586372	0.0821493	4.36302	0.000477641	155.615	449.515	Upregulated
ACTR2	4975.88	9609.78	0.949551	0.393914	0.655008	3.99499	0.00115388	2163.33	7104.46	Upregulated
SLC5A6	476.615	810.829	0.766573	0.39983	0.372376	5.24665	9.54851e-05	198.554	469.874	Upregulated
CENPO	35.9173	402.977	3.48795	0.974172	0.422991	14.9664	6.11368e-10	314.401	419.718	Upregulated
MYOF	987.858	7295.75	2.88468	0.10837	0.808219	11.0368	7.55111e-09	5095.38	7520.4	Upregulated
KIF11	23.2054	1577.83	6.08734	0.576832	0.0691468	7.61945	3.79306e-06	1113.85	1995.41	Upregulated
CALHM2	238.754	976.719	2.03242	0.0859324	0.397396	6.07244	2.13685e-05	478.932	996.997	Upregulated
PLCE1	87.134	216.737	1.31464	0.979827	0.14257	4.53774	0.000376951	68.8154	190.391	Upregulated
DNAJC13	348.434	812.329	1.22118	0.305696	0.271034	7.05972	9.37139e-07	326.497	601.292	Upregulated
FAM149B1	61.0253	97.0461	0.669262	0.12946	0.0586244	3.71329	0.00127849	15.8535	56.1881	Upregulated
DNA2	16.9987	226.863	3.73833	0.0636714	0.550199	9.22553	4.00053e-07	160.8	258.929	Upregulated
HECW2	75.1634	224.853	1.58088	0.246011	0.302531	7.38936	2.31026e-06	106.497	192.882	Upregulated
MNS1	14.172	50.3058	1.82768	0.499371	0.167149	6.94396	5.54339e-06	25.0126	47.2549	Upregulated
PPCDC	137.594	222.423	0.692892	0.331159	0.273829	3.3646	0.00245507	32.9272	136.732	Upregulated
GPAT3	17.461	136.918	2.97111	0.0820999	0.207167	5.10101	0.000172356	69.1293	169.786	Upregulated
RAP1GDS1	393.37	1290.88	1.7144	0.22276	0.171805	11.924	7.6329e-09	736.46	1058.56	Upregulated
NUP54	519.724	1211.35	1.2208	0.186477	0.326579	4.90074	0.000181766	391.324	991.928	Upregulated
HADH	406.404	533.303	0.392041	0.619804	0.857332	2.45969	0.0223089	19.854	233.944	Upregulated
SLC38A4	40.1012	177.821	2.14871	0.143474	0.080018	3.29859	0.00540562	47.9987	227.441	Upregulated
SCAF11	1882.6	2328.89	0.306916	0.170885	0.0618028	2.71311	0.0146348	99.6065	792.971	Upregulated
POC1B	306.134	482.209	0.655494	0.679961	0.481888	4.24021	0.000554404	88.448	263.701	Upregulated
GAS2L3	79.0117	408.941	2.37175	0.255442	0.227758	8.98444	1.50817e-07	251.895	407.964	Upregulated
GLTP	277.041	775.426	1.48489	0.199077	0.0702783	8.87095	6.3575e-08	380.193	616.579	Upregulated
SLC7A1	504.869	1980.42	1.97182	0.176428	0.586994	10.0659	9.42779e-08	1160.85	1790.25	Upregulated
TARBP2	221.492	617.669	1.47958	0.889143	0.12417	10.989	9.87542e-09	319.567	472.788	Upregulated
NABP2	40.3352	55.748	0.466881	0.930564	0.930921	4.05279	0.000438259	7.577	23.2486	Upregulated
BRCA2	64.5163	388.907	2.59169	0.0572612	0.268388	9.9055	6.57377e-08	254.487	394.294	Upregulated
CSAD	72.8287	104.098	0.515361	0.352071	0.329127	2.56883	0.0204903	5.48486	57.0534	Upregulated
C12orf10	311.777	648.414	1.0564	0.417086	0.20352	7.46334	9.89688e-07	241.396	431.878	Upregulated
DENR	1323.32	2324.15	0.812537	0.143851	0.681559	6.72543	1.69253e-06	690.005	1311.65	Upregulated
SORD	199.989	249.21	0.31744	0.419031	0.278885	2.47801	0.020471	8.27108	90.1706	Upregulated
ETFA	1360.07	1813.05	0.414738	0.125871	0.686473	6.12499	3.62691e-06	299.615	606.346	Upregulated
TPM1	822.467	12602	3.93756	0.13043	0.0569683	4.92815	0.000274891	6616.4	16942.7	Upregulated
PIF1	11.1947	43.1336	1.94599	0.346853	0.153491	4.43946	0.000552582	16.5175	47.3602	Upregulated
FANCI	276.458	2454.39	3.15023	0.440533	0.157493	9.35441	3.54326e-07	1675.52	2680.34	Upregulated
TICRR	18.2279	96.8744	2.40997	0.244739	0.197723	6.29811	2.25911e-05	51.785	105.508	Upregulated
ZNF710	4.91853	15.1654	1.62449	0.806973	0.305893	3.97215	0.00106267	4.78559	15.7082	Upregulated
IQGAP1	2346.22	9763.23	2.05702	0.281089	0.140173	13.802	1.18232e-10	6283.05	8550.97	Upregulated
EFL1	413.287	963.41	1.221	0.207621	0.131156	4.69402	0.000258825	301.203	799.043	Upregulated
PMM2	206.644	265.228	0.360085	0.167167	0.195864	2.66891	0.0129657	13.4524	103.716	Upregulated
PARN	555.489	804.352	0.534068	0.226902	0.851149	5.33914	1.8025e-05	152.628	345.097	Upregulated
ARHGAP17	253.411	640.849	1.3385	0.712711	0.317915	4.77938	0.000241483	214.7	560.175	Upregulated
DHX38	694.773	1131.58	0.703731	0.530621	0.69148	4.15928	0.000554522	216.673	656.95	Upregulated
MEAK7	738.159	3859.57	2.38644	0.0755766	0.0956226	8.73016	6.62549e-07	2351.56	3891.27	Upregulated
DEF8	920.056	1294.73	0.49286	0.165162	0.371024	5.08283	2.70938e-05	223.146	526.206	Upregulated
TCF25	1423.16	2432.15	0.773135	0.662094	0.365015	6.10938	6.74762e-06	663.609	1354.37	Upregulated
GAS8	103.565	169.416	0.710034	0.812795	0.826769	3.9497	0.000720185	31.202	100.5	Upregulated
COPS3	1687.69	2246.2	0.412435	0.219984	0.90557	3.40696	0.00215871	221.445	895.572	Upregulated
NOB1	157.307	442.678	1.49267	0.811173	0.525558	12.6057	2.19672e-12	238.766	331.975	Upregulated
G6PC3	847.203	1872.11	1.14389	0.482123	0.0684682	8.35179	1.70764e-07	766.441	1283.38	Upregulated
BCAS3	411.161	506.241	0.300119	0.247279	0.773184	2.56246	0.0193123	17.2734	172.885	Upregulated
SLC14A1	3.72183	11.4415	1.62019	0.0826253	0.185448	2.95967	0.00939161	2.18047	13.2588	Upregulated
ARHGDIA	301.32	706.383	1.22916	0.21326	0.367093	4.66612	0.000319611	219.725	590.402	Upregulated
FN3KRP	538.764	945.406	0.81128	0.80828	0.162512	8.0964	1.05231e-07	301.797	511.487	Upregulated
TRIM65	28.4904	45.4862	0.674951	0.0688132	0.0551322	2.78776	0.0102146	4.41315	29.5784	Upregulated
ELAC1	178.199	237.819	0.416378	0.146314	0.673945	2.34776	0.0267997	7.41286	111.828	Upregulated
SAMD1	4.37399	12.5518	1.52087	0.516197	0.402671	5.59012	2.09387e-05	5.11782	11.2378	Upregulated
DPP9	225.998	673.076	1.57446	0.318185	0.115631	3.57707	0.00278893	180.458	713.698	Upregulated
SCYL1	502.132	1015.72	1.01637	0.171214	0.0677979	3.26181	0.00456705	181.528	845.653	Upregulated
TMEM50B	160.861	404.38	1.3299	0.501458	0.0597169	6.6005	5.4792e-06	165.442	321.596	Upregulated
EMP3	345.704	4087.54	3.56362	0.0594196	0.422515	14.1054	7.18537e-10	3174.73	4308.93	Upregulated
SAE1	1387.97	5580.51	2.00742	0.418024	0.735191	20.1795	1.53553e-12	3750.92	4634.16	Upregulated
GEMIN7	227.861	340.235	0.578382	0.713775	0.238984	4.32498	0.000264859	58.5372	166.212	Upregulated
WTIP	2.53932	8.2125	1.69338	0.0569215	0.40573	3.27849	0.00483296	1.99883	9.34754	Upregulated
CARM1	20.8147	36.1804	0.797606	0.276139	0.702818	3.55885	0.00166936	6.43425	24.2972	Upregulated
RPL13A	2668.62	4051.74	0.60245	0.314814	0.0568284	3.57474	0.00167794	581.024	2185.23	Upregulated
EPHA2	65.4443	173.258	1.40458	0.224679	0.0791204	3.14092	0.00652523	34.8448	180.782	Upregulated
ARHGEF19	58.4518	130.891	1.16305	0.0702566	0.8665	4.44663	0.000155576	38.8924	105.987	Upregulated
PEX14	41.794	52.9913	0.34246	0.926463	0.446153	2.21455	0.038617	0.647381	21.7472	Upregulated
SH3BGRL3	4498.57	14241.5	1.66256	0.836178	0.268446	7.96385	1.27107e-06	7123.67	12362.2	Upregulated
PLK4	24.3303	817.719	5.07078	0.0827119	0.849181	14.8923	1.20435e-09	678.493	908.284	Upregulated
MAP3K6	16.9307	63.6697	1.91097	0.116737	0.201165	4.69974	0.000284512	25.5426	67.9355	Upregulated
BCL10	306.415	556.871	0.861858	0.988217	0.734923	4.64324	0.000219772	136.85	364.063	Upregulated
PIGK	1719.49	2640.69	0.618934	0.130959	0.114045	2.38812	0.0278839	111.849	1730.55	Upregulated
ITGA10	13.8944	266.688	4.26258	0.0881851	0.396377	6.90198	1.02292e-05	173.752	331.835	Upregulated
CASQ1	1.50049	4.10649	1.45248	0.259287	0.105037	2.42571	0.0278721	0.322977	4.88903	Upregulated
ABL2	315.133	900.562	1.51486	0.178278	0.553097	6.58713	3.67311e-06	398.553	772.304	Upregulated
SF3B4	727.74	1649.66	1.18067	0.185752	0.443096	9.01298	4.00374e-08	707.152	1136.68	Upregulated
TARS2	738.68	987.731	0.419169	0.0613553	0.414388	2.83534	0.00984965	66.4908	431.612	Upregulated
PIP5K1A	922.822	2010.66	1.12354	0.851209	0.253365	6.14328	7.28589e-06	716.666	1459	Upregulated
CERS2	449.979	1402.4	1.63996	0.62945	0.65901	12.882	1.69751e-10	797.038	1107.8	Upregulated
EIF2D	304.181	820.094	1.43086	0.713206	0.35802	8.81378	2.48643e-07	391.191	640.637	Upregulated
RAB13	106.088	252.205	1.24934	0.263879	0.651528	6.49396	2.79264e-06	99.1101	193.125	Upregulated
TPM3	3436.92	17403.5	2.34019	0.512412	0.158907	9.12566	4.29001e-07	10667.9	17265.3	Upregulated
UBAP2L	1946.64	4355.03	1.1617	0.521664	0.393318	8.8664	1.66495e-07	1831.63	2985.15	Upregulated
GALNT2	604.555	1231.55	1.02653	0.254399	0.186909	3.16157	0.00535688	210.599	1043.39	Upregulated
DEGS1	1313.39	3022.4	1.20241	0.147838	0.141606	4.99092	0.000112786	986.377	2431.66	Upregulated
ARF1	11730.2	15020	0.356661	0.128606	0.0577582	2.34881	0.028754	376.13	6203.55	Upregulated
NPHP1	86.2108	125.359	0.540124	0.769684	0.149575	2.12528	0.0494697	0.10244	78.1937	Upregulated
SLC20A1	1046.2	3641.95	1.79956	0.195	0.2219	5.33731	0.000105992	1552.34	3639.17	Upregulated
LNPK	966.577	1176.18	0.283156	0.745273	0.38786	2.17208	0.0432168	7.11204	412.101	Upregulated
RHBDD1	586.311	997.087	0.766054	0.715728	0.190165	4.25371	0.000463204	208.116	613.436	Upregulated
FANCD2	39.7744	606.177	3.92983	0.0572689	0.176842	8.96153	5.23279e-07	430.196	702.609	Upregulated
TAMM41	191.282	244.557	0.354468	0.22235	0.946082	3.06401	0.00526748	17.419	89.1308	Upregulated
RAB5A	1475.77	1868.97	0.340776	0.985516	0.0893047	2.9069	0.00801658	113.161	673.24	Upregulated
CTDSP1	38.1016	195.678	2.36056	0.995779	0.334361	10.8476	1.6623e-08	126.619	188.533	Upregulated
MARCH4	35.0815	165.686	2.23967	0.501135	0.956772	6.42098	1.83524e-05	86.8571	174.352	Upregulated
GMPPA	1010.28	1738.71	0.783271	0.680726	0.126429	6.40315	1.05997e-06	494.124	962.751	Upregulated
SLC25A38	356.384	492.81	0.467601	0.0698038	0.495419	2.78257	0.0117955	33.8722	238.981	Upregulated
OSBPL11	172.95	222.889	0.365974	0.295856	0.72026	2.53111	0.0177608	9.38271	90.4963	Upregulated
NCEH1	897.799	3065.97	1.77188	0.343814	0.772916	6.95781	6.32954e-06	1500.44	2835.9	Upregulated
LPP	795.819	1999.72	1.32929	0.298181	0.813883	4.99637	0.000206012	686.272	1721.53	Upregulated
TMEM44	28.4458	67.4021	1.24458	0.0920929	0.0683185	5.08174	7.96395e-05	22.8418	55.0708	Upregulated
RUBCN	301.846	500.596	0.729834	0.105525	0.230387	5.38815	1.23533e-05	122.904	274.595	Upregulated
FIP1L1	290.387	453.507	0.643147	0.235869	0.32207	3.23919	0.00521823	56.2346	270.005	Upregulated
LYAR	75.7205	183.753	1.27901	0.500385	0.27127	5.65961	4.44147e-05	67.3662	148.699	Upregulated
PYURF	435.264	1263.01	1.5369	0.197012	0.395014	4.85623	0.000132941	469.193	1186.29	Upregulated
SPATA5	159.447	246.444	0.628186	0.705033	0.662044	2.76512	0.0114364	21.6643	152.33	Upregulated
CCNA2	7.70441	1497.65	7.6028	0.277004	0.0520107	5.11584	0.000198135	860.762	2119.14	Upregulated
SETD7	848.555	3391.85	1.99899	0.101832	0.304313	9.66008	4.34589e-08	1985.27	3101.31	Upregulated
ROPN1L	1.84053	4.42723	1.26628	0.545798	0.135503	2.26711	0.0385116	0.155908	5.01749	Upregulated
MYO10	696.753	1983.74	1.5095	0.178414	0.907829	4.98467	0.000152848	737.718	1836.26	Upregulated
RASA1	379.287	992.527	1.38782	0.702789	0.584406	7.86922	1.56017e-06	446.245	780.235	Upregulated
YIPF5	2482.63	6238.65	1.32936	0.0580397	0.0805019	3.75924	0.00205432	1616.65	5895.39	Upregulated
NHP2	469.708	1354.18	1.52758	0.56313	0.0975924	17.5841	3.7282e-13	779.141	989.8	Upregulated
FARS2	256.841	555.047	1.11174	0.0535007	0.0537298	4.81862	0.000152434	167.825	428.588	Upregulated
HIGD2A	400.304	529.044	0.402291	0.223665	0.867014	3.69778	0.0010275	57.1626	200.317	Upregulated
PPP1R18	17.4134	46.6801	1.42261	0.35409	0.217529	5.9836	7.83808e-06	19.0572	39.4763	Upregulated
MTFR2	7.1804	179.825	4.64639	0.450121	0.0880056	11.8605	2.24778e-08	141.218	204.072	Upregulated
GNA12	105.021	150.218	0.516384	0.513038	0.676004	2.62362	0.01568	9.4242	80.9704	Upregulated
CDCA5	9.55151	868.416	6.50651	0.90038	0.451911	9.18079	4.78752e-07	656.771	1060.96	Upregulated
IGFBP3	85.6474	2735.34	4.99717	0.60171	0.0943036	5.7578	6.61018e-05	1655.56	3643.82	Upregulated
PURB	103.423	148.138	0.518377	0.360935	0.731827	2.62624	0.0152014	9.46438	79.9642	Upregulated
SSC4D	3.1337	8.0719	1.36504	0.095775	0.112653	2.60294	0.0177203	0.960228	8.91619	Upregulated
MDH2	2485.09	3193.26	0.361728	0.633644	0.498557	2.89502	0.00810808	202.454	1213.87	Upregulated
POMZP3	16.1155	35.5119	1.13986	0.0623612	0.0819391	2.45168	0.0269174	2.53717	36.2557	Upregulated
CCT6A	3248.78	4556.69	0.488088	0.418053	0.200473	4.09701	0.000508808	644.319	1971.5	Upregulated
TMEM168	625.771	871.584	0.478006	0.192726	0.738761	2.20959	0.0400677	12.4082	479.219	Upregulated
SLC12A9	42.9967	67.4588	0.649782	0.665997	0.135532	2.30771	0.0313992	2.40462	46.5197	Upregulated
MEPCE	48.1929	107.857	1.16223	0.310419	0.820008	5.77929	1.14042e-05	38.1412	81.1878	Upregulated
DIAPH2	139.924	284.822	1.02542	0.469605	0.385184	5.91631	3.65798e-06	94.4401	195.356	Upregulated
PRPS1	235.04	3254.66	3.79153	0.0968831	0.125248	10.4988	9.02183e-08	2399.09	3640.15	Upregulated
ZNF185	18.1812	77.0979	2.08424	0.825898	0.119474	4.50182	0.000555125	30.7245	87.1089	Upregulated
BIN3	343.594	450.549	0.390978	0.280744	0.56053	3.89523	0.000640897	50.4272	163.482	Upregulated
PLPBP	205.554	433.998	1.07817	0.594221	0.192465	4.13624	0.000778804	111.34	345.549	Upregulated
RGS20	12.1253	136.315	3.49085	0.679765	0.56709	7.58085	3.72594e-06	88.8418	159.538	Upregulated
GINS4	40.5742	284.633	2.81047	0.275519	0.108939	9.85322	1.13917e-07	190.924	297.192	Upregulated
MTDH	718.589	927.002	0.367407	0.0560899	0.414988	2.41298	0.0232053	30.8358	385.991	Upregulated
SLC39A4	26.5972	52.2793	0.974965	0.182849	0.0757415	2.09835	0.0491212	0.109159	51.255	Upregulated
HAUS6	366.043	718.705	0.973387	0.677628	0.523967	3.98672	0.00114245	164.491	540.833	Upregulated
C9orf3	611.633	784.704	0.359483	0.941814	0.0618406	2.59631	0.0159285	35.3951	310.747	Upregulated
STOM	2297.25	4049.44	0.817818	0.454337	0.412181	3.14406	0.00622469	571.524	2932.87	Upregulated
ALAD	521.12	953.485	0.871593	0.710064	0.117196	5.6303	3.75762e-05	269.573	595.155	Upregulated
POLE3	1275.63	2638.52	1.04851	0.11606	0.586278	6.93969	3.08216e-06	947.031	1778.73	Upregulated
NTMT1	480.592	779.947	0.698563	0.40513	0.0612359	5.69024	1.00006e-05	190.266	408.444	Upregulated
CIZ1	256.789	645.627	1.33012	0.0553856	0.0633564	3.22406	0.00552646	132.331	645.346	Upregulated
RSU1	2128.13	10074.1	2.24299	0.0744725	0.050657	6.47362	1.61942e-05	5308.13	10583.8	Upregulated
NRBF2	548.994	783.96	0.513988	0.583082	0.269026	2.90489	0.00882164	66.1267	403.804	Upregulated
HERC4	982.452	3356.24	1.77239	0.286589	0.560137	4.93665	0.00021585	1342.92	3404.66	Upregulated
GSTO1	870.617	3656.6	2.07039	0.163618	0.861661	11.8496	5.70312e-09	2284.44	3287.52	Upregulated
PDCD11	811.315	1094.33	0.431709	0.71032	0.42846	2.715	0.0124113	67.2627	498.76	Upregulated
RGS10	42.7664	86.8715	1.0224	0.250675	0.216318	3.36506	0.00260763	17.0312	71.179	Upregulated
PGAP2	201.382	282.805	0.48987	0.823143	0.749968	4.06557	0.000550965	39.7857	123.059	Upregulated
APIP	293.312	415.319	0.501784	0.182826	0.316826	2.95764	0.0065555	37.1785	206.836	Upregulated
PTPRJ	20.4053	45.71	1.16357	0.987274	0.914453	4.5192	0.000325159	13.4635	37.146	Upregulated
ARFGAP2	1648.29	2556.74	0.63334	0.286909	0.174426	3.81745	0.000956655	414.575	1402.34	Upregulated
LAMTOR1	693.374	990.232	0.514132	0.241355	0.687242	7.07097	2.43566e-07	210.265	383.451	Upregulated
INCENP	11.2232	39.6741	1.82172	0.718692	0.12987	5.54073	4.72013e-05	17.5524	39.3495	Upregulated
CPSF7	260.195	335.486	0.366662	0.0855881	0.386912	2.75086	0.0107119	19.0142	131.569	Upregulated
CHEK1	51.4893	696.851	3.75851	0.381569	0.577458	8.22202	1.52174e-06	476.001	814.723	Upregulated
KIRREL3	60.8213	418.433	2.78235	0.353383	0.448486	7.96071	1.23159e-06	261.482	453.741	Upregulated
SIDT2	142.61	194.53	0.447915	0.653361	0.382771	2.48368	0.0200409	8.87307	94.9663	Upregulated
TAGLN	38.3387	6981.55	7.5086	0.166239	0.882857	14.803	1.61926e-09	5929.94	7956.49	Upregulated
DSN1	140.078	1310.36	3.22565	0.226902	0.126921	9.78844	2.17122e-07	912.173	1428.38	Upregulated
LTO1	83.1532	120.204	0.531639	0.638438	0.430687	3.5643	0.00181005	15.4464	58.6548	Upregulated
PPP4C	808.515	1336.31	0.724906	0.178221	0.17564	2.26563	0.036235	37.8629	1017.72	Upregulated
ALDOA	218.078	302.694	0.473019	0.464896	0.310056	3.41888	0.00298783	32.6969	136.536	Upregulated
ITGB1	14545.5	43951.6	1.59534	0.39815	0.95888	10.8779	8.95877e-10	23761.5	35050.6	Upregulated
ARID5B	873.343	2123.33	1.28171	0.228336	0.50502	3.68131	0.0023589	523.702	1976.27	Upregulated
LATS2	75.8494	128.877	0.76478	0.115756	0.714295	3.84241	0.00119663	24.0295	82.0248	Upregulated
DOCK1	715.622	1069.23	0.579303	0.163252	0.352398	3.22775	0.00361787	127.396	579.821	Upregulated
DLAT	612.345	1003.71	0.712923	0.305644	0.81633	4.98502	3.53145e-05	229.957	552.768	Upregulated
RILPL2	64.726	221.616	1.77564	0.121035	0.315465	9.74481	5.28252e-10	123.735	190.045	Upregulated
TWF1	1707.78	2490.67	0.54441	0.146313	0.598442	3.51	0.00198835	320.172	1245.6	Upregulated
TEX30	198.978	683.451	1.78023	0.422414	0.690594	9.66989	9.0523e-08	377.519	591.427	Upregulated
FAM177A1	519.478	914.499	0.815921	0.0982891	0.802174	7.45549	7.53871e-08	285.981	504.063	Upregulated
TMEM18	328.943	906.811	1.46297	0.138467	0.654769	8.25282	1.22497e-08	433.733	722.003	Upregulated
NDUFC2	563.773	802.546	0.509468	0.634012	0.806955	3.35563	0.00261238	91.966	385.579	Upregulated
NEK7	277.028	1506.37	2.44297	0.103055	0.148311	6.69574	1.13403e-05	834.756	1623.92	Upregulated
SCLT1	120.104	281.644	1.22958	0.696236	0.730721	8.97878	1.29468e-07	123.371	199.708	Upregulated
EPS8	506.376	2032.07	2.00467	0.388823	0.841055	8.34144	4.49179e-07	1136.46	1914.93	Upregulated
VPS26B	120.966	179.529	0.569608	0.933423	0.91292	4.80434	7.69458e-05	33.3382	83.7863	Upregulated
NCAPD3	244.054	1413.09	2.53358	0.274725	0.448538	13.7613	2.28255e-09	986.327	1351.74	Upregulated
VTI1A	582.74	872.486	0.58228	0.710737	0.539928	3.07483	0.00751688	89.3433	490.149	Upregulated
ASAP2	19.3857	29.0401	0.583053	0.241818	0.353095	2.27014	0.033579	0.823307	18.4854	Upregulated
WWC2	83.8522	288.824	1.78427	0.245436	0.962125	8.42823	1.11387e-08	154.814	255.129	Upregulated
CENPU	29.857	713.787	4.57935	0.785617	0.0560641	10.0269	1.67931e-07	536.636	831.224	Upregulated
ACSL1	309.491	471.514	0.607403	0.153398	0.253228	4.31401	0.000224124	84.6367	239.41	Upregulated
ZNF385D	114.506	221.43	0.951432	0.695286	0.609155	4.43562	0.000177765	57.1475	156.701	Upregulated
BEND6	37.3616	94.1943	1.33408	0.144246	0.435117	8.0253	1.82063e-08	42.2675	71.398	Upregulated
PTPN14	386.802	1568.98	2.02016	0.11006	0.942838	13.9526	8.01168e-13	1007.05	1357.3	Upregulated
HSPB8	273.276	501.303	0.875327	0.65115	0.90695	3.53567	0.0016477	95.0701	360.985	Upregulated
EPG5	377.749	1006.77	1.41424	0.269595	0.151908	6.26517	4.16068e-06	419.523	838.52	Upregulated
PSTPIP2	93.8646	276.988	1.56117	0.972781	0.252196	6.29275	1.04756e-05	121.457	244.789	Upregulated
TGOLN2	6598.06	8462.79	0.359092	0.585293	0.306401	2.67225	0.0139081	417.667	3311.8	Upregulated
ATG10	136.801	178.409	0.383106	0.315204	0.602517	2.23578	0.0343016	3.32707	79.8881	Upregulated
FAM151B	23.6555	51.8497	1.13216	0.363895	0.170169	4.28219	0.000606807	14.2037	42.1848	Upregulated
NMT2	193.756	815.581	2.07359	0.552666	0.579191	8.48837	1.02231e-06	463.851	779.8	Upregulated
TCTEX1D1	6.72639	28.0591	2.06056	0.30034	0.116839	3.78772	0.00188291	9.29381	33.3716	Upregulated
HNRNPDL	1904.17	2459.92	0.369448	0.143461	0.388396	2.54579	0.0174006	106.297	1005.2	Upregulated
UTRN	360.525	1753.18	2.28181	0.170349	0.796592	13.0122	1.97793e-10	1167.34	1617.98	Upregulated
CARHSP1	269.27	473.423	0.814076	0.915491	0.556796	4.95156	0.00014963	116.66	291.646	Upregulated
ANAPC1	508.177	731.667	0.525856	0.531124	0.521183	3.45622	0.00228641	89.2632	357.717	Upregulated
RBMS1	531.15	760.886	0.518561	0.578628	0.187123	4.03306	0.000488601	112.137	347.335	Upregulated
NMRAL1	240.913	535.13	1.15138	0.907473	0.351568	7.77405	7.46574e-08	215.885	372.551	Upregulated
KCTD15	26.8525	73.4421	1.45155	0.432301	0.10951	4.02052	0.00110512	21.8976	71.2815	Upregulated
IMPACT	648.718	803.9	0.309425	0.0844094	0.819432	2.1237	0.0488239	0.897904	309.467	Upregulated
ANKH	108.747	166.141	0.611439	0.580779	0.387356	3.18893	0.00527303	19.4775	95.3117	Upregulated
OTULIN	81.0967	100.511	0.309642	0.853003	0.797449	2.42726	0.0245392	2.75516	36.074	Upregulated
SH3RF1	223.23	1515.4	2.7631	0.256722	0.147551	9.54308	2.08809e-07	1001.01	1583.33	Upregulated
RABGEF1	48.5396	163.101	1.74853	0.241503	0.380649	11.1677	6.78255e-09	92.7882	136.334	Upregulated
XPC	1107.66	1410.39	0.348572	0.434131	0.214731	2.351	0.0284248	35.1683	570.281	Upregulated
EME1	30.4107	300.124	3.30291	0.671653	0.551506	9.90632	1.68619e-07	211.013	328.413	Upregulated
APOOL	90.0845	182.813	1.02102	0.285527	0.372122	4.54571	0.000192652	50.2015	135.255	Upregulated
SLC25A28	34.4111	50.3787	0.549938	0.41802	0.300101	3.38515	0.00241164	6.23964	25.6954	Upregulated
USP25	66.5448	106.649	0.680473	0.350839	0.9097	2.87309	0.0103119	10.7217	69.4866	Upregulated
GRAMD2B	253.201	891.933	1.81665	0.137513	0.523745	6.08502	3.18933e-05	412.975	864.49	Upregulated
MOV10	830.97	1125.89	0.438201	0.199951	0.511714	2.67942	0.0130073	67.9438	521.902	Upregulated
RHOC	1342.83	5966.62	2.15164	0.474347	0.904282	10.0812	5.79732e-08	3643.8	5603.78	Upregulated
SLC16A1	1877.3	2813.08	0.583493	0.169467	0.201918	4.17554	0.000413163	470.235	1401.33	Upregulated
OXA1L	895.591	1188.67	0.40843	0.351597	0.343726	4.04151	0.000460655	143.556	442.592	Upregulated
LARP1	480.766	941.861	0.970179	0.602504	0.280653	6.64759	1.53935e-06	316.681	605.509	Upregulated
NUP205	1144.62	2120.17	0.889305	0.0638726	0.850057	4.23871	0.000342388	497.991	1453.1	Upregulated
RBM45	271.036	341.759	0.334493	0.807821	0.631809	3.3618	0.00240547	27.48	113.965	Upregulated
FMN2	22.8472	1332.98	5.8665	0.120527	0.803413	9.19904	4.66139e-07	1002.48	1617.78	Upregulated
SAXO1	24.91	42.7889	0.780513	0.152272	0.123951	2.47088	0.024745	2.5744	33.1834	Upregulated
AFF2	13.7703	28.8114	1.06509	0.453213	0.451963	2.53395	0.0213116	2.52553	27.5568	Upregulated
KCNMA1	629.266	919.217	0.546734	0.374391	0.66694	3.75569	0.000947957	130.792	449.109	Upregulated
DPY19L4	407.298	707.913	0.797487	0.652817	0.124376	6.19093	1.03975e-05	198.076	403.154	Upregulated
RPGR	97.2287	164.816	0.761404	0.188092	0.784008	4.32019	0.000202039	35.4296	99.7455	Upregulated
PCGF6	86.5856	154.777	0.837993	0.158948	0.105311	3.34462	0.00291655	25.9235	110.46	Upregulated
PTDSS1	797.594	1959.8	1.29698	0.256723	0.302121	6.12734	1.11499e-05	762.036	1562.37	Upregulated
SUPV3L1	579.456	696.312	0.265036	0.189328	0.755638	3.3733	0.00245824	45.4536	188.259	Upregulated
ZDHHC5	1427.48	1662.78	0.220126	0.733157	0.0523755	2.13451	0.0425873	8.49168	462.107	Upregulated
WDYHV1	126.914	206.26	0.700612	0.0552363	0.338521	5.69851	1.05551e-05	50.4398	108.252	Upregulated
ATAD2	87.7738	1243.58	3.82457	0.324078	0.40512	9.10696	5.09991e-07	881.738	1429.87	Upregulated
RPUSD3	177.338	383.519	1.1128	0.561399	0.241828	3.66169	0.00208936	86.8679	325.495	Upregulated
TATDN2	44.0643	77.0658	0.806481	0.232232	0.381545	4.19895	0.000309277	16.7946	49.2084	Upregulated
FCHO2	345.98	710.03	1.03719	0.620933	0.736577	5.58285	4.73193e-05	225.384	502.715	Upregulated
NECAP2	915.769	2527.48	1.46464	0.0925431	0.0601819	5.7004	5.97151e-05	1004.02	2219.4	Upregulated
MMP14	101.898	181.206	0.830508	0.108104	0.0734374	2.23395	0.0346023	6.21747	152.399	Upregulated
DHRS1	351.637	506.442	0.526309	0.389734	0.417429	2.45302	0.0234657	23.1648	286.445	Upregulated
CCNB2	10.4647	2869.32	8.09903	0.351252	0.0572352	11.646	2.98847e-08	2328.54	3389.18	Upregulated
MYO1E	457.13	2231.21	2.28715	0.0594587	0.134127	8.20382	4.83352e-07	1314.64	2233.53	Upregulated
ERG	2.2646	142.806	5.97866	0.125683	0.931311	6.68792	1.48853e-05	95.1488	185.934	Upregulated
C2CD2	61.649	100.146	0.699958	0.559721	0.130571	3.41873	0.00212925	15.3247	61.6697	Upregulated
PSMG3	251.617	540.622	1.10339	0.525555	0.613208	8.73287	9.13702e-08	219.297	358.713	Upregulated
RER1	734.212	1473.09	1.00458	0.298275	0.175594	2.84446	0.0116661	188.459	1289.3	Upregulated
MRPL17	859.951	1260.5	0.551669	0.933618	0.749565	4.99519	3.89458e-05	235.301	565.797	Upregulated
DUSP2	2.91618	16.3898	2.49064	0.682269	0.0548722	3.02746	0.00947118	3.88388	23.0633	Upregulated
LRRC43	2.71076	6.84128	1.33557	0.112124	0.710772	2.89656	0.00980567	1.12884	7.13219	Upregulated
XDH	2.75328	148.517	5.75333	0.0540106	0.0715811	5.31773	0.000138956	86.5535	204.974	Upregulated
DZIP1L	63.3402	166.235	1.39203	0.787811	0.0777449	3.75018	0.00184339	44.562	161.228	Upregulated
TMSB15A	16.7958	37.7269	1.16749	0.119053	0.652069	2.98745	0.00738855	6.2973	35.5648	Upregulated
MRAS	275.96	621.806	1.17201	0.139263	0.313087	6.6058	6.83898e-06	234.634	457.059	Upregulated
ZFAND2B	311.753	461.356	0.565474	0.194481	0.681045	3.51579	0.00187407	61.5326	237.672	Upregulated
ALG8	598.319	1594	1.41366	0.59009	0.442569	6.79258	3.2193e-06	686.299	1305.05	Upregulated
MRPL10	688.626	823.558	0.258148	0.524124	0.175193	2.58592	0.015842	27.5354	242.327	Upregulated
CSRP1	4941.59	7002.92	0.502981	0.697395	0.279004	3.55543	0.00183275	856.9	3265.76	Upregulated
CBR1	514.613	986.129	0.93829	0.262243	0.0808277	2.44988	0.0253399	65.6536	877.38	Upregulated
CHAF1B	50.2526	718.675	3.83807	0.579141	0.428604	13.0706	6.61336e-09	558.057	778.789	Upregulated
HLCS	214.859	273.075	0.345908	0.768334	0.236822	2.3256	0.0281556	6.7467	109.686	Upregulated
PTMS	45.7817	71.2408	0.637933	0.143487	0.170437	2.67263	0.0144828	5.61146	45.3068	Upregulated
RSPRY1	1184.38	1488.08	0.329321	0.658351	0.280561	4.66645	0.000134523	168.295	439.105	Upregulated
CARMIL2	2.3444	45.8232	4.28879	0.691116	0.836255	5.70747	7.05473e-05	27.0304	59.9272	Upregulated
NPR2	118.437	155.411	0.391965	0.254207	0.229174	2.21833	0.0357138	2.67009	71.2771	Upregulated
GNE	121.682	229.193	0.913439	0.570469	0.255278	6.52431	5.62454e-06	72.701	142.319	Upregulated
DFFA	940.384	1673.97	0.831948	0.34923	0.997132	8.50014	4.74272e-08	553.484	913.679	Upregulated
IQCC	44.2698	91.3044	1.04436	0.620687	0.3725	6.01852	1.64623e-05	30.4936	63.5757	Upregulated
TMEM234	111.573	160.272	0.522533	0.698128	0.19532	2.79809	0.0115028	12.2607	85.1372	Upregulated
ZBTB8A	37.2696	58.1091	0.640763	0.379278	0.405591	3.2394	0.00333456	7.59955	34.0794	Upregulated
NDUFV3	302.728	401.051	0.405764	0.0924118	0.0726349	3.89778	0.000691211	46.2342	150.412	Upregulated
PKNOX1	478.643	609.515	0.348712	0.166613	0.617721	2.84116	0.00866656	36.1464	225.597	Upregulated
HSF2BP	3.2261	9.15388	1.50459	0.956282	0.550153	3.80581	0.0016021	2.62065	9.23493	Upregulated
G6PD	41.8141	82.4887	0.980208	0.109304	0.180203	2.90609	0.00861443	11.5158	69.8334	Upregulated
PCNT	214.679	570.128	1.4091	0.0904774	0.439491	5.17806	9.78206e-05	209.677	501.22	Upregulated
SLC2A6	168.296	313.187	0.89603	0.513878	0.109231	2.41379	0.0279679	17.7708	272.013	Upregulated
C19orf47	106.057	157.697	0.572307	0.711659	0.137057	2.41984	0.0257613	6.96284	96.3157	Upregulated
PKN3	6.79737	38.4457	2.49977	0.129579	0.11593	4.2273	0.000832369	15.6014	47.6952	Upregulated
NLRX1	107.02	221.275	1.04795	0.315528	0.167203	2.91005	0.0102323	31.0169	197.492	Upregulated
ANO10	569.373	1461.97	1.36047	0.206184	0.916547	11.6402	8.25734e-12	734.973	1050.23	Upregulated
RUSC1	151.843	458.065	1.59297	0.509831	0.519328	5.06092	0.000187361	176.144	436.299	Upregulated
FAM189B	11.7653	31.8258	1.43565	0.0753042	0.559911	3.49757	0.0031982	7.8458	32.2751	Upregulated
GPATCH4	294.118	815.599	1.47147	0.573255	0.977902	5.91938	3.88026e-05	332.373	710.59	Upregulated
TONSL	16.7157	96.373	2.52743	0.447187	0.160466	3.68322	0.00260927	33.0989	126.216	Upregulated
RECQL4	5.50075	165.308	4.90939	0.759608	0.0820322	4.44473	0.00065838	82.1458	237.469	Upregulated
RPL8	2838.21	4314.1	0.604078	0.483456	0.276506	2.85308	0.0100605	394.371	2557.41	Upregulated
AP2M1	9830.65	27488.2	1.48345	0.159834	0.0628591	7.86559	1.13501e-06	12868.3	22446.8	Upregulated
ABCF3	1256.17	1558.16	0.310812	0.163872	0.0798453	2.66737	0.013161	68.925	535.054	Upregulated
PCYT1A	567.615	1715.69	1.5958	0.246665	0.574771	9.48233	5.14675e-08	891.658	1404.49	Upregulated
ALDH16A1	44.0365	127.181	1.53011	0.378983	0.0687815	3.07815	0.00754616	25.6438	140.645	Upregulated
ITGA5	3318.33	8936.97	1.42933	0.508015	0.0684566	4.01654	0.000776446	2684.73	8552.54	Upregulated
LSM12	184.546	389.368	1.07716	0.747622	0.883989	10.7286	1.13402e-09	164.959	244.686	Upregulated
JOSD2	74.9465	153.969	1.03871	0.904254	0.106	3.00541	0.00826654	23.3567	134.689	Upregulated
DBF4B	43.0176	97.5545	1.18128	0.234848	0.824962	5.52814	3.73197e-05	33.7175	75.3563	Upregulated
FMNL3	118.452	313.959	1.40628	0.340118	0.0730112	5.66647	2.3966e-05	122.93	268.084	Upregulated
RAVER1	36.2109	104.578	1.53008	0.517545	0.236744	3.23338	0.00566123	23.2398	113.494	Upregulated
SNRNP25	410.854	559.818	0.446333	0.315157	0.275043	4.37886	0.000178235	78.9838	218.944	Upregulated
TEDC2	15.4335	118.135	2.9363	0.392516	0.304868	4.25847	0.000905903	50.67	154.733	Upregulated
CCNF	119.289	949.144	2.99217	0.993564	0.200824	5.56519	8.66622e-05	508.187	1151.52	Upregulated
CLPB	271.2	400.017	0.560706	0.590819	0.091399	2.69082	0.0159221	27.4506	230.184	Upregulated
LBHD1	12.8245	29.9772	1.22496	0.151659	0.693232	5.1695	4.65716e-05	10.2314	24.0739	Upregulated
STX5	336.791	452.729	0.426792	0.137603	0.987022	3.82975	0.000746524	53.6508	178.224	Upregulated
RPL29	1629.77	3610.92	1.1477	0.106539	0.358673	6.41439	1.09449e-05	1323.57	2638.73	Upregulated
ZFPL1	40.2001	89.8933	1.16101	0.772153	0.478689	5.66949	3.45383e-05	31.1157	68.2707	Upregulated
CMPK1	789.302	1394.91	0.821521	0.413514	0.361228	4.74689	7.92175e-05	342.282	868.932	Upregulated
ACOT11	63.5897	106.634	0.745795	0.758644	0.191821	2.49415	0.0230628	6.67128	79.4163	Upregulated
DHRS3	23.4854	238.203	3.34235	0.0830595	0.247343	5.21486	0.000164301	125.806	303.628	Upregulated
TMCO4	66.0002	407.68	2.6269	0.0937376	0.334715	7.6573	1.72393e-06	246.36	437	Upregulated
USP1	442.485	823.244	0.895692	0.445168	0.36966	4.55307	0.000248317	205.024	556.494	Upregulated
NEXN	33.972	360.99	3.40954	0.640141	0.880744	11.5671	2.48953e-08	266.098	387.938	Upregulated
TYW3	267.018	414.019	0.632759	0.280607	0.403855	3.18251	0.00447199	50.9575	243.044	Upregulated
SNX7	240.298	834.297	1.79574	0.294641	0.832088	8.24073	8.98255e-07	439.556	748.443	Upregulated
ZNF281	454.973	644.843	0.503166	0.0603045	0.0818399	2.77826	0.011316	47.6803	332.059	Upregulated
DDR2	2643.74	5022.83	0.92592	0.312897	0.369704	3.28991	0.00468603	844.378	3913.8	Upregulated
PEA15	283.976	1150.15	2.01798	0.271283	0.696115	7.77372	1.53113e-06	627.947	1104.39	Upregulated
SMC6	337.715	431.557	0.353742	0.498711	0.168665	2.29015	0.032968	8.38862	179.294	Upregulated
PDLIM5	975.86	2678.3	1.45657	0.116225	0.901383	7.52969	9.12327e-07	1224.83	2180.05	Upregulated
S100A11	1478.32	7488.1	2.34064	0.213085	0.130635	11.5232	5.53454e-09	4900.81	7118.74	Upregulated
CCNYL1	39.9812	98.1647	1.29588	0.366872	0.160232	5.22171	5.45594e-05	34.8022	81.5647	Upregulated
ABRAXAS1	54.4461	125.103	1.20021	0.135892	0.545842	5.28444	4.91905e-05	42.5806	98.733	Upregulated
LINC01116	197.145	662.397	1.74844	0.217454	0.158991	5.7162	3.11932e-05	292.783	637.72	Upregulated
YY1AP1	517.13	748.684	0.533828	0.840071	0.995221	6.10482	3.20367e-06	153.075	310.031	Upregulated
EOGT	480.866	1175.72	1.28984	0.295241	0.393517	4.95346	0.000169307	396.073	993.642	Upregulated
LMOD1	32.2987	205.045	2.6664	0.343372	0.120507	6.59723	1.2726e-05	116.519	228.975	Upregulated
RNF25	520.202	879.645	0.757849	0.0598243	0.81484	6.22837	4.72427e-06	238.939	479.947	Upregulated
CHCHD4	161.08	257.763	0.678266	0.839437	0.0681054	3.99707	0.000547251	46.707	146.658	Upregulated
NFASC	775.618	1178.66	0.603725	0.263461	0.279699	2.8703	0.00934779	110.466	695.61	Upregulated
SUCLG1	1223.7	1498.94	0.292694	0.112675	0.103489	2.68978	0.0127442	64.1495	486.332	Upregulated
SMIM14	867.585	1420.86	0.711685	0.942962	0.307238	3.73684	0.00144627	242.866	863.679	Upregulated
C3orf67	39.3528	79.7387	1.01881	0.454632	0.750601	4.53093	0.000183177	21.848	58.9238	Upregulated
RBM47	6.43706	35.0969	2.44687	0.0872657	0.112558	3.61758	0.00275388	11.6856	45.634	Upregulated
APBB2	382.816	497.26	0.37735	0.793953	0.0931096	2.12659	0.0440906	3.28826	225.6	Upregulated
PCOLCE2	259.667	493.109	0.92524	0.0579095	0.374856	2.56291	0.0176221	44.7059	422.177	Upregulated
GYG1	704.834	971.197	0.46248	0.353395	0.429438	4.57839	0.000107047	146.649	386.077	Upregulated
SLC4A1AP	712.029	916.114	0.36359	0.957618	0.883917	3.95754	0.000528399	98.041	310.128	Upregulated
LRRC2	39.777	269.409	2.75979	0.130573	0.661093	5.87694	4.4322e-05	145.639	313.625	Upregulated
SMIM12	1008.59	1222.77	0.277809	0.936372	0.650464	3.25817	0.00319763	78.8523	349.503	Upregulated
RPL39L	52.1439	150.861	1.53265	0.344145	0.691172	4.68246	0.000284783	53.8328	143.601	Upregulated
TKT	1801.95	2557.56	0.505208	0.310768	0.295122	2.21912	0.0374828	48.0404	1463.18	Upregulated
ERMAP	58.4934	142.293	1.28251	0.44864	0.405097	4.13364	0.000987867	40.3708	127.228	Upregulated
METAP1	1129.81	2025.81	0.842427	0.178468	0.495036	4.61678	0.000224223	487.71	1304.3	Upregulated
TEX264	652.054	804.272	0.302691	0.798931	0.267877	3.10901	0.00458907	51.4586	252.977	Upregulated
DUSP7	51.6133	76.2746	0.56346	0.905592	0.143835	2.78442	0.0101039	6.41449	42.9081	Upregulated
POC1A	32.835	724.183	4.46305	0.169127	0.543942	12.4731	1.21106e-08	571.693	811.004	Upregulated
PPM1M	22.1619	58.8534	1.40904	0.514398	0.792251	5.96396	2.36744e-05	23.6033	49.7797	Upregulated
WDR82	332.633	465.706	0.485491	0.23789	0.352488	2.2902	0.0315769	12.8288	253.319	Upregulated
MAD2L1	107.594	2211.31	4.36123	0.0548476	0.0654966	8.48715	1.14223e-06	1568.37	2639.06	Upregulated
ANXA5	17254.1	37495.1	1.11976	0.0566866	0.092078	7.60967	9.89026e-08	14739.1	25742.9	Upregulated
NAA15	560.517	838.01	0.580208	0.301567	0.334884	4.35311	0.000296916	144.676	410.309	Upregulated
NDUFAF2	234.595	408.055	0.798591	0.131603	0.297465	3.95099	0.000550302	83.1057	263.814	Upregulated
ESM1	20.3214	110.159	2.43851	0.127857	0.525709	4.02119	0.00123005	41.9826	137.692	Upregulated
GPX8	1532.11	4909.34	1.68001	0.307057	0.851009	6.04417	1.98418e-05	2189.23	4565.24	Upregulated
CFAP97	338.354	536.606	0.665329	0.155353	0.790196	5.72491	9.4287e-06	126.418	270.086	Upregulated
CGAS	6.81235	34.868	2.35568	0.110422	0.389993	4.53432	0.000429732	14.8272	41.2842	Upregulated
CITED2	15.5798	63.3805	2.02436	0.0986318	0.103462	4.46388	0.000556382	24.7976	70.8038	Upregulated
TMEM200A	335.641	727.678	1.11638	0.0897508	0.364295	4.69003	0.000196233	216.049	568.025	Upregulated
PDSS2	290.674	519.793	0.838536	0.834222	0.064537	3.72068	0.00226471	97.1033	361.135	Upregulated
RAET1E	2.64649	24.067	3.1849	0.788753	0.0614555	5.90617	4.7168e-05	13.6034	29.2376	Upregulated
DAGLB	303.934	504.009	0.729694	0.926032	0.225341	3.39995	0.00281686	77.3878	322.764	Upregulated
GALNT10	588.445	854.001	0.53733	0.0814507	0.0610549	3.45874	0.00216467	106.599	424.513	Upregulated
SYTL3	20.3555	155.179	2.93044	0.462897	0.211402	6.79734	1.18007e-05	92.0328	177.613	Upregulated
BRI3	47.8688	126.933	1.40691	0.214254	0.520666	6.79826	5.27669e-06	54.3283	103.801	Upregulated
OSGIN2	74.7907	114.517	0.61463	0.0584032	0.751119	2.97404	0.00628171	12.2644	67.1879	Upregulated
GPER1	91.9203	337.594	1.87683	0.198866	0.147339	3.67218	0.00240165	102.577	388.769	Upregulated
SLC25A32	15.8426	31.3319	0.983824	0.532908	0.460298	2.77006	0.0130527	3.6972	27.2814	Upregulated
UBAP1	459.254	576.9	0.329029	0.226853	0.111448	2.11518	0.0469592	1.73979	233.552	Upregulated
NOL6	546.17	899.341	0.719517	0.55533	0.252259	2.86318	0.00907105	97.2693	609.071	Upregulated
PIGO	517.828	863.655	0.737982	0.138068	0.194157	7.63072	1.48609e-07	251.715	439.939	Upregulated
STOML2	685.57	1560.85	1.18695	0.0684711	0.243296	6.45238	6.31636e-06	588.814	1161.74	Upregulated
MELK	29.1266	2707.94	6.53871	0.438858	0.961103	11.2688	4.3816e-08	2165.3	3192.32	Upregulated
REEP3	293.031	543.472	0.891151	0.130385	0.280384	6.00179	3.14708e-06	164.402	336.479	Upregulated
SKA3	3.31252	1194.67	8.49446	0.168261	0.11402	17.7375	1.71055e-10	1046.25	1336.45	Upregulated
LRR1	132.738	702.365	2.40364	0.130469	0.626009	15.885	2.97488e-10	492.604	646.652	Upregulated
ZNF503	15.8939	31.2224	0.974105	0.374236	0.0970565	2.76926	0.0139872	3.56367	27.0933	Upregulated
NSD1	432.503	613.341	0.503978	0.984184	0.803312	4.84146	0.000111151	102.699	258.976	Upregulated
ENOX2	320.979	392.248	0.289287	0.766844	0.99846	2.3064	0.0294351	7.70878	134.829	Upregulated
ENTR1	17.9111	42.4374	1.24448	0.482741	0.276808	4.54561	0.000247158	13.1953	35.8574	Upregulated
SPACA9	73.8706	112.2	0.603005	0.824522	0.861609	3.35986	0.00319595	14.4957	62.1638	Upregulated
HPRT1	330.934	610.492	0.883428	0.854856	0.733854	6.97091	3.41639e-07	196.76	362.355	Upregulated
ZMYND19	19.3062	26.808	0.473603	0.145602	0.0544394	2.35436	0.0266716	0.941133	14.0626	Upregulated
DDX21	842.752	1378.5	0.70992	0.159113	0.722814	2.79571	0.0120788	132.662	938.837	Upregulated
JCAD	89.5243	255.849	1.51494	0.109692	0.118981	3.75274	0.00159694	72.7814	259.868	Upregulated
E2F7	11.7568	383.633	5.02816	0.871191	0.0630921	6.25174	2.94403e-05	243.389	500.364	Upregulated
SLC39A13	1125.77	1805.29	0.681327	0.837579	0.172489	2.3074	0.0317381	65.6158	1293.44	Upregulated
HACD1	25.5279	202.59	2.98842	0.966702	0.0887915	4.31627	0.000812793	88.5602	265.564	Upregulated
HTRA1	310.163	456.714	0.558265	0.304382	0.724853	3.03208	0.00578483	46.7495	246.353	Upregulated
IKBIP	511.592	1121.79	1.13274	0.731919	0.436465	5.5046	1.14059e-05	381.487	838.91	Upregulated
ZFYVE19	221.598	411.638	0.893433	0.173669	0.989753	8.26646	1.1811e-08	142.719	237.361	Upregulated
TRMT61A	151.456	279.321	0.883026	0.41966	0.22198	2.41317	0.0267896	16.4803	239.25	Upregulated
LARP6	145.38	284.409	0.968137	0.0677087	0.116241	2.56473	0.0179436	26.3874	251.671	Upregulated
SMPD1	106.801	326.94	1.61411	0.298985	0.381472	10.0648	1.89665e-08	173.882	266.397	Upregulated
ILK	138.339	315.867	1.19111	0.628575	0.642579	7.60724	4.62947e-07	128.539	226.517	Upregulated
CYB5R2	59.4121	199.984	1.75105	0.112933	0.63795	4.041	0.000831413	67.2417	213.902	Upregulated
SERPINB8	405.177	1560.25	1.94515	0.309313	0.823191	6.3358	1.07023e-05	768.064	1542.09	Upregulated
CENPN	69.7366	1314.94	4.23694	0.112027	0.871041	10.908	5.90876e-08	998.834	1491.57	Upregulated
NDEL1	831.783	1141.74	0.456953	0.0831231	0.540235	2.38531	0.0248756	42.4715	577.439	Upregulated
C16orf45	133.891	227.972	0.767796	0.0551702	0.702488	3.70705	0.00123591	41.4348	146.727	Upregulated
SAAL1	262.429	429.329	0.710156	0.208154	0.983281	5.09432	6.63076e-05	98.2833	235.517	Upregulated
PPIB	4073.63	5906.7	0.53604	0.186748	0.113643	3.40413	0.00254009	716.474	2949.68	Upregulated
CIAO2A	578.839	842.718	0.541888	0.064123	0.611312	2.72608	0.0125703	62.7233	465.035	Upregulated
FAM111A	306.399	1608.03	2.39181	0.177326	0.368257	8.33795	1.06006e-06	965.772	1637.49	Upregulated
PCLAF	4.00231	447.994	6.8065	0.540122	0.077781	7.44359	4.87473e-06	315.133	572.85	Upregulated
NAV2	164.511	377.5	1.19829	0.0587734	0.777694	5.16055	5.18818e-05	126.736	299.242	Upregulated
C18orf54	61.1211	288.255	2.2376	0.413082	0.060842	7.21423	3.80898e-06	159.78	294.488	Upregulated
PLK1	7.10683	2492.32	8.45407	0.870112	0.204132	5.85096	5.67609e-05	1567.59	3402.83	Upregulated
NEMP1	423.373	794.555	0.908218	0.0519634	0.660019	4.58559	0.000177365	202.383	539.982	Upregulated
MTMR10	57.8967	96.9814	0.744228	0.420893	0.97437	5.04113	8.70197e-05	22.7863	55.3832	Upregulated
YWHAB	2332.41	3235.83	0.472315	0.866712	0.347221	2.56995	0.0205735	158.116	1648.73	Upregulated
DIS3L	251.101	373.657	0.573443	0.776396	0.446114	3.04707	0.00543384	39.671	205.44	Upregulated
CNPY4	293.517	523.683	0.835249	0.245498	0.145662	3.88709	0.000771073	107.507	352.825	Upregulated
NUDT21	1445.24	2098.6	0.53812	0.570156	0.0568947	2.90821	0.0102019	177.4	1129.32	Upregulated
PHB	1190.24	2650.68	1.15511	0.95007	0.247778	13.2127	8.54027e-12	1230.91	1689.98	Upregulated
TRUB2	771.814	1507.39	0.965726	0.397896	0.951871	5.98758	1.31571e-05	476.895	994.252	Upregulated
COQ4	168.866	273.137	0.693742	0.592439	0.103048	2.34952	0.0302512	11.1186	197.422	Upregulated
SLC27A4	91.873	309.725	1.75328	0.810305	0.09563	4.79231	0.000271461	120.533	315.172	Upregulated
URM1	542.922	1065.03	0.972071	0.804307	0.865788	8.67396	1.41501e-07	394.895	649.311	Upregulated
SP2	77.435	167.703	1.11485	0.82534	0.082803	6.30842	1.08771e-05	59.9102	120.625	Upregulated
RNF214	116.465	146.265	0.328689	0.234468	0.0528119	3.4185	0.00225706	11.8066	47.7936	Upregulated
POP5	423.893	604.024	0.510906	0.301415	0.10652	6.35257	1.58589e-06	121.543	238.719	Upregulated
VKORC1	268.251	435.051	0.697599	0.0584513	0.0543504	2.17912	0.0387217	9.34126	324.257	Upregulated
MVD	330.973	562.085	0.764071	0.247202	0.194799	2.45573	0.0238271	34.1766	428.045	Upregulated
CDT1	2.93414	37.8609	3.6897	0.235524	0.0604803	4.84159	0.000309854	19.3634	50.4901	Upregulated
SPATA33	29.782	66.5367	1.15971	0.272186	0.734004	5.24647	6.27593e-05	21.9897	51.5197	Upregulated
CACNB3	152.645	336.264	1.13941	0.814466	0.587003	4.92677	0.000188107	104.108	263.129	Upregulated
RHEBL1	18.2474	28.1979	0.627893	0.335253	0.567012	2.10015	0.0491866	0.0392033	19.8617	Upregulated
PROSER3	53.9839	82.8195	0.617443	0.63448	0.0882287	3.8535	0.00106749	13.1757	44.4957	Upregulated
AXL	360.032	3898.09	3.43657	0.51471	0.0746526	9.74623	1.83691e-07	2756.35	4319.77	Upregulated
UBXN6	66.2173	226.576	1.77472	0.187045	0.411847	4.74991	0.000284974	88.1628	232.555	Upregulated
TSR1	885.683	1742.17	0.976026	0.7989	0.0567561	6.57051	1.00033e-05	578.056	1134.92	Upregulated
C19orf48	553.846	1287.21	1.2167	0.39726	0.0926288	4.95785	0.000118234	421.385	1045.35	Upregulated
OTUB1	1896.74	2704.52	0.511854	0.477084	0.1848	4.49621	0.000278041	430.39	1185.18	Upregulated
CD320	177.288	438.934	1.30791	0.988163	0.0701666	2.6955	0.0166476	54.6868	468.605	Upregulated
MRPL58	152.752	255.897	0.744369	0.308454	0.180332	3.12139	0.00611841	33.5144	172.775	Upregulated
TK1	17.6571	4862.19	8.10522	0.762109	0.281257	14.5735	1.96512e-09	4126.4	5562.67	Upregulated
MLST8	418.547	763.798	0.867803	0.15336	0.202713	3.33283	0.00410337	126.075	564.428	Upregulated
DDB1	5435.1	8416.55	0.630922	0.328615	0.334515	5.32819	2.33405e-05	1821.48	4141.42	Upregulated
VPS37C	38.8358	56.8231	0.54909	0.997014	0.174689	2.49001	0.0205375	3.03392	32.9406	Upregulated
NAALADL1	20.3729	132.222	2.69825	0.305142	0.231473	7.17528	5.71049e-06	78.3114	145.388	Upregulated
SF1	378.933	608.695	0.683779	0.535015	0.0624383	2.47193	0.0234205	34.7687	424.757	Upregulated
COPS6	2076.81	5778.13	1.47623	0.817636	0.271212	9.29733	1.66582e-07	2850.48	4552.16	Upregulated
RAB4A	194.913	332.327	0.769776	0.679419	0.159501	3.16266	0.00524246	46.3201	228.509	Upregulated
MAPK1IP1L	2220.89	3781.37	0.76777	0.32498	0.288594	4.71808	9.13102e-05	876.741	2244.21	Upregulated
ACOX2	246.97	487.391	0.980745	0.672771	0.118555	2.74801	0.0142282	55.0521	425.791	Upregulated
MLKL	39.0566	343.2	3.13541	0.450828	0.0511397	10.1737	8.12318e-08	239.976	368.31	Upregulated
CMAHP	33.1425	128.142	1.95098	0.062151	0.999921	4.94468	0.000134494	54.3665	135.632	Upregulated
REEP4	95.4259	286.996	1.58858	0.062061	0.147229	2.87432	0.0118159	49.1978	333.941	Upregulated
FEN1	537.429	2977.08	2.46975	0.12896	0.359934	12.5085	9.73193e-09	2019.29	2860.01	Upregulated
ADAM9	4608.8	6114.65	0.40788	0.596938	0.172521	2.93023	0.00696846	449.493	2562.21	Upregulated
IL7R	163.304	535.998	1.71466	0.23366	0.872359	4.88505	0.000125181	212.199	533.187	Upregulated
DNAJC21	135.147	263.559	0.963599	0.143368	0.780029	4.74674	0.00012567	71.9538	184.871	Upregulated
SNTB2	164.309	299.445	0.865879	0.812182	0.533062	4.59419	0.000308678	72.7159	197.556	Upregulated
DDX19A	296.469	521.592	0.815039	0.266174	0.139132	4.23652	0.000692608	112.03	338.215	Upregulated
USP39	392.005	686.587	0.808569	0.0554196	0.0706015	4.41718	0.000311388	154.771	434.392	Upregulated
VAMP5	385.625	1224.58	1.66702	0.509655	0.105802	5.2088	0.000147081	492.439	1185.47	Upregulated
SLC49A3	8.14248	40.5846	2.31739	0.120266	0.131006	3.60687	0.0027687	13.1904	51.6938	Upregulated
XPO6	346.536	518.43	0.581145	0.466239	0.0544154	2.94808	0.00774034	50.5543	293.234	Upregulated
APEX2	410.801	891.798	1.11828	0.128778	0.662284	7.69098	5.23056e-07	349.31	612.685	Upregulated
TBC1D10B	52.3991	89.3742	0.770316	0.593447	0.0973403	2.41225	0.0283604	4.45384	69.4964	Upregulated
CA5B	67.8801	192.119	1.50094	0.543424	0.481951	4.38024	0.000616254	63.4535	185.024	Upregulated
SLC50A1	540.861	717.118	0.406952	0.246063	0.0713938	2.39081	0.0291132	20.2881	332.225	Upregulated
ADRB2	12.8934	79.674	2.62747	0.49712	0.292049	4.52535	0.000511605	35.0395	98.5216	Upregulated
PTPN9	178.056	285.957	0.68347	0.162069	0.908562	4.10797	0.000477879	53.3711	162.432	Upregulated
MMGT1	139.001	337.79	1.28104	0.535498	0.811524	8.6496	1.21694e-08	151.213	246.366	Upregulated
TM2D2	872.555	1135.95	0.380575	0.134061	0.762795	3.34808	0.00249588	101.662	425.119	Upregulated
CLIC4	6945.03	12366.1	0.832333	0.403064	0.714543	4.91668	4.87291e-05	3147.84	7694.22	Upregulated
PCBP1	248.118	393.455	0.665174	0.370761	0.112694	3.89471	0.00135451	66.034	224.64	Upregulated
NFU1	650.497	793.065	0.285895	0.446612	0.0592259	2.2494	0.0341999	11.568	273.567	Upregulated
ANTXR1	905.936	2520.8	1.4764	0.468979	0.695875	7.57043	3.601e-07	1168.61	2061.13	Upregulated
CKAP2L	27.2519	1417.93	5.70129	0.887448	0.976813	11.3016	4.20267e-08	1124.89	1656.47	Upregulated
LRRC45	37.2946	87.7918	1.23512	0.788972	0.281123	2.54112	0.0221733	8.26084	92.7335	Upregulated
ASPSCR1	147.229	251.764	0.774007	0.095832	0.259144	2.2519	0.0377351	6.65092	202.419	Upregulated
FASN	43.3827	69.9822	0.689867	0.798021	0.106357	2.35058	0.0297733	2.90391	50.295	Upregulated
PUSL1	54.9139	118.912	1.11466	0.314339	0.116745	2.16912	0.0448628	1.64897	126.348	Upregulated
TMEM154	192.97	396.776	1.03995	0.319242	0.541925	4.96685	6.56024e-05	118.45	289.162	Upregulated
ALCAM	2049.72	5217.74	1.348	0.120778	0.118266	3.984	0.00129435	1466.65	4869.4	Upregulated
UBE2E3	861.859	1683.88	0.966266	0.0615019	0.618566	5.54361	1.79666e-05	513.291	1130.75	Upregulated
CNTROB	261.823	677.161	1.37091	0.706953	0.533397	5.00282	0.00017341	237.876	592.8	Upregulated
AC106795.1	14.8466	41.3015	1.47606	0.934628	0.0674466	2.72942	0.0156823	5.76785	47.142	Upregulated
GLB1	2259.48	2964.1	0.391606	0.44783	0.430003	2.76296	0.0105003	179.821	1229.43	Upregulated
CDK1	26.5354	2521.15	6.57002	0.332802	0.812092	12.5665	1.18308e-08	2065.81	2923.43	Upregulated
KRT86	2.0774	6.72298	1.69432	0.0513283	0.0689207	2.5625	0.0210812	0.796723	8.49444	Upregulated
HARS	2163.94	4215.68	0.962108	0.991671	0.979676	8.72729	3.9422e-08	1560.22	2543.27	Upregulated
PA2G4	786.28	2054.77	1.38586	0.323951	0.82062	13.8072	1.65858e-11	1076.51	1460.48	Upregulated
SGCD	939.527	3895.03	2.05163	0.516543	0.0728229	6.05122	2.17255e-05	1914.91	3996.1	Upregulated
DPY19L2P2	7.4068	24.4605	1.72353	0.595164	0.120507	3.8146	0.00171489	7.51787	26.5895	Upregulated
CAVIN4	5.22492	31.6541	2.59891	0.483108	0.289125	3.98541	0.00144746	12.157	40.7014	Upregulated
CDCA4	86.0631	604.622	2.81257	0.988508	0.251323	5.1274	0.000178761	300.644	736.474	Upregulated
USP32	433.721	704.161	0.699138	0.14068	0.425148	3.09906	0.00577813	88.1088	452.771	Upregulated
TANC2	278.337	451.503	0.697902	0.52542	0.806568	4.56249	0.000140625	94.6212	251.71	Upregulated
DCDC1	5.70005	25.689	2.17211	0.0713742	0.0814909	3.19879	0.0064327	6.58699	33.391	Upregulated
S1PR1	141.779	866.511	2.61157	0.228258	0.573879	7.83309	1.05931e-06	527.66	921.803	Upregulated
PYGO1	40.8497	59.1766	0.534701	0.414388	0.827022	2.19793	0.0419365	0.749188	35.9046	Upregulated
C11orf24	311.845	1071.36	1.78054	0.166903	0.216977	5.97969	1.56437e-05	491.304	1027.72	Upregulated
FAM86JP	18.1445	51.2525	1.49809	0.410856	0.807579	4.93832	6.70886e-05	19.176	47.0401	Upregulated
TADA3	750.553	1599.08	1.09121	0.982509	0.171934	9.21037	3.7135e-08	654.688	1042.36	Upregulated
CANT1	104.779	153.576	0.551603	0.382212	0.732548	2.22207	0.0379408	2.99795	94.5961	Upregulated
PGAM1	2812.12	5022.95	0.836878	0.504672	0.802649	4.00496	0.000630493	1063.62	3358.05	Upregulated
ZNF581	55.1787	82.084	0.572989	0.167568	0.528798	2.11634	0.0466778	0.434699	53.3759	Upregulated
ASXL1	247.118	333.346	0.431822	0.457475	0.29483	3.09416	0.00473422	28.8966	143.56	Upregulated
LRRC8C	30.108	164.389	2.44889	0.137971	0.128488	4.64194	0.000408132	72.0781	196.483	Upregulated
CLSTN1	105.404	171.16	0.699416	0.199887	0.423648	3.55381	0.00234412	26.8103	104.702	Upregulated
PIK3CD	60.7533	143.402	1.23903	0.394642	0.0543023	3.73211	0.00113141	36.7666	128.532	Upregulated
LRRC34	24.0951	68.6423	1.51036	0.602471	0.645346	4.88093	0.000134493	25.3151	63.7795	Upregulated
CTPS1	500.213	2011.57	2.00771	0.403437	0.166853	9.45781	2.07826e-07	1168.18	1854.53	Upregulated
RRM2	6.82415	3458.22	8.98517	0.175371	0.0722124	6.74874	1.36485e-05	2346.56	4556.24	Upregulated
MRM3	169.26	263.156	0.636678	0.504766	0.257461	3.14466	0.00568863	31.0908	156.702	Upregulated
RNASEH1	817.271	1221.09	0.579286	0.391427	0.0751962	5.61984	1.1239e-05	254.94	552.703	Upregulated
MIR31HG	12.6302	63.2431	2.32403	0.527521	0.650444	7.70083	1.07803e-06	36.6491	64.5767	Upregulated
TLN2	155.743	552.833	1.82768	0.155015	0.10263	5.59892	4.53532e-05	246.314	547.865	Upregulated
ZNF217	108.213	228.704	1.07961	0.26903	0.228363	4.44604	0.000186705	64.4167	176.566	Upregulated
ATPAF2	246.882	295.949	0.261525	0.406333	0.854849	2.14887	0.0439285	1.47006	96.663	Upregulated
THOP1	252.973	558.715	1.14313	0.174098	0.128822	2.50116	0.0238235	46.2573	565.227	Upregulated
QARS	2196.31	2809.06	0.355008	0.109183	0.445922	2.41509	0.0243216	87.1148	1138.39	Upregulated
SMN1	99.4528	132.438	0.413231	0.585832	0.163796	3.75299	0.00127535	14.6363	51.3337	Upregulated
MOB3A	685.65	1268.89	0.888026	0.994353	0.262627	3.68878	0.00184423	249.435	917.051	Upregulated
KRCC1	191.844	250.742	0.386272	0.123597	0.863288	2.17248	0.0400583	2.90486	114.892	Upregulated
MBOAT1	2.92827	17.481	2.57766	0.857812	0.716419	5.14864	0.000153456	8.48373	20.6217	Upregulated
DPAGT1	1109.49	1732.7	0.643123	0.43665	0.631287	5.82688	3.90868e-06	403.319	843.096	Upregulated
GNB2	75.087	170.521	1.18331	0.315754	0.0866623	2.78409	0.013035	22.9156	167.953	Upregulated
GNG12	3263.18	14280.7	2.12971	0.495491	0.112495	6.14546	2.94932e-05	7159.76	14875.2	Upregulated
MANEA	154.705	412.307	1.4142	0.462041	0.748409	4.88371	0.000164566	145.803	369.401	Upregulated
EFEMP2	382.99	2150.5	2.48929	0.0514661	0.149433	4.74739	0.000310069	969.15	2565.86	Upregulated
CORO1B	212.514	586.603	1.46483	0.133432	0.232984	3.54812	0.003042	148.773	599.405	Upregulated
CFL1	5899.46	17201.8	1.54391	0.677962	0.164215	24.3667	2.18927e-18	10344.8	12259.9	Upregulated
MIR4435-2HG	245.78	531.536	1.1128	0.295711	0.227931	4.52348	0.000180094	154.498	417.014	Upregulated
KAT5	260.649	400.927	0.62123	0.558533	0.592368	5.68447	5.63487e-06	89.5455	191.01	Upregulated
RELA	373.261	622.561	0.738032	0.25983	0.0864564	3.06816	0.00650435	78.8514	419.749	Upregulated
DAG1	209.964	420.3	1.00128	0.12698	0.517269	3.11992	0.00649812	67.6035	353.068	Upregulated
NAA20	1411.83	2148.16	0.605541	0.321795	0.0961764	4.27916	0.000282068	380.324	1092.35	Upregulated
RNF26	413.532	1884.64	2.18822	0.380299	0.141013	5.52818	7.38143e-05	900.474	2041.75	Upregulated
PEAK1	376.595	1054.4	1.48534	0.213478	0.162606	6.94844	5.67454e-07	475.49	880.125	Upregulated
CEP83	110.964	172.868	0.639574	0.436516	0.668654	3.96902	0.000618335	29.6186	94.1887	Upregulated
PC	275.092	447.988	0.703544	0.35662	0.137848	2.36461	0.0275016	21.0681	324.723	Upregulated
PSMD1	4600.57	6007.33	0.384911	0.928344	0.738063	5.08947	2.75866e-05	838.208	1975.31	Upregulated
HEG1	266.098	948.937	1.83435	0.14805	0.199625	6.5187	2.36673e-06	464.324	901.353	Upregulated
AP000769.1	94.4506	208.045	1.13926	0.0580176	0.0590465	4.59832	0.000182526	61.9954	165.193	Upregulated
NET1	465.009	1326.4	1.51218	0.57954	0.125838	4.96979	0.000206358	489.608	1233.17	Upregulated
GNG5	64.1297	125.112	0.964157	0.295913	0.395524	5.86568	6.12712e-06	39.4482	82.5167	Upregulated
MSRB3	511.353	1788.37	1.80626	0.969424	0.586287	13.1041	3.57629e-11	1073.52	1480.52	Upregulated
C16orf91	179.777	274.576	0.611003	0.333257	0.0665737	5.02398	8.5287e-05	55.1886	134.411	Upregulated
CTU2	52.5826	141.94	1.43263	0.133199	0.232517	4.39171	0.000556149	45.8933	132.822	Upregulated
ZBTB4	244.151	321.47	0.396912	0.2165	0.144037	2.9526	0.00705229	23.2034	131.435	Upregulated
ZHX3	205.088	387.67	0.918585	0.241679	0.728372	5.75363	1.02904e-05	116.596	248.567	Upregulated
ATP2A2	373.445	656.139	0.813105	0.152897	0.0776974	6.59466	8.7389e-07	194.142	371.245	Upregulated
BBS1	10.0765	15.0667	0.580367	0.740388	0.668496	2.1021	0.0454178	0.109698	9.87069	Upregulated
BRMS1	976.399	1318.8	0.433685	0.411837	0.820383	3.8146	0.00100094	155.815	528.989	Upregulated
HRAS	76.7361	167.35	1.12489	0.0710635	0.262087	5.29646	2.61882e-05	55.1226	126.104	Upregulated
CEP135	89.6783	163.176	0.863598	0.968257	0.577198	5.27381	4.58769e-05	44.2925	102.703	Upregulated
AMZ1	7.85456	14.6321	0.897532	0.200556	0.913073	2.2855	0.0336663	0.580322	12.9747	Upregulated
ATR	515.116	805.792	0.645509	0.318428	0.522582	3.38826	0.00312228	110.984	470.367	Upregulated
UBE2C	2.69813	1510.76	9.12909	0.605687	0.320849	9.1238	5.15643e-07	1150.97	1865.14	Upregulated
DCTN2	1838.63	2587.3	0.492811	0.628103	0.464097	4.8946	7.44239e-05	430.809	1066.52	Upregulated
CENPS	12.1674	63.2904	2.37896	0.323726	0.48318	9.96713	5.93631e-08	40.1768	62.0691	Upregulated
DOLK	704.028	1110.72	0.657794	0.0930673	0.308977	4.07691	0.000645266	197.873	615.518	Upregulated
CATSPER1	2.11234	23.441	3.47212	0.0909622	0.2835	5.06633	0.000197149	12.2609	30.3965	Upregulated
LSM1	303.935	791.758	1.3813	0.871358	0.191078	10.8735	9.39033e-09	392.639	583.009	Upregulated
NRIP3	420.285	790.88	0.912091	0.597981	0.485799	4.70781	0.000201282	204.55	536.64	Upregulated
CLCF1	20.0716	123.274	2.61864	0.700951	0.0635453	5.99453	3.53209e-05	66.2175	140.188	Upregulated
SUGCT	91.1684	139.568	0.61436	0.83008	0.447831	2.282	0.0344345	3.94804	92.8506	Upregulated
B3GNTL1	32.6499	78.7929	1.27099	0.270059	0.76223	5.37271	4.75359e-05	28.0485	64.2375	Upregulated
RWDD4P2	9.90869	19.1874	0.953397	0.643926	0.324056	2.46756	0.0244103	1.3508	17.2067	Upregulated
TOMM5	60.2038	100.679	0.741832	0.217854	0.903089	4.63883	0.00017346	22.2289	58.721	Upregulated
SWI5	401.6	691.872	0.784746	0.141832	0.92589	5.34126	1.86251e-05	177.997	402.547	Upregulated
ARL4D	286.184	544.685	0.928482	0.324909	0.227991	4.30575	0.000338487	133.336	383.667	Upregulated
TUBB6	666.448	9286.82	3.80062	0.257697	0.144954	5.82518	5.73987e-05	5425.91	11814.8	Upregulated
SLC35A4	2360.09	3020.27	0.355837	0.937896	0.113302	3.41618	0.00255398	258.682	1061.69	Upregulated
SSNA1	286.981	437.288	0.607625	0.201467	0.0542064	3.75661	0.00144003	66.2588	234.354	Upregulated
CHMP6	282.089	529.02	0.907171	0.120084	0.491323	3.09449	0.00652422	78.6979	415.164	Upregulated
TCP11L1	232.138	471.707	1.02291	0.821666	0.949252	7.4822	1.1548e-06	171.802	307.337	Upregulated
ATAD5	58.4018	164.277	1.49204	0.473117	0.499591	8.18111	4.63854e-07	78.4044	133.345	Upregulated
SMIM19	153.293	220.635	0.525371	0.367613	0.95422	2.63375	0.0141024	14.7557	119.929	Upregulated
ACBD7	5.72023	17.0134	1.57253	0.674256	0.0685217	3.6476	0.00237096	4.69585	17.8906	Upregulated
SLC35G1	37.6366	94.3734	1.32624	0.0617264	0.0701348	3.73867	0.0018557	24.5031	88.9705	Upregulated
CRLF3	210.168	328.268	0.643333	0.146734	0.100287	4.35312	0.00038251	61.1058	175.095	Upregulated
KCMF1	232.209	364.314	0.64976	0.85112	0.322641	3.48374	0.00275491	52.2526	211.958	Upregulated
SYNE3	29.4454	54.0257	0.875603	0.124026	0.815252	2.73305	0.0114518	6.04119	43.1194	Upregulated
SGF29	76.6087	140.238	0.872297	0.0876311	0.0795489	6.28568	5.65504e-06	42.3978	84.8608	Upregulated
RNF152	18.2143	58.1364	1.67437	0.0769506	0.535157	3.56072	0.00261249	16.151	63.6931	Upregulated
BDNF	93.0203	255.541	1.45794	0.127626	0.0505737	4.20589	0.000540645	81.2857	243.756	Upregulated
RUFY1	159.361	292.413	0.87571	0.586505	0.342196	4.43319	0.000338964	69.8846	196.22	Upregulated
METRNL	10.1793	20.4728	1.00807	0.0794253	0.137151	2.32991	0.0315478	1.01701	19.57	Upregulated
GCNT4	2.1794	11.777	2.43396	0.127941	0.624221	4.80137	0.00025026	5.32726	13.8678	Upregulated
THAP4	163.774	516.936	1.65828	0.765135	0.179133	5.17747	0.000125265	207.338	498.986	Upregulated
NFATC2IP	195.476	300.915	0.622362	0.0842985	0.125805	3.59409	0.00162787	44.5732	166.304	Upregulated
POLE	127.904	482.982	1.91691	0.752378	0.0628229	5.33534	9.54646e-05	212.715	497.441	Upregulated
RHOG	213.909	632.098	1.56315	0.453128	0.440977	6.84912	4.01093e-06	288.703	547.676	Upregulated
ANO6	410.296	1133.17	1.46563	0.353998	0.402733	6.96044	4.76394e-07	507.808	937.949	Upregulated
TALDO1	1790.27	3701.8	1.04805	0.28175	0.829857	8.24918	1.93509e-08	1433.08	2389.98	Upregulated
B3GNT8	19.7721	35.0927	0.827703	0.218313	0.080364	2.15573	0.0432118	0.514557	30.1266	Upregulated
TOP3A	278.89	438.358	0.652416	0.274846	0.193057	2.46784	0.0248318	22.8511	296.086	Upregulated
CCDC71	2.55875	8.22107	1.68389	0.166441	0.679181	3.54764	0.00258124	2.28645	9.03819	Upregulated
TIMM22	328.024	476.634	0.539083	0.883919	0.179939	3.69099	0.00148607	64.5161	232.705	Upregulated
PAWR	118.228	191.977	0.699367	0.805429	0.439988	3.90237	0.00110861	33.9372	113.562	Upregulated
ERICH5	15.5428	40.6325	1.38638	0.419696	0.257717	3.15032	0.00666936	8.09956	42.0797	Upregulated
IRX3	2.33788	7.97723	1.77069	0.362937	0.294482	4.65763	0.000288813	3.06466	8.21405	Upregulated
RABEP2	45.5815	88.2927	0.953845	0.507582	0.183626	2.47597	0.0237118	6.40803	79.0143	Upregulated
GBA	1629.75	2746.8	0.753102	0.184707	0.319639	3.4667	0.00216692	449.218	1784.88	Upregulated
AGTRAP	449.643	929.934	1.04835	0.38885	0.216621	6.32331	1.8691e-06	323.176	637.405	Upregulated
NAALADL2	62.506	144.318	1.20718	0.301279	0.615071	3.99229	0.00120489	38.0849	125.539	Upregulated
CD151	909.733	3939.51	2.1145	0.997568	0.215806	6.72546	1.17528e-05	2060.08	3999.49	Upregulated
FAM20C	22.388	60.6505	1.4378	0.502833	0.115717	3.9928	0.00117904	17.835	58.6902	Upregulated
FLII	1239.26	2234.23	0.850301	0.281224	0.181333	2.18697	0.0425973	37.1424	1952.8	Upregulated
AP3S1	909.011	1332.86	0.552156	0.896747	0.532726	5.19045	3.23221e-05	254.591	593.108	Upregulated
RIC8A	1153.16	3981.98	1.78789	0.252797	0.714337	18.5412	4.13537e-13	2508.09	3149.54	Upregulated
DDX10	515.068	810.08	0.6533	0.15193	0.13884	3.23197	0.00402199	105.102	484.921	Upregulated
DALRD3	94.0284	228.386	1.28031	0.374852	0.0501915	2.95953	0.00960581	37.7316	230.984	Upregulated
ZNF114	3.87333	16.9917	2.13319	0.117163	0.251584	4.77795	0.000218197	7.28711	18.9497	Upregulated
GALNT11	416.177	590.314	0.504283	0.938887	0.359573	3.0438	0.00576575	55.7862	292.486	Upregulated
TMEM11	782.27	1321.82	0.75679	0.427487	0.329189	8.1836	1.28401e-07	401.465	677.641	Upregulated
RCC2	65.6625	153.869	1.22857	0.1374	0.680175	6.62244	9.12159e-07	60.6605	115.753	Upregulated
SAMD4B	259.473	413.863	0.673567	0.0955702	0.389813	2.13487	0.0448	3.93364	304.846	Upregulated
EDC3	895.576	1221.74	0.448047	0.0620211	0.850234	3.28725	0.00294833	122.014	530.31	Upregulated
RAD23A	855.624	1187.82	0.473272	0.461346	0.775411	4.03888	0.000663385	160.417	503.982	Upregulated
MEIS3P1	3.29747	7.0142	1.08892	0.0596191	0.64828	2.34856	0.0280811	0.43778	6.99567	Upregulated
PTPN11	1238.33	1517.35	0.293157	0.922034	0.115172	2.71893	0.0120236	67.13	490.906	Upregulated
AC234031.1	10.8497	26.3335	1.27924	0.0799516	0.0883772	3.86234	0.00126555	7.02067	23.9469	Upregulated
CDC42EP4	147.982	288.309	0.9622	0.539402	0.191939	3.35566	0.00369973	52.1806	228.475	Upregulated
APOBEC3B	17.5584	883.259	5.65261	0.101014	0.352886	8.76023	8.0446e-07	652.253	1079.15	Upregulated
PUF60	1847.34	3355.41	0.86104	0.596171	0.0682751	3.28517	0.00434762	539.87	2476.27	Upregulated
DCTPP1	203.031	655.15	1.69012	0.0902202	0.245608	14.3119	2.62867e-10	384.937	519.301	Upregulated
ZNF771	7.73978	33.1195	2.09732	0.431095	0.242651	9.09141	5.79825e-08	19.493	31.2665	Upregulated
ZADH2	151.259	507.694	1.74694	0.318756	0.891443	10.6411	3.88979e-08	284.663	428.207	Upregulated
FAHD1	197.139	377.871	0.938682	0.184062	0.0927135	2.95864	0.00895718	51.6284	309.836	Upregulated
RCC1	160.668	1550.83	3.27088	0.764154	0.812124	16.5722	2.63086e-10	1209.46	1570.85	Upregulated
CCDC43	265.503	389.59	0.55323	0.525217	0.750375	5.354	1.77072e-05	76.2206	171.954	Upregulated
MCFD2	4035.99	10160.2	1.33193	0.0904288	0.165918	4.84202	0.000189826	3438.78	8809.6	Upregulated
HIST1H2BC	19.3614	59.1935	1.61225	0.310932	0.632428	4.97286	7.63351e-05	23.1073	56.5569	Upregulated
PIPSL	9.41208	17.7677	0.916672	0.152005	0.541857	2.48885	0.0213855	1.36922	15.342	Upregulated
LRRC57	263.293	352.856	0.422413	0.123793	0.878535	2.24321	0.0353132	6.74698	172.38	Upregulated
MRPL14	897.023	1601.05	0.835804	0.461072	0.262535	5.62315	2.48441e-05	440.941	967.119	Upregulated
GPR137C	8.19129	80.9099	3.30415	0.841487	0.316707	5.49003	9.50574e-05	44.1743	101.263	Upregulated
POLR2A	1577.16	2584.2	0.712387	0.473176	0.312327	3.48544	0.00235575	404.012	1610.07	Upregulated
ZBTB2	121.277	174.125	0.52182	0.289908	0.131526	3.09734	0.00464709	17.7726	87.9239	Upregulated
COPG1	9633.13	15042	0.64292	0.167438	0.346214	4.08826	0.000855588	2604.44	8213.3	Upregulated
SLC35C1	250.156	470.309	0.910778	0.140963	0.314989	3.87767	0.00086872	102.091	338.214	Upregulated
COA4	376.68	730.82	0.956177	0.0662074	0.707557	7.06235	8.55686e-07	249.393	458.888	Upregulated
MRPS11	571.922	745.606	0.382594	0.665948	0.823251	3.68835	0.00118983	76.3632	271.004	Upregulated
RTKN2	16.9556	32.7898	0.951483	0.998862	0.587014	3.01877	0.00828126	4.69866	26.9697	Upregulated
IDH2	329.747	960.794	1.54287	0.474332	0.0668561	2.67946	0.017535	127.578	1134.52	Upregulated
MRPS16	1235.06	1904.27	0.624652	0.147179	0.50359	6.77008	1.92118e-06	462.17	876.24	Upregulated
SHMT2	2118.27	2961.58	0.483482	0.145178	0.0574626	2.90319	0.00765925	244.734	1441.89	Upregulated
CYB5D1	6.55505	15.0452	1.19862	0.269955	0.0766137	4.96135	7.21114e-05	4.92386	12.0564	Upregulated
C8orf33	624.527	1344.4	1.10612	0.0658139	0.167153	5.88759	2.27121e-05	460.72	979.02	Upregulated
KPNA2	2168.68	15373.6	2.82556	0.0658326	0.110985	9.62446	1.03022e-07	10273.9	16135.9	Upregulated
RWDD4	118.746	211.013	0.82945	0.835064	0.184967	2.43347	0.0253222	12.7477	171.786	Upregulated
RPS17	2.51382	8.26847	1.71774	0.195763	0.284527	3.72626	0.00183184	2.48133	9.02798	Upregulated
C16orf72	184.498	264.84	0.521514	0.0693868	0.666892	3.54681	0.00224564	32.821	127.862	Upregulated
RBM10	524.351	788.819	0.589162	0.837621	0.0581887	2.86367	0.0095315	71.9571	456.98	Upregulated
EWSR1	7084	10636.5	0.586385	0.315497	0.440462	3.82767	0.000856608	1633.05	5471.92	Upregulated
HMGN4	879.339	1157.33	0.396315	0.993905	0.276041	2.94654	0.00692056	83.5544	472.438	Upregulated
PYCR1	744.396	1396.4	0.907567	0.57901	0.293133	3.12969	0.0045181	222.248	1081.76	Upregulated
NAA38	165.006	391.481	1.24643	0.104472	0.0517891	6.05843	2.41061e-05	146.64	306.31	Upregulated
SLC8A1	92.997	353.085	1.92476	0.0531523	0.538396	9.90062	1.62145e-08	204.708	315.468	Upregulated
ABAT	71.7552	112.581	0.649805	0.156839	0.101331	2.18597	0.0411864	1.80634	79.8447	Upregulated
SLC25A10	16.8487	35.2077	1.06325	0.109696	0.0687696	2.15455	0.0453226	0.427069	36.2908	Upregulated
TMEM119	768.491	2838.87	1.88522	0.312577	0.111781	5.55238	2.48674e-05	1289.1	2851.67	Upregulated
RUVBL2	744.709	2549.92	1.77571	0.0590684	0.221514	5.69619	5.55563e-05	1125.4	2485.03	Upregulated
DDX41	776.286	1615.05	1.05692	0.74234	0.518945	9.97055	1.1024e-08	661.809	1015.73	Upregulated
CCBE1	196.161	1958.68	3.31977	0.101185	0.730945	12.558	3.25664e-09	1462.61	2062.43	Upregulated
TANGO2	520.316	878.815	0.756172	0.215636	0.31801	5.26859	3.02385e-05	217.136	499.862	Upregulated
MRPL54	169.358	398.767	1.23547	0.212065	0.213337	4.78728	0.000107798	129.55	329.269	Upregulated
GPR1	323.636	655.787	1.01886	0.110752	0.81393	3.1266	0.0045525	113.002	551.3	Upregulated
RFLNB	45.8969	346.008	2.91434	0.139182	0.693455	7.34199	3.71975e-06	212.42	387.803	Upregulated
OPCML	13.8983	107.781	2.95512	0.285428	0.378186	4.9101	0.000246356	52.7804	134.985	Upregulated
HTR7P1	9.40622	28.2671	1.58744	0.172674	0.422758	5.22985	7.12777e-05	11.2433	26.4785	Upregulated
KMT5A	38.5646	136.929	1.82808	0.486033	0.813876	10.2814	7.62877e-09	78.2248	118.504	Upregulated
SMTN	790.844	2365.38	1.58061	0.398061	0.440478	3.93152	0.00105245	730.406	2418.67	Upregulated
PTP4A2	447.117	784.448	0.811027	0.220724	0.762597	4.6818	9.56433e-05	188.537	486.126	Upregulated
ACTG1	59549.4	143073	1.26459	0.918065	0.0902124	10.8419	9.99448e-10	67432.6	99614	Upregulated
EIF3C	240.673	405.585	0.752929	0.331734	0.714974	2.86767	0.0109077	43.3018	286.522	Upregulated
NR2C2AP	77.7464	214.21	1.46218	0.093026	0.957762	8.55603	2.27528e-08	103.343	169.584	Upregulated
SCFD2	369.479	2745.38	2.89344	0.158438	0.15185	15.7213	1.93278e-10	2052.49	2699.32	Upregulated
IRAK1	252.644	597.56	1.24198	0.244715	0.135393	3.02405	0.00789724	103.589	586.244	Upregulated
TSSC4	510.808	912.767	0.837464	0.3551	0.0774946	3.49067	0.00267541	159.677	644.239	Upregulated
TXNRD2	98.2214	217.539	1.14716	0.974149	0.0925127	3.07286	0.0069692	37.3179	201.317	Upregulated
CDCA2	5.36735	904.908	7.39742	0.347515	0.344272	8.05999	2.05785e-06	658.436	1140.65	Upregulated
SMIM10	17.8115	40.3869	1.18108	0.605561	0.0529416	3.17498	0.00545772	7.59077	37.5599	Upregulated
ARMCX2	151.855	349.177	1.20126	0.292084	0.430985	8.67809	1.90176e-08	150.084	244.56	Upregulated
BTBD6	11.9198	58.308	2.29033	0.455606	0.856786	6.11619	2.12618e-05	30.1981	62.5783	Upregulated
SUMO3	194.037	813.422	2.06767	0.994836	0.382008	6.12447	2.44076e-05	402.822	835.948	Upregulated
NOC4L	111.934	220.657	0.979149	0.534381	0.29187	2.42433	0.0271027	13.9132	203.531	Upregulated
SIVA1	270.014	772.797	1.51706	0.932913	0.0729559	4.10704	0.000918033	242.039	763.528	Upregulated
NRBP2	38.3946	96.6491	1.33185	0.111747	0.149972	4.45547	0.000297227	30.8099	85.6993	Upregulated
PRMT3	142.045	277.621	0.966768	0.142725	0.395023	8.19839	2.13201e-08	101.435	169.717	Upregulated
CCDC137	202.864	325.586	0.682521	0.980524	0.0860292	2.17639	0.0434921	4.00947	241.433	Upregulated
TEDC1	8.29383	97.7001	3.55825	0.395735	0.0777083	3.58721	0.00327204	35.6069	143.206	Upregulated
RAD51D	157.281	308.735	0.973029	0.115929	0.944139	8.91385	2.32337e-07	115.221	187.689	Upregulated
PARPBP	113.972	511.315	2.16553	0.818758	0.841082	7.46174	2.32537e-06	283.6	511.085	Upregulated
AHNAK2	1071.98	1414.03	0.399533	0.150802	0.123114	2.08597	0.0487551	2.03909	682.058	Upregulated
PBX1	257.429	492.738	0.936646	0.29761	0.232945	4.06878	0.000643971	114.341	356.277	Upregulated
ANKFY1	1380.73	1905.77	0.464942	0.585705	0.637866	2.92883	0.00700537	156.49	893.59	Upregulated
RPL12P4	4.07614	7.42046	0.864303	0.204541	0.581781	2.32732	0.0309358	0.340434	6.34819	Upregulated
CCIN	2.87291	279.97	6.60662	0.84749	0.24412	7.08115	8.2642e-06	192.561	361.634	Upregulated
RASA3	204.091	410.125	1.00685	0.350593	0.226691	3.01882	0.0073023	62.7731	349.294	Upregulated
AIDA	327.511	759.792	1.21406	0.459755	0.354218	6.30555	1.25917e-05	286.465	578.097	Upregulated
AC012085.1	51.7219	100.791	0.962514	0.551607	0.149747	3.15032	0.00511088	16.5423	81.5951	Upregulated
BACE1	123.689	390.233	1.65762	0.196319	0.0598274	7.38041	1.72317e-06	189.875	343.213	Upregulated
NUDT17	21.8833	82.7691	1.91926	0.696522	0.797717	8.66086	8.89523e-08	46.0981	75.6736	Upregulated
TMEM222	853.515	1219.12	0.514351	0.182063	0.478115	3.77059	0.000984329	165.094	566.115	Upregulated
SEPT10	467.74	1013.14	1.11506	0.0680909	0.676522	6.7188	8.12603e-07	377.323	713.479	Upregulated
ZFP91	252.28	461.651	0.871775	0.0683314	0.973588	5.21484	2.76977e-05	126.301	292.44	Upregulated
SPIN4	85.2797	114.926	0.430432	0.778263	0.408725	2.83714	0.00919698	8.06034	51.2324	Upregulated
ERCC6L	10.946	552.035	5.65629	0.40488	0.709161	9.14696	4.9633e-07	413.308	668.87	Upregulated
RHD	30.9762	106.406	1.78035	0.653022	0.251241	5.52345	5.31792e-05	46.3871	104.472	Upregulated
PLCD1	229.094	459.113	1.00291	0.463875	0.151398	4.23015	0.000367875	117.006	343.033	Upregulated
ENTPD5	292.718	500.892	0.774985	0.435699	0.0605491	5.44295	3.20661e-05	128.008	288.338	Upregulated
LYPD6	29.1593	62.5306	1.10061	0.488596	0.162754	2.33435	0.0315812	3.29971	63.4429	Upregulated
FNBP1	113.517	160.076	0.495852	0.480482	0.453953	2.92079	0.00931834	13.002	80.1163	Upregulated
CHP1	271.062	671.712	1.30922	0.123469	0.811369	5.52169	3.15284e-05	248.102	553.199	Upregulated
PTMA	2947.99	3677.25	0.318894	0.673344	0.950528	3.80413	0.000793006	334.912	1123.6	Upregulated
HSPA14	335.583	554.479	0.724463	0.303474	0.653378	5.70213	1.0312e-05	139.22	298.572	Upregulated
THSD4	22.3822	110.495	2.30356	0.183488	0.17758	3.53126	0.0033957	34.5158	141.71	Upregulated
FANCA	56.3094	470.175	3.06175	0.217172	0.113067	5.36298	0.000125407	247.29	580.442	Upregulated
FANCM	141.961	263.038	0.889778	0.600873	0.286789	4.84066	7.32172e-05	69.2712	172.883	Upregulated
PRKAR1B	29.9835	73.0489	1.28469	0.756322	0.316896	4.00102	0.00099802	20.2799	65.8508	Upregulated
DCUN1D3	325.964	461.511	0.501655	0.117092	0.440099	2.29601	0.0325637	12.4361	258.659	Upregulated
CENPP	32.2408	88.0023	1.44865	0.594649	0.113033	3.83736	0.0015157	24.8911	86.6319	Upregulated
LCTL	15.2982	61.4725	2.00658	0.606075	0.154516	4.09656	0.0010693	22.0209	70.3278	Upregulated
FAM83G	248.157	818.756	1.72218	0.189382	0.40876	3.49062	0.00369144	219.393	921.804	Upregulated
SRSF10	1683.86	2160.44	0.359554	0.809905	0.233828	3.66744	0.00110916	209.434	743.728	Upregulated
CCDC9B	78.377	289.809	1.8866	0.754914	0.439576	6.7129	8.01804e-06	144.134	278.731	Upregulated
LINC00910	20.2611	41.5918	1.03759	0.90852	0.377586	3.70967	0.00182437	9.16902	33.4923	Upregulated
FBF1	11.467	23.2074	1.0171	0.707835	0.113709	2.44044	0.0269134	1.52711	21.9538	Upregulated
TRMT2B	240.918	469.825	0.963578	0.0670433	0.948571	5.90728	3.16312e-06	149.244	308.569	Upregulated
NOC2L	1265.33	2734.23	1.11161	0.634883	0.0987949	4.36972	0.000596201	750.059	2187.72	Upregulated
FAM111B	1.77407	316.919	7.48091	0.122263	0.280909	9.18083	4.79176e-07	240.99	389.3	Upregulated
TMEM120A	455.093	755.817	0.731875	0.325463	0.388293	5.35682	3.43709e-05	183.339	418.109	Upregulated
CRYM-AS1	2.59622	5.01726	0.95049	0.340283	0.461847	2.35377	0.0287105	0.278113	4.56398	Upregulated
JPT1	2088.13	2869.01	0.458344	0.379431	0.168454	4.3797	0.000187387	413.603	1148.17	Upregulated
PCDH18	7141.85	16673.7	1.2232	0.347035	0.123128	4.09091	0.000977573	4562.35	14501.3	Upregulated
SH2D5	11.6108	21.0739	0.859993	0.848238	0.305539	2.78253	0.0110491	2.39761	16.5287	Upregulated
S100A4	2748.83	16456	2.58173	0.0598699	0.100149	5.7983	4.28714e-05	8645.69	18768.7	Upregulated
PLEKHG4	110.126	237.457	1.10851	0.186915	0.272501	2.96734	0.00689394	38.5683	216.094	Upregulated
HRCT1	2.4937	15.255	2.61292	0.149327	0.201602	3.41498	0.00429517	4.73128	20.7913	Upregulated
IPO4	3.80539	7.98496	1.06924	0.418324	0.0541894	2.96319	0.00815409	1.22183	7.13731	Upregulated
ARL9	2.13802	22.5827	3.40087	0.10797	0.278898	5.78943	5.24323e-05	12.8502	28.0392	Upregulated
TCEAL3	144.142	215.785	0.582106	0.511808	0.0795644	3.3778	0.00343645	27.011	116.276	Upregulated
ANAPC7	577.328	1121.79	0.958334	0.296845	0.451399	8.77116	4.1401e-08	414.542	674.374	Upregulated
XRCC2	24.5603	203.644	3.05165	0.106596	0.476006	8.22492	7.75835e-07	132.535	225.632	Upregulated
HRH1	216.07	466.489	1.11034	0.0825923	0.18041	4.1862	0.00029628	127.345	373.493	Upregulated
ERI2	141.502	300.838	1.08816	0.961481	0.746274	6.22508	6.94736e-06	105.583	213.088	Upregulated
S100A2	15.8467	89.713	2.50113	0.0936671	0.0642385	6.68843	1.18575e-05	50.1165	97.616	Upregulated
NHLRC2	264.423	312.91	0.242896	0.285041	0.975592	2.44577	0.0215368	7.73548	89.2369	Upregulated
PDLIM7	222.365	1354.21	2.60646	0.694996	0.132892	4.60961	0.000458058	602.751	1660.95	Upregulated
WDR45	714.303	1358.17	0.927052	0.334093	0.116728	6.83904	8.04238e-07	448.379	839.349	Upregulated
SERTAD1	239.607	472.563	0.979835	0.984831	0.27432	3.30506	0.00399333	84.7291	381.183	Upregulated
CXorf40B	297.018	533.84	0.845857	0.447726	0.086684	7.56425	3.68236e-07	171.317	302.327	Upregulated
ANXA6	2244.06	4917.77	1.13189	0.140547	0.199686	6.6162	2.0762e-06	1829.89	3517.53	Upregulated
GAL3ST4	47.7621	134.434	1.49296	0.509111	0.767624	8.02134	2.8085e-08	64.382	108.961	Upregulated
PSMD12	1602.42	2328.25	0.538998	0.248917	0.829272	4.90083	4.5354e-05	421.175	1030.5	Upregulated
KANK2	532.807	854.113	0.680813	0.154303	0.247556	2.44405	0.0232584	48.22	594.392	Upregulated
HMGA2-AS1	10.4963	76.3658	2.86305	0.055815	0.300033	4.59764	0.000448052	35.0505	96.6885	Upregulated
LRP10	1058.44	1964.64	0.892317	0.23332	0.0972947	2.74823	0.0121252	219.992	1592.39	Upregulated
MRPL21	420.34	661.336	0.653825	0.111472	0.201585	4.49227	0.000150746	130.28	351.711	Upregulated
ZNF695	5.25714	19.607	1.89902	0.172492	0.181649	3.40933	0.00381987	5.38885	23.3108	Upregulated
SIPA1L1	328.385	1143.74	1.8003	0.481579	0.945355	8.77494	4.79737e-07	615.955	1014.75	Upregulated
ENPP1	43.627	538.89	3.6267	0.280565	0.164519	7.62675	3.21614e-06	355.33	635.196	Upregulated
CPLANE1	207.155	259.963	0.327599	0.812939	0.79646	2.21581	0.0380143	3.21246	102.404	Upregulated
PDCD1LG2	112.875	1332.86	3.56172	0.0688187	0.483216	7.36498	4.8688e-06	862.835	1577.13	Upregulated
PARVA	689.479	2770.38	2.00651	0.982413	0.849923	13.5261	4.88259e-10	1754.13	2407.68	Upregulated
FAM114A1	1820.09	4936.79	1.43957	0.459267	0.697086	6.54727	6.18532e-06	2108.92	4124.49	Upregulated
S100A10	742.461	2598.76	1.80744	0.139829	0.394409	5.29958	4.8354e-05	1120.54	2592.06	Upregulated
SGTB	105.18	475.88	2.17774	0.606912	0.721938	14.5881	1.85325e-10	316.684	424.718	Upregulated
MYO1C	698.735	3843.73	2.45969	0.256469	0.306377	5.98367	3.31771e-05	2017.93	4272.06	Upregulated
HIST1H2BK	78.0037	230.515	1.56325	0.184502	0.674733	7.63787	2.40771e-07	110.853	194.171	Upregulated
C2orf27A	30.5123	45.0181	0.561113	0.765297	0.914815	3.50375	0.00192324	5.93848	23.0731	Upregulated
S100A6	4753.66	15274.4	1.68401	0.221317	0.0660521	5.22715	0.000141232	6191.58	14849.9	Upregulated
GRK6	22.1019	39.1855	0.826148	0.234286	0.118754	2.64424	0.0176186	3.39342	30.7738	Upregulated
ZNF69	90.5679	203.629	1.16887	0.109742	0.700203	4.65119	0.000187032	62.0804	164.041	Upregulated
TPM2	541.928	8672.8	4.00033	0.141767	0.690573	9.42773	2.94132e-07	6271.98	9989.77	Upregulated
CTNND1	3425.36	3918.19	0.193931	0.533577	0.875182	2.18092	0.0409965	22.1902	963.466	Upregulated
NUDT16	124.006	237.925	0.940095	0.459945	0.323595	3.57068	0.00288059	45.7769	182.061	Upregulated
SLC9A6	297.664	459.137	0.625237	0.895003	0.204501	5.36247	2.04164e-05	99.1075	223.837	Upregulated
GLMP	415.826	1102.48	1.4067	0.0692594	0.39869	7.87229	2.50018e-07	503.797	869.512	Upregulated
MSRB1	566.791	698.518	0.301479	0.811863	0.580131	3.33013	0.00285449	49.9926	213.46	Upregulated
SFT2D1	522.201	810.707	0.634576	0.838944	0.26168	6.18923	1.51683e-06	192.687	384.325	Upregulated
ARHGAP11A	7.92658	456.921	5.8491	0.585358	0.424187	9.81935	2.18131e-07	350.232	547.756	Upregulated
SELENOM	670.955	1090.53	0.700737	0.525386	0.286781	2.43044	0.0247997	59.0539	780.09	Upregulated
RUSC2	368.188	691.074	0.908397	0.848822	0.207247	2.55309	0.0209176	55.4343	590.338	Upregulated
MAP3K3	75.9225	170.529	1.16742	0.796091	0.353756	4.9129	0.00020166	53.4702	135.743	Upregulated
C1orf174	272.254	348.076	0.354451	0.273167	0.094296	3.04493	0.00651145	23.8026	127.842	Upregulated
APRT	416.02	899.389	1.11229	0.520737	0.172503	4.61056	0.000247442	262.231	704.506	Upregulated
SNORD114-1	2.83912	6.82514	1.26542	0.0557049	0.0501878	2.28033	0.0363798	0.285563	7.68648	Upregulated
INF2	73.9571	197.974	1.42055	0.2179	0.12288	3.40908	0.00370183	46.7378	201.296	Upregulated
EFCAB2	81.5701	159.29	0.965545	0.102828	0.0669873	2.41101	0.0255615	10.5134	144.927	Upregulated
PLPP4	192.417	426.245	1.14745	0.0741483	0.605987	3.78032	0.00173971	102.291	365.365	Upregulated
LINC00963	138.017	264.77	0.939891	0.425143	0.262334	5.64279	6.62376e-06	80.539	172.967	Upregulated
SYS1	293.721	393.162	0.420681	0.443347	0.296602	2.4013	0.0253067	13.5166	185.367	Upregulated
INPP5B	300.577	392.559	0.385171	0.382741	0.263848	2.55184	0.0191959	16.6896	167.273	Upregulated
RUFY2	237.789	351.876	0.565383	0.192531	0.647108	4.48652	0.000180518	61.3768	166.797	Upregulated
BMPR2	507.68	1000.08	0.978122	0.715475	0.370371	6.08382	5.9155e-06	323.617	661.18	Upregulated
RING1	19.3432	33.9473	0.81147	0.297707	0.0928376	2.32224	0.0305979	1.50752	27.7007	Upregulated
RXRB	20.0995	32.082	0.674603	0.611874	0.378801	2.7839	0.0131087	2.87115	21.0938	Upregulated
BRD2	824.894	1263.68	0.615356	0.71892	0.380071	3.0252	0.00802923	131.364	746.217	Upregulated
FKBPL	4.51894	8.54344	0.918831	0.446928	0.132669	3.26195	0.00326355	1.48006	6.56894	Upregulated
DXO	102.917	141.382	0.458112	0.318043	0.297346	3.59651	0.00149594	16.3591	60.5701	Upregulated
LSM2	68.8773	144.724	1.0712	0.140625	0.669017	9.38732	4.30129e-08	58.7844	92.9084	Upregulated
VARS	617.697	1300.97	1.07462	0.139509	0.183642	2.84454	0.0110072	177.42	1189.12	Upregulated
VWA7	1.86086	5.25452	1.49759	0.0829258	0.204863	2.78446	0.0122656	0.832442	5.95488	Upregulated
CSNK2B	155.406	271.934	0.807215	0.372898	0.975727	3.35151	0.0028294	44.5062	188.55	Upregulated
PRRC2A	44.926	71.4051	0.668478	0.430843	0.245758	3.04899	0.00675452	8.26799	44.6903	Upregulated
ABCF1	892.74	1059.83	0.247527	0.324595	0.849243	2.57573	0.0182088	31.6162	302.572	Upregulated
AC008429.1	7.30522	19.2091	1.39479	0.578317	0.785911	4.45988	0.000345903	6.27155	17.5362	Upregulated
LINC01291	28.1305	81.458	1.53392	0.462733	0.266812	2.81091	0.0128155	13.016	93.6389	Upregulated
FAM216A	125.687	184.744	0.555699	0.855682	0.848038	2.43252	0.0241206	8.53678	109.579	Upregulated
TMEM231	58.8384	136.23	1.21121	0.880417	0.0895232	3.79613	0.00141218	34.4244	120.358	Upregulated
LGR4	190.95	455.537	1.25437	0.996117	0.0759495	3.54087	0.00332173	104.115	425.058	Upregulated
IPO7	307.661	620.001	1.01093	0.0698512	0.189535	3.01579	0.00677359	96.4453	528.234	Upregulated
MT1M	0.766551	112.933	7.20287	0.0518091	0.257484	6.23312	3.0497e-05	73.2913	151.042	Upregulated
LCMT1	660.321	820.394	0.313149	0.555461	0.866053	4.07463	0.000391157	79.2784	240.867	Upregulated
ITSN1	479.313	768.72	0.681492	0.302813	0.210675	5.49766	1.63651e-05	180.185	398.63	Upregulated
ITPRIPL2	31.6104	144.175	2.18935	0.119447	0.421027	8.43082	2.46541e-07	84.2985	140.831	Upregulated
ATP10A	37.0744	200.946	2.43831	0.15362	0.723748	7.28894	2.25287e-06	116.067	211.676	Upregulated
VGLL3	454.834	847.924	0.898594	0.136517	0.0515231	2.62878	0.0189991	74.3196	711.86	Upregulated
ANKRD28	509.122	1531.62	1.58897	0.147698	0.253616	5.34803	7.89442e-05	615.285	1429.7	Upregulated
SNORD17	2.23515	22.3084	3.31915	0.132399	0.332155	5.90114	4.30382e-05	12.7591	27.3875	Upregulated
AC064799.1	1.31885	4.27603	1.69699	0.17683	0.0504549	2.46106	0.0267742	0.390986	5.52336	Upregulated
RTL8B	170.546	375.887	1.14014	0.888115	0.05976	3.49317	0.00288942	81.0366	329.645	Upregulated
NUP62	314.708	916.726	1.54248	0.450873	0.213408	4.66481	0.000367866	325.135	878.901	Upregulated
C1orf220	3.18132	8.52093	1.42139	0.949726	0.292549	2.84278	0.012212	1.34098	9.33824	Upregulated
SFT2D2	682.592	1077.67	0.658813	0.0674949	0.963772	3.50599	0.00199155	161.401	628.745	Upregulated
FGFR1OP	122.521	186.236	0.6041	0.488722	0.119209	3.64963	0.00173239	27.1448	100.285	Upregulated
CFAP45	9.78549	15.4131	0.65544	0.199493	0.72904	2.07973	0.0496012	0.010726	11.2445	Upregulated
TCTEX1D2	17.9815	29.4552	0.712003	0.897245	0.944242	3.10661	0.00484526	3.84718	19.1	Upregulated
SUPT4H1	5.54194	13.5803	1.29305	0.0898254	0.368266	5.63664	1.45661e-05	5.06903	11.0076	Upregulated
RBMS2P1	3.87401	10.6329	1.45663	0.271917	0.0878421	3.88519	0.0010921	3.10286	10.4148	Upregulated
HNRNPA3P6	8.93041	22.1769	1.31226	0.681654	0.500528	4.41893	0.000473265	6.86928	19.6238	Upregulated
MXD3	10.4418	128.425	3.6205	0.375913	0.161761	4.17925	0.00106113	57.0485	178.919	Upregulated
SRA1	1273.1	1578.02	0.309767	0.523763	0.886448	3.24316	0.00338407	111.135	498.7	Upregulated
DNAJC9	120.992	679.894	2.4904	0.558037	0.15431	6.77706	1.17248e-05	381.116	736.688	Upregulated
SEC14L1P1	22.6321	42.3549	0.904157	0.51252	0.17695	4.5982	0.000145723	10.8181	28.6274	Upregulated
DDAH2	557.415	830.286	0.574857	0.229464	0.245246	2.39663	0.0268326	34.7994	510.943	Upregulated
NPM1P6	4.45116	10.7593	1.27334	0.315995	0.333805	5.24992	3.92363e-05	3.80116	8.8152	Upregulated
GANC	308.021	1397.25	2.18149	0.171719	0.569329	7.19153	5.92867e-06	763.013	1415.45	Upregulated
TSPAN4	544.602	1994.1	1.87246	0.092801	0.20461	5.112	0.000111773	847.322	2051.68	Upregulated
ARL16	893.736	1124.7	0.331614	0.2628	0.247834	2.25401	0.0333938	19.7161	442.203	Upregulated
LYRM4	177.71	233.298	0.392646	0.648968	0.427679	3.89368	0.000619754	26.2366	84.9386	Upregulated
MYCBP	361.985	872.59	1.26938	0.0988749	0.281558	6.53086	8.76965e-06	344.198	677.013	Upregulated
ALG3	431.139	685.313	0.668611	0.220782	0.0962197	2.16681	0.0421341	9.93615	498.413	Upregulated
ZNF788P	7.89652	14.3516	0.861922	0.103051	0.265604	2.69581	0.0128278	1.50475	11.4054	Upregulated
SH3D21	1.57997	5.01905	1.66751	0.338312	0.170625	3.03384	0.00823541	1.02676	5.8514	Upregulated
HNRNPA1P10	15.7335	45.2283	1.52338	0.0976263	0.181264	4.92229	0.000144346	16.8133	42.1762	Upregulated
CPEB1	20.4316	32.9966	0.691518	0.820469	0.083997	2.41197	0.0280273	1.53562	23.5945	Upregulated
DDX12P	22.9018	62.5798	1.45024	0.462927	0.335377	3.42171	0.00321375	15.2309	64.1251	Upregulated
MYL5	34.5669	53.8231	0.638834	0.397335	0.407408	2.76107	0.010861	4.86291	33.6495	Upregulated
AC078819.1	21.0183	37.5913	0.838754	0.505087	0.883429	3.3454	0.003081	6.2677	26.8783	Upregulated
CKLF	16.4097	52.5886	1.6802	0.354333	0.0650873	6.03552	2.49379e-05	23.3788	48.979	Upregulated
AC016739.1	1.67843	5.58311	1.73396	0.383062	0.439864	3.88327	0.00127836	1.77636	6.033	Upregulated
AC138392.1	3.11014	8.74439	1.49138	0.987903	0.691668	5.43524	2.8198e-05	3.46772	7.80078	Upregulated
FANCG	161.786	603.565	1.89942	0.679772	0.845604	8.62811	3.44726e-07	332.609	550.949	Upregulated
AP4M1	208.175	321.259	0.625938	0.581427	0.936749	5.83352	1.57858e-05	72.3613	153.806	Upregulated
C2orf16	33.3996	47.9378	0.521334	0.165202	0.731997	2.13931	0.0421752	0.555038	28.5214	Upregulated
NUTM2A-AS1	136.137	218.269	0.681049	0.191685	0.443544	3.61549	0.00141704	35.195	129.069	Upregulated
VPS52	573.772	935.124	0.704679	0.987327	0.208012	5.14994	5.62305e-05	214.533	508.17	Upregulated
ENTPD3-AS1	35.2849	49.4692	0.487478	0.299758	0.595936	2.06465	0.0491341	0.0579752	28.3105	Upregulated
UBE2FP1	7.74801	13.5544	0.806868	0.891951	0.40175	2.53832	0.0182581	1.07806	10.5348	Upregulated
AL109613.1	2.65607	11.0206	2.05285	0.596886	0.196746	3.31467	0.00519076	2.94553	13.7836	Upregulated
SDHDP6	11.0475	35.8818	1.69953	0.243173	0.693036	4.33888	0.000618913	12.6063	37.0622	Upregulated
RPL29P19	3.64537	20.499	2.49142	0.31993	0.153231	5.32878	9.239e-05	10.0962	23.611	Upregulated
MIR137HG	44.0965	78.4077	0.830331	0.114363	0.364328	3.03899	0.00595041	10.9188	57.7036	Upregulated
SBDSP1	269.351	432.844	0.684362	0.0971734	0.282063	2.27455	0.0378447	10.4554	316.532	Upregulated
MEG8	101.556	242.887	1.25801	0.459151	0.0680007	3.2309	0.00521907	48.6096	234.052	Upregulated
ERCC6	532.791	786.274	0.561462	0.105627	0.335932	4.14785	0.000454289	126.413	380.553	Upregulated
CCT8P1	14.0966	23.7987	0.755537	0.488216	0.254188	2.15956	0.0472071	0.135969	19.2682	Upregulated
MEMO1P1	2.27846	8.23528	1.85375	0.450767	0.976432	7.00312	4.85544e-07	4.19329	7.72033	Upregulated
AC016831.1	20.9279	28.3439	0.437612	0.402684	0.791353	2.11504	0.0443341	0.202803	14.6292	Upregulated
SLC16A1-AS1	61.5102	91.3796	0.571046	0.971718	0.285667	3.26548	0.00328736	10.987	48.7518	Upregulated
WDR46	857.314	1522.1	0.828167	0.0579399	0.144272	7.4365	2.64756e-07	478.847	850.724	Upregulated
HAUS6P1	2.21436	5.40749	1.28807	0.18738	0.160128	2.63687	0.0180584	0.623814	5.76244	Upregulated
SCAMP4	221.027	341.683	0.628438	0.274275	0.437664	2.87593	0.0106804	31.9715	209.341	Upregulated
AC108463.1	8.83263	15.9753	0.854924	0.299578	0.602485	2.20255	0.0405785	0.340926	13.9443	Upregulated
OST4	1012.92	2427.96	1.26123	0.362753	0.0654314	5.11737	8.02134e-05	832.606	1997.48	Upregulated
AL445985.1	2.6444	10.4808	1.98674	0.0665842	0.517789	3.82591	0.0014427	3.50123	12.1716	Upregulated
AL359918.1	2.23501	4.43729	0.989398	0.194321	0.974698	2.56869	0.0176263	0.422827	3.98173	Upregulated
VIM-AS1	5.54613	32.2	2.53751	0.661073	0.842994	7.56837	2.02648e-06	19.1282	34.1795	Upregulated
AC006001.3	400.747	581.91	0.538106	0.779262	0.340905	6.10212	9.53543e-06	118.747	243.58	Upregulated
AC046143.1	2.1113	23.3658	3.46819	0.566838	0.136597	5.63966	7.55368e-05	13.1269	29.3821	Upregulated
LINC00452	4.1926	11.447	1.44906	0.0966543	0.229326	5.00946	9.74546e-05	4.20674	10.3021	Upregulated
AL162231.2	14.8504	28.0728	0.918677	0.745005	0.470975	2.42679	0.0268869	1.70958	24.7354	Upregulated
PRRT3-AS1	1.70901	11.7903	2.78637	0.42024	0.49974	6.2472	2.02401e-05	6.62407	13.5386	Upregulated
LINC00856	8.05899	644.906	6.32235	0.341609	0.206809	6.76162	1.33351e-05	433.386	840.308	Upregulated
DNM3OS	129.434	346.194	1.41936	0.165664	0.9733	5.91906	3.13744e-05	138.524	294.995	Upregulated
AC079250.1	3.42621	6.05586	0.82172	0.439107	0.11049	2.28002	0.0341332	0.218248	5.04106	Upregulated
RPL22P24	8.10198	13.8889	0.77759	0.155742	0.878434	2.35862	0.0279895	0.688204	10.8857	Upregulated
APCDD1L-DT	76.4021	263.276	1.78489	0.471095	0.0949942	4.04432	0.00116733	87.931	285.816	Upregulated
WARS2-AS1	63.8989	84.1776	0.397646	0.75222	0.942549	2.65877	0.0133539	4.58677	35.9707	Upregulated
AL670729.1	3.12439	5.82806	0.899439	0.187147	0.222364	3.4338	0.00200609	1.0852	4.32212	Upregulated
DLEU2	40.5918	125.97	1.63382	0.827375	0.9769	6.62952	7.18221e-06	57.9803	112.777	Upregulated
AL590399.4	3.38131	7.7632	1.19907	0.137507	0.198789	2.38143	0.0286672	0.512089	8.25169	Upregulated
LSM12P1	5.5118	12.2013	1.14644	0.0713063	0.409587	4.35379	0.000282432	3.49296	9.88601	Upregulated
AL691447.2	5.24005	10.055	0.940261	0.0720828	0.487834	2.13713	0.0432028	0.159892	9.47002	Upregulated
DCST1-AS1	2.13735	4.73965	1.14896	0.131106	0.244262	2.28073	0.0342444	0.21461	4.98999	Upregulated
AC093673.1	36.3914	111.486	1.61519	0.327753	0.382955	3.86506	0.00158437	33.6014	116.588	Upregulated
AC096537.1	1.3992	11.6983	3.06363	0.178512	0.25937	7.64218	1.78602e-06	7.41976	13.1785	Upregulated
B4GALT1-AS1	8.1904	26.1715	1.67599	0.272445	0.62055	5.98254	6.37862e-06	11.7272	24.235	Upregulated
LINC01503	17.6616	36.5848	1.05063	0.0606578	0.771975	3.83796	0.000767968	8.75952	29.0868	Upregulated
RNASEH1-AS1	27.2842	75.3337	1.46523	0.468421	0.972028	4.96867	0.000118648	27.639	68.4601	Upregulated
AC018464.1	2.10658	10.104	2.26195	0.767582	0.229825	4.97008	0.000193486	4.5528	11.442	Upregulated
TEX21P	2.34303	4.38651	0.904702	0.239703	0.617024	2.12539	0.0459872	0.0400515	4.04692	Upregulated
ID2-AS1	7.4445	15.1484	1.02492	0.0707804	0.235319	3.26082	0.00420603	2.7513	12.6565	Upregulated
ITGA9-AS1	14.3114	24.7964	0.792963	0.839253	0.832314	3.46736	0.00244541	4.17526	16.7947	Upregulated
NEXN-AS1	1.24797	4.80096	1.94374	0.173645	0.269658	3.53707	0.00293703	1.41428	5.69171	Upregulated
LINC00545	0.809769	5.3709	2.72958	0.0845059	0.0869176	3.81515	0.00195691	1.99215	7.1301	Upregulated
CCDC200	5.09743	11.8505	1.21711	0.118643	0.0647876	3.23406	0.00380841	2.42295	11.0832	Upregulated
RPL13AP5	54.0138	85.0366	0.654755	0.0804641	0.0634822	3.01025	0.00727953	9.43141	52.6142	Upregulated
NR2F1-AS1	69.6673	126.167	0.85678	0.899316	0.356652	4.81225	0.000163862	31.7233	81.276	Upregulated
LINC01358	10.4408	41.6824	1.99721	0.50227	0.104555	5.87957	2.82118e-05	19.9329	42.5504	Upregulated
RGL2	148.328	234.738	0.662261	0.359687	0.33077	4.17245	0.000492416	43.1395	129.681	Upregulated
C10orf143	11.9772	60.1387	2.328	0.118426	0.368037	11.8485	2.13884e-10	39.6724	56.6505	Upregulated
AC034102.1	4.38776	8.29397	0.918579	0.864325	0.130723	2.63695	0.0160466	0.810543	7.00188	Upregulated
LINC00857	10.0341	64.7568	2.69012	0.0617274	0.487704	6.13321	1.79492e-05	35.7293	73.7161	Upregulated
AC022034.1	17.839	40.4176	1.17995	0.178603	0.0636762	2.68346	0.0147791	4.95733	40.1998	Upregulated
BX284668.5	3.25095	11.5175	1.8249	0.785937	0.414535	3.47628	0.00345367	3.19106	13.3421	Upregulated
IFNWP19	12.4669	80.141	2.68443	0.169985	0.121845	8.88092	3.52327e-07	51.3543	83.9938	Upregulated
RF01233	7.05203	18.5742	1.39719	0.147061	0.256246	3.47632	0.00336462	4.46027	18.5841	Upregulated
RPSAP12	1.94126	5.41227	1.47924	0.0603835	0.0526568	3.21715	0.00456646	1.21176	5.73025	Upregulated
AC087385.1	3.6656	17.4951	2.25483	0.574897	0.378819	4.91063	0.000229821	7.78917	19.8699	Upregulated
PCDHGC3	695.767	1090.04	0.647707	0.147644	0.0812727	3.20349	0.0045243	137.284	651.265	Upregulated
RPL23AP7	110.555	301.287	1.44637	0.323391	0.417742	6.74012	1.72697e-06	131.589	249.875	Upregulated
SUCLG2-AS1	51.1194	130.135	1.34807	0.22955	0.713241	4.71965	0.000294044	43.2465	114.785	Upregulated
C8orf58	37.3125	100.059	1.42312	0.888892	0.208224	4.74219	0.000285612	34.4632	91.0301	Upregulated
AKAP2	8.9812	38.1888	2.08817	0.2186	0.875802	6.37262	8.34063e-06	19.5085	38.9067	Upregulated
AMACR	11.2593	33.5048	1.57325	0.559172	0.0932024	2.96654	0.00976447	6.23549	38.2555	Upregulated
SNHG3	94.92	155.496	0.712093	0.332475	0.810726	3.2014	0.0038582	21.5034	99.6485	Upregulated
CRYZL2P	35.5538	195.777	2.46114	0.414713	0.517762	12.9958	3.88294e-10	134.169	186.278	Upregulated
MRPL20	545.763	1046.26	0.9389	0.486182	0.744167	9.28217	1.76058e-09	389.313	611.687	Upregulated
ARPIN	62.1923	158.097	1.346	0.182395	0.0809488	5.9228	2.17057e-05	61.5697	130.239	Upregulated
DECR2	48.079	125.696	1.38646	0.953924	0.425976	3.46086	0.00326388	30.0305	125.203	Upregulated
GNG10	4.93557	8.87279	0.846172	0.40678	0.19464	3.66078	0.00142522	1.70295	6.17149	Upregulated
EIF4EBP3	1.81011	8.03232	2.14974	0.327171	0.315152	4.2718	0.000747757	3.10295	9.34147	Upregulated
AC092944.1	5.66656	10.9133	0.945541	0.225174	0.800539	3.00805	0.00592474	1.65432	8.83914	Upregulated
STON1	45.7104	117.643	1.36383	0.0788734	0.210673	4.24201	0.000391321	36.5851	107.281	Upregulated
WDR92	48.6846	87.7642	0.850167	0.254564	0.0776674	2.97924	0.0077882	11.5996	66.5596	Upregulated
TTC4	22.9565	40.9841	0.836161	0.590618	0.246551	3.41533	0.00323279	6.90508	29.1501	Upregulated
TMEM35B	3.26973	19.121	2.54791	0.0791358	0.918104	6.07057	1.79272e-05	10.3052	21.3973	Upregulated
FAM86DP	46.2554	236.87	2.3564	0.475077	0.491828	5.93106	3.6003e-05	121.712	259.516	Upregulated
GATA2-AS1	3.18643	11.19	1.8122	0.163457	0.144715	3.41714	0.0036787	3.02446	12.9828	Upregulated
FAM111A-DT	87.2023	224.859	1.36658	0.23176	0.452072	5.1573	0.00016063	80.2391	195.074	Upregulated
SNHG6	82.856	119.881	0.53292	0.102132	0.347993	2.52228	0.0183566	6.80123	67.2479	Upregulated
AL353807.3	6.05741	23.8563	1.9776	0.367037	0.361215	4.9266	0.000200063	10.0768	25.521	Upregulated
SBF2-AS1	17.3406	26.0186	0.585394	0.413459	0.137905	3.05369	0.00593745	2.77547	14.5807	Upregulated
PGAM5	43.2174	57.8211	0.419984	0.731966	0.789742	2.20059	0.0388739	0.818469	28.389	Upregulated
AC026410.3	4.78171	10.4844	1.13265	0.12903	0.612396	3.26877	0.00330543	2.09831	9.3071	Upregulated
HAS2-AS1	13.6447	27.7724	1.02531	0.576542	0.261102	3.33694	0.00356499	5.2499	23.0055	Upregulated
AC092903.2	5.54377	13.754	1.31091	0.182628	0.637195	4.0322	0.000722115	3.94608	12.4744	Upregulated
FMN1	89.3631	179.89	1.00937	0.10896	0.390209	3.06918	0.00707368	28.2008	152.853	Upregulated
HMGN2P4	2.91218	9.19305	1.65844	0.271833	0.365044	4.04796	0.000785937	3.01565	9.5461	Upregulated
HAUS5	125.262	347.383	1.47158	0.0745981	0.187903	4.12626	0.00106013	106.497	337.746	Upregulated
SRD5A3-AS1	3.43827	6.16349	0.842064	0.941514	0.799314	2.43129	0.0254043	0.37489	5.07555	Upregulated
AC083829.1	2.36597	26.0057	3.45833	0.665642	0.369281	4.81757	0.000321361	13.056	34.2236	Upregulated
TRMT9B	15.2173	33.3491	1.13193	0.116141	0.813089	3.34649	0.00318172	6.83681	29.4267	Upregulated
SMIM20	226.78	315.308	0.47547	0.861168	0.486609	4.16955	0.000450559	44.3144	132.742	Upregulated
WBP1LP2	2.84113	13.1251	2.20779	0.784557	0.459522	7.69344	4.13527e-07	7.47651	13.0914	Upregulated
ALDH7A1P1	2.30125	5.68276	1.30418	0.101401	0.090222	2.16928	0.0449341	0.0859454	6.67707	Upregulated
LINC01094	6.64255	14.0146	1.07712	0.0899241	0.51311	2.53333	0.0183724	1.36068	13.3834	Upregulated
RNA5SP385	5.05863	14.5529	1.52449	0.0621353	0.357453	2.97255	0.00839709	2.76612	16.2224	Upregulated
TRNP1	6.45495	175.238	4.76276	0.911813	0.339221	7.35889	5.4295e-06	119.246	218.32	Upregulated
PRKDC	1095.16	1788.68	0.707748	0.544176	0.11103	3.93186	0.000775705	326.496	1060.54	Upregulated
PINX1	108.06	150.628	0.479157	0.415818	0.233565	2.72914	0.0114912	10.4345	74.7015	Upregulated
AC080023.2	6.09172	10.4908	0.784209	0.56432	0.604089	3.1769	0.00447215	1.52248	7.27576	Upregulated
AC113404.3	9.18117	33.4472	1.86514	0.361948	0.69795	7.87568	1.07137e-07	17.8577	30.6743	Upregulated
BORCS8	136.152	172.167	0.338591	0.306181	0.538702	3.83368	0.00079131	16.6354	55.3946	Upregulated
EID3	34.582	57.6955	0.738437	0.0864284	0.988246	3.32439	0.00267374	8.81249	37.4144	Upregulated
MIR100HG	384.043	2608.53	2.7639	0.0519426	0.832354	6.94897	7.25125e-06	1537.08	2911.88	Upregulated
TBX5-AS1	299.217	540.206	0.852319	0.732642	0.524862	4.11838	0.000689503	117.731	364.248	Upregulated
PABPC1P4	32.5389	70.9869	1.12539	0.202937	0.944179	3.38394	0.00355321	14.4653	62.4308	Upregulated
LINC00346	9.93104	96.6379	3.28257	0.135667	0.418609	7.43959	3.00576e-06	61.7288	111.685	Upregulated
HMBS	695.375	1650.23	1.2468	0.821	0.65329	10.1711	3.96295e-08	754.771	1154.94	Upregulated
RPL41P5	7.08848	16.2875	1.20021	0.487748	0.0508785	3.89454	0.000837532	4.28647	14.1115	Upregulated
AP001453.2	1.78261	67.0031	5.23216	0.301702	0.881802	10.1535	1.41209e-07	51.3537	79.0872	Upregulated
AC138123.1	1.49742	5.63037	1.91075	0.155654	0.115203	2.76433	0.0146968	0.939967	7.32593	Upregulated
FNTB	102.083	292.152	1.51698	0.285025	0.307102	11.5692	1.40095e-09	155.458	224.679	Upregulated
AC073611.2	1.24092	32.5537	4.71334	0.206989	0.602623	8.94008	5.9283e-07	23.7552	38.8704	Upregulated
MC1R	18.9714	30.8468	0.701291	0.307049	0.428642	2.38369	0.0268973	1.49991	22.2508	Upregulated
LINC00517	16.1399	110.865	2.7801	0.496006	0.349359	5.73301	5.1561e-05	59.2909	130.16	Upregulated
HMGB1P6	116.205	498.876	2.10201	0.0666121	0.197086	6.82077	5.40155e-06	263.223	502.119	Upregulated
RBM15B	101.451	130.878	0.367432	0.24601	0.890638	2.08002	0.0485403	0.204677	58.648	Upregulated
AL512408.1	1.99363	5.60081	1.49023	0.496512	0.134985	3.64709	0.00211743	1.51349	5.70085	Upregulated
AC008915.2	7.42388	17.7873	1.2606	0.128762	0.125399	3.91351	0.000941169	4.81892	15.9079	Upregulated
PMF1-BGLAP	4.09614	7.15138	0.803958	0.735711	0.401005	2.57973	0.017422	0.59323	5.51726	Upregulated
SNHG19	3.20909	13.1313	2.03277	0.763802	0.10602	3.45762	0.00386343	3.7654	16.079	Upregulated
LMF1-AS1	8.47341	42.3475	2.32126	0.0505317	0.275425	4.34653	0.000710888	17.1173	50.6309	Upregulated
AC027702.1	2.28108	8.40631	1.88175	0.423548	0.0558905	3.4357	0.00390811	2.30903	9.94142	Upregulated
AC009065.4	5.51213	8.88348	0.688515	0.806766	0.84703	2.53475	0.0192257	0.606244	6.13645	Upregulated
LINC01572	6.70745	22.1354	1.72252	0.335478	0.240746	4.11834	0.000789433	7.49301	23.3629	Upregulated
AL031058.1	3.6263	25.6333	2.82145	0.931812	0.830859	8.14462	9.43558e-07	16.2245	27.7895	Upregulated
AC021016.2	5.89344	9.92027	0.75127	0.176451	0.340193	2.12995	0.0435715	0.125974	7.92769	Upregulated
BOLA2-SMG1P6	3.57676	6.63363	0.891144	0.0657132	0.291006	2.69911	0.0144623	0.681666	5.43207	Upregulated
AC006058.1	9.80164	71.4151	2.86514	0.0760162	0.281931	4.23772	0.000894713	30.3199	92.9071	Upregulated
AC093249.6	1.48885	3.90092	1.38961	0.138271	0.204904	2.64897	0.0166451	0.494328	4.3298	Upregulated
AC087392.1	12.4834	89.335	2.83922	0.0837321	0.253772	5.32519	0.000111829	45.8618	107.841	Upregulated
AC015908.3	2.83132	5.02242	0.826907	0.300068	0.254832	2.08486	0.0496064	0.00413683	4.37806	Upregulated
AC015922.2	3.97253	10.7122	1.43112	0.333268	0.918677	5.19775	2.22568e-05	4.06937	9.40991	Upregulated
RPL17	82.0198	221.852	1.43555	0.751651	0.963703	9.42872	9.53192e-08	108.261	171.404	Upregulated
NBPF15	377.459	501.337	0.40946	0.271209	0.189165	3.41329	0.00299035	47.7981	199.957	Upregulated
MIR4482	3.1753	6.9653	1.13329	0.531015	0.161966	2.25551	0.0374404	0.247292	7.3327	Upregulated
AC090409.1	9.7596	40.9536	2.0691	0.12104	0.383421	4.51312	0.000479509	16.3782	46.0097	Upregulated
AC011447.3	5.26828	22.8922	2.11945	0.954491	0.134316	5.84541	3.66257e-05	11.1794	24.0684	Upregulated
CIRBP-AS1	1.9454	4.58592	1.23714	0.236487	0.676181	2.64049	0.0162017	0.546264	4.73476	Upregulated
AC010327.3	1.68043	31.3595	4.222	0.0735435	0.650382	8.76092	6.49615e-07	22.3828	36.9753	Upregulated
FAM156A	19.4391	48.9568	1.33254	0.0707021	0.866194	5.94618	1.12332e-05	19.1086	39.9266	Upregulated
AC027307.3	6.75841	17.522	1.37441	0.705475	0.15987	4.81492	0.000133592	6.0719	15.4554	Upregulated
A1BG-AS1	33.4926	58.5849	0.806686	0.712204	0.976567	4.34428	0.00018969	13.2196	36.965	Upregulated
HOMER3-AS1	4.79039	14.3399	1.58182	0.228525	0.52377	3.72011	0.00193103	4.09678	15.0022	Upregulated
IKBKG	36.1004	72.7865	1.01166	0.428335	0.162342	2.50444	0.0235521	5.61475	67.7575	Upregulated
NBPF9	257.162	387.544	0.591681	0.999117	0.625706	2.79325	0.0134832	31.0301	229.733	Upregulated
AC022150.4	133.56	208.827	0.644816	0.17762	0.944286	2.58855	0.0176412	14.5758	135.957	Upregulated
MIR222HG	3.83789	41.2236	3.42508	0.0535914	0.384744	10.1682	6.72388e-08	29.5097	45.2617	Upregulated
LPP-AS2	17.0059	26.5054	0.640252	0.174544	0.313177	2.97152	0.00676525	2.89156	16.1075	Upregulated
MILR1	12.9445	44.2794	1.7743	0.0933767	0.108184	2.90264	0.0108001	8.35578	54.3141	Upregulated
AC008494.3	2.03929	7.28257	1.83638	0.0524288	0.237203	3.29588	0.00464074	1.86635	8.6202	Upregulated
ANKRD34A	10.6434	34.039	1.67722	0.60162	0.0859833	3.77088	0.00219327	10.042	36.749	Upregulated
AC006058.3	6.00049	12.27	1.03198	0.517663	0.259526	2.88218	0.00987515	1.70147	10.8375	Upregulated
AL359643.3	18.5319	51.6808	1.47961	0.117834	0.396475	4.54001	0.0002637	17.7904	48.5073	Upregulated
NBPF25P	11.54	23.8969	1.05019	0.0693772	0.417186	3.42048	0.00387374	4.64567	20.0682	Upregulated
AL596325.2	6.08366	15.7499	1.37233	0.811295	0.233233	4.19131	0.000717085	4.7697	14.5627	Upregulated
AC006033.2	5.83552	19.5494	1.74419	0.454175	0.0929371	2.80443	0.0140059	3.23036	24.1975	Upregulated
AC009237.14	3.57455	11.2051	1.64832	0.425761	0.088653	2.6194	0.0195967	1.40973	13.8513	Upregulated
AL365203.2	21.5629	109.859	2.34903	0.0742442	0.127518	5.69647	5.01333e-05	55.1288	121.464	Upregulated
AL133215.2	4.29617	11.7824	1.45552	0.118953	0.991043	3.80351	0.00116185	3.37274	11.5998	Upregulated
DGCR11	24.7584	70.8474	1.5168	0.752813	0.124081	4.26782	0.000702879	23.031	69.1471	Upregulated
AC020904.2	19.6474	26.702	0.442609	0.731638	0.396781	3.02895	0.00548549	2.26714	11.8421	Upregulated
NOL12	55.9327	146.93	1.39336	0.454243	0.872565	8.48733	5.24212e-08	68.6088	113.385	Upregulated
AL355338.1	36.0653	49.0661	0.444117	0.758738	0.645087	2.87677	0.00905382	3.59995	22.4018	Upregulated
TUBGCP5	243.968	369.729	0.599778	0.0995292	0.999112	2.74841	0.011102	31.3956	220.127	Upregulated
UHRF1	25.436	1201.46	5.56177	0.12579	0.0687671	5.44647	0.000111336	709.613	1642.43	Upregulated
ORAI1	20.9404	87.8017	2.06796	0.0786013	0.170309	4.4347	0.000484119	34.721	99.0016	Upregulated
AC027682.6	6.8105	14.8808	1.12762	0.558012	0.999818	3.59321	0.00257226	3.29321	12.8474	Upregulated
HIST1H4I	36.0188	80.9198	1.16774	0.792031	0.291512	5.4493	2.27465e-05	27.7392	62.0626	Upregulated
AC245041.2	1.69608	9.3685	2.46561	0.0527206	0.0522157	6.04698	2.0106e-05	4.97377	10.3711	Upregulated
AC015922.3	5.94009	12.8819	1.11679	0.164496	0.331643	3.95939	0.000800079	3.27963	10.604	Upregulated
F8A1	4.05974	10.1039	1.31545	0.694225	0.278982	3.25452	0.00509342	2.09997	9.98837	Upregulated
MYO19	136.273	645.178	2.2432	0.933254	0.241441	5.55612	7.84814e-05	311.928	705.883	Upregulated
MRM1	9.06074	22.2351	1.29514	0.0900996	0.177491	3.05442	0.00711401	4.08058	22.2681	Upregulated
AC093535.2	9.01748	21.7271	1.2687	0.122855	0.439165	3.93473	0.000873663	5.95394	19.4652	Upregulated
AC126474.1	4.02814	12.9389	1.68353	0.494959	0.599084	4.39482	0.000556023	4.57854	13.243	Upregulated
AC011447.7	2.5592	10.3118	2.01054	0.0794826	0.437912	4.07237	0.000837712	3.72678	11.7785	Upregulated
AC126474.2	21.7929	38.9967	0.839495	0.352859	0.712098	3.55335	0.00167181	7.19433	27.2133	Upregulated
AC026471.6	2.64714	14.3829	2.44184	0.338541	0.699799	7.88722	7.58273e-07	8.57643	14.895	Upregulated
AC005831.1	4.62261	18.8768	2.02983	0.182833	0.569603	5.86186	2.99877e-05	9.07578	19.4326	Upregulated
AC079298.3	3.59728	11.7666	1.70972	0.0561628	0.107509	3.18124	0.00552127	2.74693	13.5917	Upregulated
ARRDC3-AS1	2.73676	4.96918	0.860538	0.494745	0.752685	2.4759	0.021136	0.36655	4.09829	Upregulated
SNHG4	19.2006	31.5957	0.718573	0.41086	0.188002	2.17966	0.0431508	0.426715	24.3633	Upregulated
C2orf81	2.29849	7.4846	1.70324	0.310379	0.142946	3.26829	0.00482966	1.82234	8.54987	Upregulated
LINC02606	12.4709	31.9785	1.35854	0.520835	0.597985	3.37359	0.00402541	7.21546	31.7999	Upregulated
AC133644.3	6.71195	18.5962	1.4702	0.433843	0.366943	3.77401	0.00171925	5.19664	18.5718	Upregulated
AC068831.7	5.85011	62.7605	3.42332	0.725415	0.266039	7.42388	4.3485e-06	40.3896	73.4312	Upregulated
AC093512.2	6.12417	25.4188	2.05331	0.265741	0.685777	5.4741	6.95626e-05	11.7666	26.8226	Upregulated
AC016831.7	22.4872	65.1909	1.53557	0.728922	0.948977	5.60007	3.78095e-05	26.5569	58.8505	Upregulated
AL049825.1	1.9522	17.8676	3.19418	0.0516839	0.150604	5.47881	8.66195e-05	9.67446	22.1564	Upregulated
AC004967.2	8.7584	15.6973	0.841777	0.747031	0.341952	2.55893	0.0179058	1.31497	12.5628	Upregulated
AC025442.2	4.1391	9.32009	1.17103	0.50853	0.085339	2.22023	0.0405137	0.251782	10.1102	Upregulated
AC093849.2	65.7601	96.7865	0.557594	0.0882553	0.156965	2.27821	0.033614	2.65327	59.3996	Upregulated
AC022415.2	29.1202	74.3535	1.35238	0.407516	0.132424	5.22229	4.48212e-05	27.1348	63.3316	Upregulated
AL354744.1	8.05895	11.7431	0.543152	0.933604	0.218915	2.26909	0.0324903	0.333993	7.03435	Upregulated

## Sheet: STable6
Supplementary Table 6. Gene ontology overrepresentation test of biological processes (Fisher’s Exact test using PANTHER GO-slim biological process) of genes upregulated in ctrl-iNs compared to ctrl-FBs. Related to Figure 1.
PANTHER GO-Slim Biological Process	Referencelist_basemean10.txt - REFLIST (12689)	Client Text Box Input (482)	Client Text Box Input (expected)	Client Text Box Input (over/under)	Client Text Box Input (fold Enrichment)	Client Text Box Input (P-value)
neuromuscular synaptic transmission (GO:0007274)	11	7	.42	+	16.75	3.89E-04
ammonium transport (GO:0015696)	10	6	.38	+	15.80	3.87E-03
drug transport (GO:0015893)	15	7	.57	+	12.29	3.00E-03
response to calcium ion (GO:0051592)	21	8	.80	+	10.03	2.53E-03
response to drug (GO:0042493)	33	12	1.25	+	9.57	1.17E-05
organic hydroxy compound transport (GO:0015850)	30	9	1.14	+	7.90	4.01E-03
response to metal ion (GO:0010038)	30	9	1.14	+	7.90	4.01E-03
regulation of ion transport (GO:0043269)	40	12	1.52	+	7.90	9.29E-05
regulation of membrane potential (GO:0042391)	67	19	2.55	+	7.47	3.80E-08
regulation of trans-synaptic signaling (GO:0099177)	42	10	1.60	+	6.27	8.61E-03
modulation of chemical synaptic transmission (GO:0050804)	42	10	1.60	+	6.27	8.61E-03
regulation of signaling (GO:0023051)	47	11	1.79	+	6.16	3.52E-03
response to inorganic substance (GO:0010035)	40	9	1.52	+	5.92	3.84E-02
regulation of transport (GO:0051049)	55	12	2.09	+	5.74	2.55E-03
chemical synaptic transmission (GO:0007268)	179	31	6.80	+	4.56	7.91E-09
anterograde trans-synaptic signaling (GO:0098916)	179	31	6.80	+	4.56	7.91E-09
trans-synaptic signaling (GO:0099537)	180	31	6.84	+	4.53	9.08E-09
synaptic signaling (GO:0099536)	180	31	6.84	+	4.53	9.08E-09
G-protein coupled receptor signaling pathway (GO:0007186)	150	19	5.70	+	3.33	9.65E-03
cell-cell signaling (GO:0007267)	282	35	10.71	+	3.27	2.41E-06
cell communication (GO:0007154)	285	35	10.83	+	3.23	3.14E-06
response to chemical (GO:0042221)	286	34	10.86	+	3.13	1.18E-05
regulation of biological quality (GO:0065008)	363	42	13.79	+	3.05	4.38E-07
system process (GO:0003008)	299	31	11.36	+	2.73	9.95E-04
nervous system process (GO:0050877)	244	24	9.27	+	2.59	4.07E-02
cell surface receptor signaling pathway (GO:0007166)	380	34	14.43	+	2.36	7.08E-03
response to stimulus (GO:0050896)	509	45	19.33	+	2.33	2.84E-04
multicellular organismal process (GO:0032501)	687	59	26.10	+	2.26	8.79E-06
macromolecule metabolic process (GO:0043170)	1761	35	66.89	-	.52	5.23E-03

## Sheet: STable7
Supplementary Table 7. Gene ontology overrepresentation test of biological processes (Fisher’s Exact test using PANTHER GO-slim biological process) of genes downregulated in ctrl-iNs compared to ctrl-FBs. Related to Figure 1.
GO_label (GO_id)	Referencelist_basemean10.txt - REFLIST (12689)	Client Text Box Input (892)	Client Text Box Input (expected)	Client Text Box Input (over/under)	Client Text Box Input (fold Enrichment)	Client Text Box Input (P-value)
mitotic sister chromatid segregation (GO:0000070)	37	12	2.60	+	4.61	2.33E-02
meiotic cell cycle process (GO:1903046)	49	15	3.44	+	4.35	4.35E-03
meiotic cell cycle (GO:0051321)	49	15	3.44	+	4.35	4.35E-03
reproductive process (GO:0022414)	51	15	3.59	+	4.18	6.97E-03
muscle contraction (GO:0006936)	56	15	3.94	+	3.81	2.06E-02
mitotic cell cycle (GO:0000278)	174	46	12.23	+	3.76	8.76E-11
mitotic cell cycle process (GO:1903047)	174	46	12.23	+	3.76	8.76E-11
microtubule-based movement (GO:0007018)	58	15	4.08	+	3.68	3.07E-02
muscle system process (GO:0003012)	59	15	4.15	+	3.62	3.72E-02
mitotic nuclear division (GO:0140014)	170	43	11.95	+	3.60	2.39E-09
regulation of cell cycle (GO:0051726)	98	20	6.89	+	2.90	4.30E-02
microtubule-based process (GO:0007017)	141	27	9.91	+	2.72	6.17E-03
cell cycle (GO:0007049)	436	80	30.65	+	2.61	2.84E-11
regulation of cellular process (GO:0050794)	660	79	46.40	+	1.70	5.76E-03
cellular process (GO:0009987)	3931	334	276.34	+	1.21	3.05E-02
metabolic process (GO:0008152)	2852	145	200.49	-	.72	3.24E-03
macromolecule metabolic process (GO:0043170)	1761	84	123.79	-	.68	4.35E-02
organic substance metabolic process (GO:0071704)	2423	114	170.33	-	.67	4.14E-04
translation (GO:0006412)	207	1	14.55	-	.07	8.86E-03

## Sheet: STable8
Supplementary Table 8. List of significantly upregulated proteins in fibrobalsts and downregulated in iN lines. Related to Figure 1.
Gene id	Mean IN	Mean FB	Log2FC	Shapiro Pvalue - IN	Shapiro Pvalue - FB	T	Pvalue	Low conf int	High conf int	type
VIM	31.6729	33.0151	0.0598749	0.993622	0.321185	9.83592	4.20221e-08	1.05237	1.63193	Upregulated
ACTG1	31.5042	32.266	0.0344703	0.295045	0.0758744	11.5119	2.16238e-11	0.625388	0.8982	Upregulated
TUBA1C	29.5699	29.8152	0.0119171	0.715581	0.430141	5.44456	1.72847e-05	0.151916	0.338619	Upregulated
EEF1A1	29.4476	30.0411	0.0287907	0.316138	0.355962	8.95105	4.1985e-08	0.454401	0.732728	Upregulated
HSP90AB1	28.5492	28.7249	0.00885109	0.141063	0.37397	3.04972	0.00549992	0.0568122	0.294569	Upregulated
ANXA2	28.8476	30.422	0.0766592	0.924948	0.838208	8.22705	4.88433e-07	1.16753	1.98109	Upregulated
HSPA8	28.4224	28.6909	0.0135669	0.708723	0.480648	4.79907	0.000145233	0.150945	0.386136	Upregulated
LDHA	28.5023	28.9913	0.0245441	0.62406	0.663852	4.12564	0.000617709	0.240272	0.737823	Upregulated
MYH9	28.338	29.8237	0.0737183	0.0567143	0.643429	18.7327	3.64608e-16	1.32225	1.64903	Upregulated
LGALS1	28.2938	29.2508	0.0479856	0.589863	0.157698	9.7914	2.13788e-09	0.754004	1.15982	Upregulated
FLNA	28.378	30.1886	0.0892298	0.999361	0.812175	11.1759	1.02018e-09	1.47113	2.15003	Upregulated
EEF2	27.8948	28.8726	0.0497045	0.459154	0.558264	21.4257	6.48247e-18	0.883932	1.07165	Upregulated
PLEC	28.0681	29.5524	0.0743399	0.926938	0.119236	12.103	6.16948e-11	1.2292	1.73924	Upregulated
DYNC1H1	27.7319	27.8571	0.0064962	0.207678	0.617603	2.12309	0.0478133	0.00134172	0.248965	Upregulated
IGFBP3	27.7693	28.6344	0.0442567	0.447015	0.551694	12.6618	3.35349e-11	0.722843	1.00729	Upregulated
FLNC	27.7145	29.8678	0.10795	0.739681	0.272032	33.163	8.45025e-23	2.01983	2.28677	Upregulated
AHNAK	27.8537	30.4378	0.127998	0.0848494	0.709402	18.78	7.95092e-12	2.29084	2.87747	Upregulated
ANXA6	27.5478	27.9606	0.0214583	0.227138	0.956983	6.36417	9.89317e-07	0.279443	0.546159	Upregulated
ACTA1	27.5409	28.2091	0.0345855	0.193448	0.502474	9.7683	5.14307e-10	0.527325	0.809098	Upregulated
CKAP4	27.3312	27.655	0.0169952	0.757115	0.977111	4.13776	0.000402782	0.161907	0.485831	Upregulated
CALU	26.9906	27.3187	0.0174307	0.970504	0.0644887	3.35097	0.00247179	0.126831	0.529329	Upregulated
YWHAE	27.2335	27.8468	0.0321266	0.134207	0.0502563	11.7988	4.82734e-10	0.504258	0.722246	Upregulated
ACTN4	27.1187	28.6301	0.0782426	0.894165	0.98857	23.7233	2.16746e-18	1.38	1.64272	Upregulated
PRDX1	27.2103	27.4719	0.013799	0.917214	0.246445	4.89257	7.96748e-05	0.150275	0.372744	Upregulated
YWHAZ	27.0479	27.4425	0.0208971	0.670988	0.943227	11.2406	3.30486e-11	0.322287	0.466981	Upregulated
PFN1	27.0323	28.0677	0.0542302	0.884065	0.093841	18.6889	2.26323e-13	0.919202	1.15174	Upregulated
CFL1	26.9508	28.0964	0.0600557	0.340482	0.762827	18.3074	3.07919e-16	1.01686	1.27429	Upregulated
VCP	26.9065	27.1571	0.0133771	0.270034	0.430677	5.45246	1.07044e-05	0.156089	0.345203	Upregulated
HSP90AA1	26.9087	27.2376	0.0175284	0.825539	0.837947	6.64491	2.14668e-06	0.225442	0.432413	Upregulated
ANXA1	26.9062	28.5595	0.0860339	0.464007	0.375136	15.0061	8.74071e-12	1.42226	1.88441	Upregulated
SEL1L	26.7529	27.7516	0.0528767	0.703482	0.619115	8.08923	1.39789e-07	0.740349	1.25709	Upregulated
TAPBPL	26.2026	27.8965	0.090371	0.0862713	0.512154	6.96188	6.67579e-06	1.17196	2.21573	Upregulated
SPTAN1	26.8666	27.2503	0.0204572	0.799444	0.823994	3.39584	0.00242306	0.150269	0.617085	Upregulated
MSN	26.7817	28.0785	0.0682196	0.421547	0.816875	23.9893	2.92483e-19	1.18571	1.40794	Upregulated
TLN1	26.7017	28.5957	0.0988687	0.279254	0.674193	24.1239	2.62078e-19	1.73264	2.05543	Upregulated
VCL	26.6882	28.034	0.0709746	0.158465	0.731236	24.7171	1.26477e-17	1.23291	1.45865	Upregulated
[truncated: 1,574 more rows]

## Sheet: STable9
Supplementary Table 9. List of significantly downregulated proteins in fibrobalsts and upregulated in iN lines. Related to Figure 1.
[truncated: 1,787 more rows]
