# Supplementary material for: Distinct subcellular autophagy impairments in induced neurons from patients with Huntington's disease
Source: Brain. 2021 Dec 22;145(9):3035–57. doi: 10.1093/brain/awab473 (PMC9473361; doi:10.1093/brain/awab473)
Supplement: awab473_Supplementary_Data [file awab473_supplementary_data.zip › brain-2021-00831-File014.xlsx]

## Sheet: STable10
Supplementary Table 10. List of significantly upregulated RNAs in HD-iNs compared to control-iN lines. Related to Figure 2.
Gene	Mean CTRL	Mean HD	Log2FC	Shapiro Pvalue - CTRL	Shapiro Pvalue - HD	T	Pvalue	Low conf int	High conf int	type
ABCC8	488.726	1413.58	1.53225	0.427337	0.233593	2.77692	0.0258679	146.283	1703.42	Upregulated
GTF2IRD1	91.3083	123.634	0.437255	0.606588	0.427009	2.75674	0.0174865	6.75585	57.8951	Upregulated
ARSD	44.732	80.5878	0.849255	0.38203	0.130965	2.66057	0.0280879	4.92691	66.7847	Upregulated
PKD1	44.73	79.1458	0.823269	0.509867	0.868767	2.20526	0.0489277	0.191872	68.6397	Upregulated
IFFO1	207.383	342.026	0.721807	0.353667	0.866569	2.3069	0.0400619	7.21923	262.066	Upregulated
IDS	178.203	312.825	0.811837	0.869101	0.119161	2.3448	0.0372898	9.367	259.878	Upregulated
EXTL3	1213.6	1688.18	0.476172	0.141991	0.853147	2.25235	0.0442988	14.2939	934.857	Upregulated
ANGEL1	708.308	945.897	0.417306	0.11409	0.287248	2.37566	0.0358788	18.6201	456.557	Upregulated
ADSS	194.582	274.574	0.496822	0.955023	0.432719	2.33887	0.0397011	4.5237	155.462	Upregulated
TUBG2	266.904	432.316	0.695765	0.632531	0.777795	2.78128	0.0178016	34.5765	296.247	Upregulated
TRIO	216.225	317.564	0.554511	0.995632	0.73011	3.30242	0.00639109	34.4052	168.272	Upregulated
PNKP	157.379	243.277	0.628355	0.119791	0.0954466	2.4603	0.0334028	8.22764	163.568	Upregulated
CTNS	850.559	1190.94	0.485613	0.796929	0.669947	2.52614	0.0289381	42.3298	638.425	Upregulated
FSTL4	44.2942	74.7064	0.754113	0.056808	0.103054	2.35865	0.0361792	2.31247	58.5119	Upregulated
NRIP2	48.4769	77.3773	0.674612	0.590846	0.667914	2.80085	0.0172531	6.18881	51.612	Upregulated
SYNE2	611.106	921.056	0.591867	0.106026	0.659934	2.35527	0.0376963	21.023	598.878	Upregulated
SFSWAP	151.745	215.017	0.502798	0.216275	0.182848	2.39749	0.0416335	3.02047	123.523	Upregulated
MRPS24	1.82781	6.66642	1.8668	0.109519	0.520897	6.53028	2.93845e-05	3.22253	6.4547	Upregulated
SPHK2	32.9973	53.4052	0.694633	0.833683	0.37231	2.27747	0.0450374	0.544563	40.2713	Upregulated
U2AF2	23.8494	35.8875	0.589524	0.0913614	0.213812	2.41537	0.0327892	1.16614	22.9099	Upregulated
ZNF76	362.368	508.691	0.489333	0.066203	0.837777	2.85369	0.0148343	34.3005	258.345	Upregulated
CACNB1	114.606	175.847	0.617643	0.247906	0.860193	2.49625	0.0292041	7.41433	115.068	Upregulated
SMG6	339.499	431.707	0.346649	0.22507	0.887557	2.57234	0.0311767	10.5291	173.889	Upregulated
DGCR2	973.777	1556.74	0.676861	0.560765	0.585322	2.30092	0.0404412	29.9891	1135.93	Upregulated
TCOF1	529.458	736.436	0.476045	0.269013	0.0869031	2.43388	0.0348967	17.8595	396.097	Upregulated
OSBPL3	1597.34	2489.13	0.639967	0.300808	0.526321	3.51867	0.00524643	329.862	1453.71	Upregulated
WDR1	3445.5	4847.43	0.492508	0.791832	0.283548	2.41713	0.0353298	116.586	2687.28	Upregulated
CHFR	328.097	518.175	0.659315	0.388845	0.645765	2.25661	0.0467206	3.32577	376.829	Upregulated
AP1M1	699.368	1162.47	0.733066	0.100045	0.619438	2.47789	0.0291139	55.7839	870.414	Upregulated
PTPN23	105.391	155.927	0.565115	0.123592	0.147815	2.19632	0.049062	0.245115	100.826	Upregulated
IGSF9B	3.07907	7.73792	1.32945	0.265373	0.206706	2.56496	0.0267632	0.648359	8.66934	Upregulated
ATP8B1	75.1567	115.822	0.623932	0.78833	0.67698	2.438	0.0359763	3.2741	78.056	Upregulated
TRAF5	353.707	449.982	0.347314	0.578415	0.551166	3.40258	0.00532379	34.5494	158.001	Upregulated
ZNF586	209.593	287.372	0.455331	0.463765	0.122533	3.18628	0.00783746	24.5877	130.971	Upregulated
PILRA	9.92209	20.6906	1.06026	0.573283	0.386499	2.29869	0.0416947	0.482365	21.0547	Upregulated
ATG16L1	418.771	606.748	0.534936	0.477951	0.943957	2.8095	0.0232879	33.1806	342.774	Upregulated
ADD1	1632.93	2474.83	0.599872	0.89146	0.690304	2.5398	0.0284183	107.879	1575.94	Upregulated
PXN	676.92	1038.3	0.61716	0.424253	0.509714	2.80924	0.0157718	81.0967	641.655	Upregulated
TBX5	215.322	373.87	0.796039	0.70486	0.956601	2.88436	0.0154591	36.9215	280.174	Upregulated
RAB11FIP3	27.185	48.0879	0.822864	0.620797	0.902558	2.62383	0.0226708	3.49078	38.315	Upregulated
DTX2	88.5183	159.861	0.852769	0.944403	0.66424	2.43841	0.031402	7.53565	135.15	Upregulated
RNF31	2.39143	7.08263	1.56641	0.789557	0.550491	4.05514	0.00449086	1.97495	7.40744	Upregulated
COMT	1225.75	1631.24	0.412304	0.442747	0.719999	2.47219	0.0323777	41.3893	769.592	Upregulated
DHPS	48.751	84.8573	0.799606	0.526638	0.90073	2.60439	0.0247283	5.54499	66.6675	Upregulated
HOOK2	68.8086	108.316	0.654591	0.930187	0.0659467	2.52056	0.027628	5.19101	73.8245	Upregulated
NUP188	1854.5	2250.08	0.27895	0.597694	0.188902	3.61975	0.00353482	157.383	633.788	Upregulated
MZF1	44.9754	94.414	1.06987	0.397938	0.213452	2.4067	0.0356957	3.99009	94.8872	Upregulated
SETD1A	14.6363	22.0512	0.591311	0.915315	0.58891	2.65202	0.0229296	1.24237	13.5875	Upregulated
SMARCB1	91.671	165.195	0.849636	0.31003	0.161132	2.238	0.0462349	1.45776	145.591	Upregulated
TOP3B	3.52275	7.68202	1.12478	0.14953	0.541013	2.6285	0.0234156	0.677819	7.64072	Upregulated
LRP5L	38.6873	66.33	0.777801	0.549196	0.465568	2.32301	0.0435263	0.984302	54.3011	Upregulated
RHBDD3	279.134	464.844	0.735788	0.603718	0.933019	2.26192	0.0454476	4.50826	366.911	Upregulated
ZC3H7B	81.1551	116.548	0.522173	0.567289	0.414844	2.47376	0.0293704	4.20447	66.5817	Upregulated
TRMU	808.829	1340.81	0.729194	0.311417	0.466191	2.95752	0.0143033	131.363	932.59	Upregulated
ZFYVE21	457.229	732.073	0.679069	0.678802	0.595354	2.21114	0.0497871	0.30621	549.38	Upregulated
TM9SF1	58.8649	86.4479	0.554424	0.986958	0.390248	2.71304	0.0189946	5.40671	49.7593	Upregulated
PYGB	5838.85	9044.12	0.631295	0.341585	0.104912	2.32172	0.0388632	193.638	6216.89	Upregulated
NINL	196.777	337.452	0.778118	0.484478	0.329882	2.53821	0.0268655	19.2491	262.1	Upregulated
MTG2	287.361	377.185	0.392408	0.0742625	0.655052	2.61693	0.029368	11.4293	168.219	Upregulated
MAP1LC3A	338.168	624.089	0.884012	0.0531324	0.457876	3.35686	0.00643719	98.3508	473.492	Upregulated
CCDC22	151.322	219.637	0.5375	0.578346	0.977211	2.41313	0.0361116	5.37754	131.253	Upregulated
CENPT	555.834	887.451	0.675013	0.174293	0.741362	2.56246	0.0324405	35.2653	627.968	Upregulated
LONP2	1447.37	1848.25	0.35272	0.106479	0.766564	2.2958	0.0405044	20.427	781.318	Upregulated
ARL2BP	16.2179	35.2225	1.11891	0.0689808	0.903571	2.5769	0.0308825	2.20721	35.8019	Upregulated
SLC7A6OS	115.973	170.685	0.557551	0.11371	0.424778	2.58571	0.025561	8.068	101.357	Upregulated
RNF40	681.762	993.176	0.542782	0.429857	0.0808526	2.35413	0.0386494	19.5231	603.305	Upregulated
AP3B2	92.3477	164.434	0.832359	0.1092	0.910957	2.85243	0.0156693	16.4913	127.681	Upregulated
KLHDC4	617.773	902.09	0.546194	0.374181	0.558489	2.33783	0.0408583	14.3094	554.324	Upregulated
CLASRP	42.2079	81.6411	0.95178	0.353103	0.0627821	3.10856	0.00911457	11.7723	67.0939	Upregulated
DOT1L	18.3242	32.4328	0.823703	0.288059	0.877126	2.84217	0.0149397	3.2833	24.9339	Upregulated
TBC1D17	121.789	211.053	0.793219	0.228323	0.516936	3.80602	0.00343116	37.0299	141.497	Upregulated
CCDC130	315.135	483.176	0.616578	0.396051	0.298486	2.51735	0.0339082	16.0807	320.001	Upregulated
CCDC61	2.18989	4.98856	1.18777	0.218082	0.94715	2.60793	0.0293196	0.355446	5.2419	Upregulated
AKAP8	442.56	668.114	0.59422	0.781479	0.483482	2.48819	0.0296096	26.6901	424.417	Upregulated
EPHX3	3.1984	9.14238	1.51522	0.878865	0.0947195	2.3868	0.0451032	0.166831	11.7211	Upregulated
ANKRD27	353.319	566.823	0.681926	0.499018	0.839329	2.2247	0.0471767	3.1565	423.851	Upregulated
TYK2	580.939	929.548	0.678142	0.204748	0.887756	2.6384	0.0273314	48.9969	648.22	Upregulated
CYTH2	286.114	439.943	0.620725	0.623981	0.580832	2.38683	0.0400118	8.67529	298.982	Upregulated
LIG1	231.41	370.081	0.677391	0.185324	0.375018	2.45183	0.030492	15.4405	261.901	Upregulated
ZNF574	235.098	430.493	0.872724	0.826737	0.789579	2.20919	0.0485518	1.47331	389.315	Upregulated
RASA4	9.63028	13.5039	0.487721	0.0742459	0.748842	2.61422	0.0231366	0.633564	7.11357	Upregulated
BRAT1	359.943	642.725	0.836432	0.807113	0.65816	2.34014	0.0391729	16.7999	548.763	Upregulated
PTCD1	66.5491	89.5038	0.427529	0.381567	0.12638	2.54558	0.0281563	2.98369	42.9256	Upregulated
KANK1	1657.74	2427.36	0.550171	0.766485	0.847605	2.63399	0.0269896	109.511	1429.73	Upregulated
EDRF1	428.551	548.524	0.356088	0.268075	0.0737818	2.22684	0.0460851	2.45478	237.491	Upregulated
GIT1	196.779	270.061	0.45671	0.661986	0.448763	2.23135	0.0455019	1.72474	144.84	Upregulated
CYTH1	463.454	817.688	0.819125	0.273946	0.277644	2.52783	0.028103	45.7592	662.709	Upregulated
KAT2A	117.39	179.461	0.612359	0.588568	0.437457	2.3261	0.0425382	2.54481	121.597	Upregulated
CCND1	544.31	1130.55	1.05453	0.500537	0.276033	3.00952	0.012855	153.357	1019.13	Upregulated
TCIRG1	2460.13	4712.2	0.937665	0.284568	0.394797	2.44219	0.0312368	240.376	4263.76	Upregulated
VWF	3.75908	12.7287	1.75963	0.206251	0.672305	3.83937	0.00289341	3.80956	14.1297	Upregulated
OGFOD2	15.5473	34.6689	1.15698	0.490455	0.207413	3.76881	0.00270946	8.05847	30.1847	Upregulated
CDCA3	52.7517	84.1459	0.673675	0.478454	0.238173	2.78739	0.0200106	6.1394	56.649	Upregulated
TCERG1	679.779	943.613	0.473129	0.859487	0.491177	2.31832	0.0388891	15.8714	511.797	Upregulated
ZNF346	285.945	410.282	0.520881	0.609942	0.965983	2.42706	0.0333182	11.762	236.913	Upregulated
ABCB6	45.0528	88.4167	0.972704	0.581508	0.311891	2.37934	0.0389685	2.68204	84.0459	Upregulated
DLX2	1.04538	3.3325	1.67257	0.187668	0.977655	2.37611	0.042609	0.0955898	4.47864	Upregulated
ATP6V1B1	4.08568	11.6725	1.51447	0.735052	0.889318	3.515	0.00566957	2.7711	12.4026	Upregulated
AMPD2	2111.05	2928.93	0.472415	0.825595	0.0736695	2.29102	0.0409148	39.8069	1595.96	Upregulated
SRSF11	1793.42	2307.74	0.363769	0.964533	0.362334	2.1798	0.0499873	0.0335723	1028.61	Upregulated
ECE1	2443.77	3769.41	0.625234	0.70423	0.40714	2.22886	0.0458708	28.6273	2622.67	Upregulated
NEK6	430.122	727.332	0.75787	0.0896212	0.863826	2.35728	0.0412024	14.5702	579.851	Upregulated
DENND1A	178.966	227.541	0.346447	0.794437	0.380492	2.74081	0.0179141	9.95743	87.1941	Upregulated
FLVCR2	46.341	87.2356	0.912627	0.341312	0.875375	2.25905	0.0490483	0.209469	81.5798	Upregulated
ZNF410	40.8575	71.3943	0.805208	0.880744	0.437726	3.00755	0.0202847	6.41301	54.6606	Upregulated
SLF2	990.039	1395.23	0.494949	0.959858	0.434051	2.71514	0.0268725	60.0052	750.384	Upregulated
KANSL1	98.957	125.097	0.338168	0.117814	0.622315	2.29945	0.0411474	1.2467	51.0324	Upregulated
TMEM131L	286.308	448.813	0.648549	0.0715857	0.0794681	2.35271	0.0368922	11.7012	313.31	Upregulated
PDZRN3	109.095	174.257	0.675639	0.744598	0.915365	2.68468	0.0219148	11.4711	118.854	Upregulated
PILRB	27.0913	136.287	2.33075	0.26885	0.40547	2.88921	0.0257739	18.1018	200.29	Upregulated
CSMD2	148.533	274.397	0.885484	0.554256	0.308141	3.3576	0.0061741	43.6147	208.114	Upregulated
CCZ1	177.49	313.069	0.818743	0.798887	0.1266	2.90533	0.0132045	33.8946	237.263	Upregulated
CYREN	315.54	388.522	0.300171	0.880437	0.992095	2.3983	0.0400498	4.12654	141.836	Upregulated
RBM19	242.788	348.944	0.523301	0.204721	0.612191	2.6211	0.022359	17.9008	194.412	Upregulated
OBSL1	56.5437	95.4995	0.756126	0.225286	0.940725	2.8303	0.0174161	8.39546	69.5161	Upregulated
PEPD	1840.03	3131.63	0.767183	0.756188	0.880761	2.26588	0.0427553	49.6269	2533.57	Upregulated
RPS10	7.31583	14.514	0.988353	0.727707	0.561173	2.94963	0.0157575	1.70085	12.6955	Upregulated
LRRFIP1	421.2	646.826	0.618872	0.203511	0.461408	2.62296	0.0266475	32.4004	418.852	Upregulated
TUBGCP3	119.455	212.344	0.82993	0.266946	0.145187	2.49269	0.0317751	9.89369	175.883	Upregulated
BCL2L12	20.1235	32.1283	0.67496	0.62229	0.268535	3.41476	0.0060248	4.23803	19.7715	Upregulated
L3HYPDH	133.489	261.272	0.968831	0.293906	0.75704	2.64271	0.0222918	21.8054	233.76	Upregulated
TRAF2	263.283	389.612	0.565421	0.36737	0.7681	2.46989	0.0301014	14.469	238.188	Upregulated
GFER	14.5252	25.8034	0.829001	0.473633	0.163486	2.49668	0.0407145	0.627969	21.9284	Upregulated
TNFRSF19	1223.38	2001.84	0.710454	0.695462	0.896707	2.7921	0.0176383	164.223	1392.7	Upregulated
GNAZ	356.366	514.315	0.529293	0.171494	0.486533	2.6317	0.0288723	20.6956	295.203	Upregulated
DOCK4	441.346	652.162	0.563319	0.965466	0.88365	2.27833	0.0421981	8.77557	412.855	Upregulated
PRKRIP1	331.753	386.167	0.219115	0.459134	0.892871	2.71168	0.0212068	9.92318	98.9048	Upregulated
NRL	0.525544	2.34003	2.15465	0.191029	0.393196	2.5059	0.040055	0.108501	3.52047	Upregulated
MAU2	460.771	751.236	0.705217	0.650864	0.168084	2.65945	0.0209819	52.2009	528.73	Upregulated
SAFB2	459.358	756.764	0.720225	0.202283	0.478703	3.07906	0.00965924	86.7125	508.1	Upregulated
USHBP1	1.54767	5.82325	1.91173	0.368806	0.288329	2.86962	0.0204841	0.84964	7.70153	Upregulated
FCHO1	37.0098	73.8162	0.996031	0.281767	0.608141	5.54642	0.000316825	21.8713	51.7416	Upregulated
UCK1	209.006	343.14	0.71525	0.861816	0.14836	2.26341	0.0433938	4.70104	263.566	Upregulated
HIP1R	147.458	272.414	0.885502	0.163689	0.0771269	2.27937	0.0427335	4.85504	245.058	Upregulated
DNMT1	221.272	330.589	0.579222	0.40073	0.0510887	2.59262	0.0241999	17.033	201.603	Upregulated
POLN	56.8225	82.8402	0.543869	0.905075	0.691473	3.26021	0.00714464	8.55607	43.4794	Upregulated
ANKHD1	49.9524	88.4254	0.823906	0.517484	0.54113	2.59459	0.031709	4.31889	72.6271	Upregulated
PIAS3	643.336	923.006	0.520767	0.20351	0.357854	2.96161	0.0157634	66.3457	492.994	Upregulated
RHPN2	117.621	179.154	0.607055	0.195618	0.457121	2.53335	0.0299555	7.32405	115.742	Upregulated
DHX30	1071.18	1637.76	0.612526	0.865298	0.65281	2.37531	0.0350844	46.7993	1086.36	Upregulated
FCRLA	1.49241	4.43555	1.57147	0.0773225	0.999958	2.40178	0.0402182	0.163986	5.72229	Upregulated
PER2	37.1692	53.3004	0.520038	0.515582	0.262088	2.33517	0.0378672	1.06714	31.1952	Upregulated
GPS2	15.3602	36.5417	1.25035	0.166909	0.0896382	3.31444	0.00766846	6.9704	35.3927	Upregulated
STARD13	360.673	534.421	0.567283	0.402765	0.203016	2.44142	0.0328427	17.0134	330.481	Upregulated
FAM83F	6.29547	13.4646	1.09679	0.678348	0.500194	2.37486	0.0374495	0.501162	13.8371	Upregulated
ZNF767P	82.6269	140.132	0.762105	0.948088	0.164451	2.75653	0.0174882	12.0167	102.994	Upregulated
STK26	86.0042	136.483	0.666245	0.114392	0.384702	2.29123	0.0465285	0.954453	100.004	Upregulated
DAGLA	39.6222	81.3397	1.03765	0.368991	0.849386	2.80732	0.0174422	8.90517	74.5297	Upregulated
ADAMTS8	10.9109	27.7764	1.34808	0.161578	0.596554	2.40084	0.0352049	1.40169	32.3292	Upregulated
RDH5	11.6606	22.8461	0.970313	0.941591	0.947652	3.55364	0.00667174	4.01157	18.3596	Upregulated
CCDC142	51.6245	102.877	0.994793	0.855478	0.0717839	2.28451	0.0458056	1.16355	101.342	Upregulated
SLC9A5	87.9426	170.561	0.955651	0.78203	0.312107	2.9562	0.0124081	21.4889	143.747	Upregulated
URB2	189.686	285.277	0.588751	0.569498	0.655669	3.06627	0.0100617	27.4626	163.72	Upregulated
REV1	261.692	376.222	0.523713	0.225486	0.560213	2.36714	0.0366906	8.43725	220.622	Upregulated
SCRN1	2896.37	3957.71	0.450421	0.221426	0.752152	2.22783	0.0458502	23.0177	2099.66	Upregulated
SPDYE1	20.893	41.2892	0.982743	0.21642	0.912945	2.59918	0.0319972	2.25991	38.5324	Upregulated
XPA	81.9278	122.843	0.58439	0.163396	0.525741	2.25409	0.0437698	1.34606	80.4842	Upregulated
ARHGEF39	8.79182	20.7762	1.2407	0.548216	0.267243	2.57838	0.0263241	1.70862	22.2602	Upregulated
MYO7A	168.653	305.313	0.85623	0.0737989	0.748224	2.35331	0.043459	5.00263	268.317	Upregulated
CREBZF	635.91	1006.75	0.66281	0.45069	0.323963	2.35386	0.0373816	25.7546	715.925	Upregulated
ITPKA	3.14803	9.04728	1.52303	0.728358	0.464259	3.67472	0.00527629	2.25763	9.54087	Upregulated
UACA	475.734	656.407	0.464434	0.634268	0.563627	3.1763	0.0082768	56.2843	305.061	Upregulated
DUOX1	108.2	152.769	0.497653	0.119124	0.293801	2.29049	0.0411599	2.11144	87.0267	Upregulated
KIF11	22.9589	32.5459	0.50342	0.272777	0.350394	2.50472	0.0322871	0.99961	18.1743	Upregulated
GIT2	796.617	1153.61	0.534201	0.280487	0.516209	3.5466	0.00408719	137.412	576.579	Upregulated
ZNF740	38.2896	46.6885	0.286113	0.231683	0.552554	2.24132	0.0448772	0.226128	16.5716	Upregulated
WDFY2	278.935	422.398	0.598673	0.826544	0.516262	2.66425	0.0212445	25.6102	261.315	Upregulated
RHOT2	961.649	1530.69	0.670595	0.323202	0.0987833	2.57088	0.0319352	62.4272	1075.64	Upregulated
SGSM2	140.289	215.194	0.617235	0.488888	0.765249	2.60272	0.0283803	9.90183	139.908	Upregulated
CBX8	45.4312	71.1094	0.646359	0.758649	0.102742	2.47243	0.0310136	2.81547	48.5411	Upregulated
STRIP1	479.284	816.913	0.769302	0.610705	0.0612889	2.60408	0.0235812	54.0972	621.161	Upregulated
CIAO1	1208.22	1674.05	0.470465	0.114459	0.440146	2.21186	0.048786	2.95157	928.72	Upregulated
ANKRD53	16.3755	38.1	1.21825	0.988126	0.601563	2.60652	0.0313919	2.49282	40.9563	Upregulated
SFXN5	226.893	297.959	0.393101	0.180517	0.965184	2.33805	0.0385006	4.4707	137.661	Upregulated
STK11IP	266.69	371.572	0.478475	0.348959	0.436611	2.96336	0.014066	26.1238	183.639	Upregulated
IQSEC1	888.203	1333.48	0.586236	0.114773	0.982316	2.40692	0.0331202	42.1469	848.41	Upregulated
EIF2B5	941.355	1254.47	0.414272	0.349061	0.957119	2.49906	0.0353597	27.1147	599.124	Upregulated
C1QTNF2	118.669	267.265	1.17132	0.235146	0.807568	2.77529	0.0257728	23.576	273.615	Upregulated
RMND5B	508.751	718.205	0.497437	0.199245	0.209157	2.31479	0.0401409	11.1955	407.714	Upregulated
LUC7L2	243.975	357.154	0.549815	0.279468	0.56668	2.8628	0.0143681	26.9737	199.385	Upregulated
DENND2A	58.8467	89.2991	0.601683	0.878719	0.32377	3.08806	0.00962697	8.91138	51.9933	Upregulated
PXDNL	23.1387	46.7442	1.01448	0.943857	0.699502	3.45856	0.00475223	8.72896	38.4822	Upregulated
ARHGAP39	7.61127	16.9634	1.15622	0.803915	0.0638212	2.6024	0.0267786	1.32341	17.3809	Upregulated
MED22	277.006	449.597	0.698716	0.640105	0.309836	2.33068	0.0410864	8.44015	336.742	Upregulated
INCENP	9.03213	17.7924	0.978124	0.845225	0.712396	2.80041	0.017472	1.86335	15.6572	Upregulated
MTMR12	368.23	501.796	0.446495	0.14713	0.831493	2.21573	0.0471967	1.9496	265.183	Upregulated
MAGI1	245.618	368.255	0.584286	0.298111	0.38506	2.77088	0.0176489	25.6487	219.624	Upregulated
ANKAR	33.6021	49.9547	0.572067	0.808589	0.3006	2.4457	0.0353223	1.38128	31.3238	Upregulated
ASAP2	17.3063	29.0665	0.748058	0.212824	0.923694	2.61865	0.0260197	1.72878	21.7916	Upregulated
ASTN1	315.518	528.036	0.742914	0.126449	0.524436	3.91234	0.00253064	92.6226	332.413	Upregulated
CCNO	7.58093	13.4536	0.827541	0.616902	0.299906	2.35862	0.0391061	0.354685	11.3906	Upregulated
ZNF599	80.9535	128.151	0.662677	0.477639	0.594335	2.36551	0.0373922	3.29669	91.0978	Upregulated
MAGED4	15.7131	38.2156	1.28219	0.884277	0.469366	2.76462	0.0196453	4.41245	40.5925	Upregulated
RABGEF1	50.2213	66.0049	0.394274	0.202874	0.426337	2.29545	0.0429981	0.597124	30.9701	Upregulated
FLCN	255.128	412.139	0.691911	0.527197	0.499148	3.46891	0.00607342	56.097	257.926	Upregulated
SAXO1	23.4757	35.9555	0.615043	0.511662	0.0915575	2.48432	0.0289659	1.51838	23.4412	Upregulated
MCU	137.591	219.027	0.670728	0.0880975	0.811229	2.4133	0.0332424	7.68086	155.193	Upregulated
FBXO32	99.538	150.103	0.59263	0.667935	0.495658	5.00991	0.000420528	28.2967	72.8325	Upregulated
PANK4	214.069	338.032	0.65908	0.0630223	0.802234	2.39061	0.0433619	4.70141	243.223	Upregulated
DZIP1L	55.2027	96.8104	0.810423	0.729232	0.792323	2.46827	0.0300153	4.78137	78.434	Upregulated
ESYT3	279.971	451.522	0.68952	0.539422	0.672714	2.45646	0.0314226	18.2713	324.831	Upregulated
NRG2	17.4951	42.5403	1.28188	0.515736	0.129122	2.81656	0.0209446	4.80493	45.2856	Upregulated
ZNF276	33.6702	70.1567	1.05911	0.180792	0.0571298	2.34066	0.0433542	1.34682	71.6264	Upregulated
CCDC24	45.9521	71.7463	0.642774	0.93211	0.612303	2.36878	0.0365572	1.92037	49.668	Upregulated
CCDC58	52.3869	111.822	1.09392	0.121389	0.246372	2.7023	0.020815	10.9381	107.932	Upregulated
SPTBN4	76.7739	133.649	0.799757	0.0566912	0.102108	2.40516	0.0362402	4.41801	109.331	Upregulated
IL6R	77.1679	121.603	0.65611	0.486681	0.134152	2.64403	0.0217053	7.74156	81.1294	Upregulated
CCNF	111.207	174.588	0.650713	0.785411	0.693434	2.36622	0.0369049	4.59426	122.169	Upregulated
RBM15	309.831	424.757	0.455155	0.153548	0.694778	3.12263	0.0159	28.6216	201.23	Upregulated
ACP6	161.414	241.199	0.579464	0.938129	0.624798	2.3258	0.0397062	4.47597	155.096	Upregulated
REL	79.5036	112.917	0.506178	0.223294	0.568846	2.38136	0.0353998	2.71278	64.1151	Upregulated
KCNF1	23.369	46.5922	0.995493	0.134058	0.90582	2.44712	0.033388	2.21116	44.2352	Upregulated
CDC42EP3	1567.45	2379.72	0.602369	0.888786	0.75423	2.51538	0.0291907	99.3333	1525.2	Upregulated
INAVA	21.308	37.076	0.799091	0.842027	0.595773	2.627	0.0225572	2.64751	28.8885	Upregulated
MTMR14	264.515	407.226	0.622478	0.23514	0.880161	2.32204	0.0422279	6.07436	279.347	Upregulated
CCDC158	1.42058	3.03856	1.09691	0.253552	0.686207	2.33081	0.0386691	0.0999227	3.13604	Upregulated
KIF15	6.59598	13.5812	1.04195	0.0714943	0.116186	2.36013	0.0372382	0.492183	13.4782	Upregulated
SFMBT1	129.328	162.761	0.331719	0.713482	0.954934	2.49542	0.0282442	4.22447	62.6413	Upregulated
BMT2	220.053	277.254	0.333358	0.688255	0.307704	2.43716	0.0327543	5.61628	108.786	Upregulated
SUN1	2548.93	3677.32	0.528762	0.805757	0.998861	2.22993	0.046075	23.1926	2233.58	Upregulated
UBAP1	468.358	631.616	0.431437	0.58602	0.374559	3.11103	0.0109469	46.4491	280.067	Upregulated
TAF3	183.823	253.67	0.464634	0.45584	0.578261	2.33108	0.0405545	3.61495	136.079	Upregulated
C16orf71	24.555	36.614	0.576381	0.412681	0.711966	3.09103	0.0109613	3.40848	20.7096	Upregulated
ST5	597.974	854.916	0.515699	0.778782	0.322009	3.11475	0.0094623	76.1438	437.739	Upregulated
AD000864.1	14.8474	33.7402	1.18426	0.858137	0.291427	2.84445	0.0180231	4.01894	33.7667	Upregulated
LENG8	42.861	90.1614	1.07285	0.229659	0.499067	3.67373	0.00319941	19.2388	75.362	Upregulated
TRAPPC9	184.552	305.959	0.729309	0.49572	0.41195	2.19273	0.0488065	0.746966	242.066	Upregulated
E4F1	140.898	252.232	0.840104	0.89213	0.0885358	2.40546	0.0338727	10.0785	212.591	Upregulated
VWCE	63.5616	146.74	1.20703	0.728208	0.220991	3.53609	0.00634559	29.9722	136.384	Upregulated
CCDC88B	23.9255	56.5163	1.24012	0.292496	0.5711	2.49027	0.0388807	2.15451	63.0271	Upregulated
MGAT2	1.63337	4.49519	1.46053	0.713566	0.913342	2.48924	0.0379971	0.203611	5.52003	Upregulated
GBX2	0.600212	2.07548	1.7899	0.0828372	0.705442	2.48928	0.0370809	0.112692	2.83783	Upregulated
SPRR1A	2.21686	8.59092	1.9543	0.462659	0.178462	2.40558	0.0476562	0.0872267	12.6609	Upregulated
INO80E	13.1407	20.5257	0.643387	0.410049	0.984888	2.48913	0.0284984	0.919824	13.8501	Upregulated
LRRC45	30.4313	59.1545	0.958933	0.186063	0.694057	2.29004	0.042213	1.20188	56.2446	Upregulated
FASN	39.5445	64.411	0.703829	0.11889	0.476265	2.36652	0.0356353	1.97116	47.7618	Upregulated
PUSL1	40.6737	91.5829	1.17098	0.215409	0.108945	2.26975	0.0439375	1.64638	100.172	Upregulated
NFRKB	551.61	744.471	0.432566	0.544782	0.999209	2.91466	0.0192027	40.5888	345.132	Upregulated
PRDM10	119.299	171.025	0.51963	0.790002	0.847649	2.40322	0.0333261	4.82906	98.6236	Upregulated
NFXL1	157.168	208.054	0.404648	0.509868	0.588827	2.91176	0.0130554	12.8029	88.9684	Upregulated
NPAS2	159.791	248.939	0.639608	0.516738	0.598099	2.72039	0.0205975	16.649	161.647	Upregulated
SLFNL1	8.23644	15.4192	0.904639	0.105658	0.90339	2.23545	0.0482829	0.0652509	14.3003	Upregulated
CSDC2	24.0485	44.1853	0.877623	0.219831	0.56998	3.38381	0.00550143	7.15653	33.1172	Upregulated
ZFAND4	41.7291	58.7913	0.494548	0.549849	0.692311	2.55162	0.0299391	2.05035	32.074	Upregulated
NAA16	196.934	267.057	0.439436	0.250783	0.342784	2.37661	0.0470152	1.20003	139.046	Upregulated
RAB43	1.192	5.25374	2.13995	0.409071	0.441568	3.02236	0.018548	0.905426	7.21804	Upregulated
MYD88	779.442	1185.97	0.605557	0.705189	0.487235	2.32177	0.0441343	13.1304	799.932	Upregulated
FKBP2	3.29209	7.31255	1.15137	0.588942	0.243112	2.47607	0.0292365	0.481132	7.5598	Upregulated
CCDC106	38.4397	67.508	0.812461	0.787636	0.3609	2.30541	0.0402087	1.53483	56.6017	Upregulated
LRFN4	1.0003	3.60898	1.85116	0.0739959	0.110856	2.33699	0.0471748	0.0413278	5.17603	Upregulated
STAG3L3	101.898	144.886	0.507797	0.518203	0.250484	2.74049	0.0181711	8.742	77.2348	Upregulated
MYO1H	4.49543	6.6389	0.562485	0.375355	0.169834	2.23093	0.0471469	0.0321488	4.25479	Upregulated
GRAMD2A	3.96509	8.92029	1.16974	0.120654	0.599773	2.31244	0.0406364	0.251544	9.65887	Upregulated
UCP2	598.552	986.931	0.721474	0.45298	0.543886	2.40931	0.0332524	36.5316	740.227	Upregulated
ETV4	30.2359	50.9516	0.752868	0.448037	0.292401	2.69868	0.0233926	3.48298	37.9486	Upregulated
CCDC57	158.889	292.717	0.881483	0.480088	0.995641	2.90705	0.0145131	32.2771	235.377	Upregulated
ANAPC2	32.8044	61.6713	0.91071	0.0746134	0.067885	2.9904	0.012912	7.49173	50.242	Upregulated
ZNF575	3.40807	7.78557	1.19185	0.732547	0.277467	2.89172	0.0135612	1.07835	7.67666	Upregulated
LMNB2	26.4521	45.1899	0.772615	0.590661	0.555638	2.2633	0.0435697	0.639509	36.836	Upregulated
MIEF2	90.1405	166.95	0.889171	0.933138	0.723955	2.47648	0.0310672	8.41626	145.203	Upregulated
ARIH2	1204.28	1632.78	0.439158	0.67441	0.999856	2.24063	0.0481465	4.21383	852.786	Upregulated
SLC35G5	1.09626	4.03537	1.8801	0.0981595	0.634152	2.73173	0.0224023	0.518861	5.35935	Upregulated
WDR6	3984.89	5074.9	0.348842	0.889449	0.783248	3.23456	0.012107	311.803	1868.23	Upregulated
CDH4	77.9343	135.112	0.793822	0.455906	0.886474	2.39484	0.0338355	5.15771	109.197	Upregulated
DGKZP1	0.869288	3.45215	1.98959	0.12615	0.968478	3.16019	0.0150882	0.665909	4.49982	Upregulated
PRR26	22.1381	40.0771	0.856247	0.862223	0.677872	2.42368	0.0339857	1.62877	34.2493	Upregulated
CUEDC1	19.9395	39.6267	0.990842	0.471124	0.225321	3.22723	0.0130084	5.4842	33.8902	Upregulated
SGSH	379.892	688.211	0.85726	0.638284	0.911802	2.29755	0.041007	14.9155	601.721	Upregulated
PHLDA2	2.85792	8.85628	1.63173	0.292572	0.76831	2.42334	0.0388654	0.383442	11.6133	Upregulated
CELF2-AS1	1.54559	4.348	1.49219	0.147184	0.429059	3.57216	0.0046227	1.06813	4.53669	Upregulated
ARL6IP4	2.82872	6.24266	1.14201	0.853292	0.321251	2.64295	0.0228418	0.571512	6.25637	Upregulated
ADI1	84.307	143.315	0.765462	0.206862	0.170886	2.40103	0.0473585	0.906929	117.109	Upregulated
RGS6	1.97473	5.12166	1.37495	0.923176	0.907466	2.72945	0.0249151	0.506583	5.78727	Upregulated
CADM1	2368.87	3738.52	0.658264	0.855509	0.709653	2.43383	0.0357372	111.841	2627.44	Upregulated
ZNF530	60.3477	83.3034	0.465076	0.420009	0.510387	2.25857	0.043723	0.762896	45.1485	Upregulated
KLHL25	298.12	463.355	0.636225	0.106823	0.555925	2.19536	0.0497133	0.245291	330.225	Upregulated
EIF3C	231.291	343.802	0.571871	0.331374	0.135567	3.0636	0.0112427	31.2908	193.732	Upregulated
AC139768.1	25.7768	37.46	0.539278	0.289624	0.896155	2.64195	0.0216729	2.03584	21.3306	Upregulated
TXNRD2	83.2416	152.098	0.869624	0.636814	0.772873	2.39512	0.0343417	6.02497	131.688	Upregulated
EIF4ENIF1	315.158	412.64	0.38881	0.0839319	0.395577	2.72043	0.0194006	18.9226	176.042	Upregulated
OSBP2	554.548	971.276	0.808569	0.459042	0.0523188	2.28763	0.0419631	17.9581	815.498	Upregulated
BRF1	29.8234	60.4178	1.01853	0.408842	0.91133	3.55887	0.00471383	11.5955	49.5932	Upregulated
ZNF74	84.8398	145.632	0.779517	0.876827	0.597947	2.35187	0.0378868	4.05376	117.531	Upregulated
CDK10	514.229	871.384	0.760899	0.159459	0.799018	2.9102	0.0138181	87.9335	626.378	Upregulated
FAAP100	394.415	728.144	0.884509	0.749971	0.403797	2.19814	0.0483007	2.92918	664.529	Upregulated
L3MBTL1	184.26	306.68	0.734987	0.255893	0.827917	2.65364	0.0239409	19.79	225.049	Upregulated
SMG1P4	1.26417	4.41125	1.80299	0.31378	0.526138	2.77421	0.0240661	0.53257	5.76159	Upregulated
HDHD5-AS1	0.962	3.94522	2.036	0.0707459	0.450897	3.30123	0.00812167	0.966508	4.99994	Upregulated
SDHAP3	73.2445	114.147	0.640105	0.673315	0.492217	2.83876	0.0238894	7.14481	74.6609	Upregulated
LRCH3	600.673	856.693	0.512199	0.745485	0.325871	3.39114	0.00613898	89.5672	422.473	Upregulated
CCDC84	127.244	187.406	0.558574	0.899729	0.938877	3.07585	0.0100967	17.3202	103.005	Upregulated
SMYD4	255.589	333.736	0.384884	0.365306	0.787249	3.08339	0.00948514	22.9218	133.373	Upregulated
MAGED4B	15.7372	36.4935	1.21346	0.743605	0.230324	2.69078	0.0222379	3.62283	37.8898	Upregulated
SEMA4D	22.4252	39.3734	0.812105	0.0880961	0.502061	2.26507	0.049359	0.0587496	33.8378	Upregulated
PMS2CL	45.9145	80.9226	0.817592	0.210762	0.467197	2.5886	0.026867	4.9048	65.1114	Upregulated
TMEM221	1.87072	3.65394	0.96586	0.170306	0.366184	2.27842	0.04184	0.077563	3.48888	Upregulated
LINC00265	68.0067	110.245	0.69697	0.855996	0.37926	2.22684	0.0469579	0.673342	83.8041	Upregulated
SLX4	25.6535	42.7184	0.735697	0.492758	0.43156	2.434	0.0353898	1.42626	32.7033	Upregulated
UBE2Q2P1	78.9602	109.256	0.468515	0.948403	0.237289	2.72696	0.0210985	5.58002	55.0115	Upregulated
ATP2A1	2.43873	6.67746	1.45317	0.491856	0.729157	2.56074	0.035187	0.382604	8.09485	Upregulated
NLGN3	7.00675	15.2983	1.12656	0.862665	0.765209	2.45272	0.0346328	0.734682	15.8485	Upregulated
NPIPB15	20.9895	48.9267	1.22096	0.296794	0.566783	2.56634	0.0247151	4.21805	51.6564	Upregulated
SULF2	5542.51	8106.48	0.548535	0.258097	0.987246	2.37913	0.0353402	208.722	4919.21	Upregulated
DAPK1	353.84	531.811	0.587816	0.320351	0.76849	2.23851	0.0449381	4.72718	351.215	Upregulated
LINC01560	22.1841	34.4462	0.634816	0.961769	0.785215	2.72107	0.0185805	2.44287	22.0812	Upregulated
MVB12B	70.7224	135.999	0.943361	0.102277	0.412207	2.67863	0.020482	12.025	118.529	Upregulated
ANKRD36B	759.012	1206.25	0.668333	0.0775494	0.531689	2.68117	0.0275276	63.5177	830.956	Upregulated
ZGPAT	72.7941	126.126	0.792976	0.585769	0.508443	2.75732	0.0229726	9.32522	97.3391	Upregulated
MIRLET7BHG	79.4494	144.64	0.864359	0.956113	0.130534	2.80315	0.0160364	14.4836	115.898	Upregulated
CPLANE1	218.75	275.632	0.333459	0.351957	0.736405	2.40068	0.03409	5.06937	108.694	Upregulated
ZNF71	212.066	326.15	0.621023	0.369513	0.975693	2.25842	0.0485408	0.894223	227.274	Upregulated
ZNF607	121.263	191.323	0.657871	0.730714	0.51339	3.05495	0.0100495	20.062	120.058	Upregulated
QRICH1	697.317	807.369	0.211414	0.805322	0.905722	2.43498	0.03226	11.0898	209.015	Upregulated
TPM2	394.831	908.057	1.20155	0.0690466	0.597389	2.7577	0.0201249	98.8249	927.626	Upregulated
CDC42BPB	59.3125	90.0917	0.603059	0.677945	0.185235	3.34129	0.00605851	10.6543	50.9043	Upregulated
BRINP2	1596.93	2827.86	0.824408	0.122581	0.256738	2.44612	0.0342437	111.337	2350.51	Upregulated
KIF1BP	575.889	831.397	0.529748	0.858751	0.9899	2.24832	0.0470225	4.04182	506.975	Upregulated
TGM2	308.623	655	1.08565	0.566923	0.711771	2.51935	0.0308408	39.2164	653.539	Upregulated
SNORA5C	3.54467	7.11812	1.00584	0.558513	0.113331	2.93911	0.0123927	0.924382	6.22252	Upregulated
ECT2L	1.20523	6.60021	2.45321	0.232176	0.0791992	2.81019	0.0266192	0.839	9.95096	Upregulated
MSTO2P	82.5003	127.528	0.628339	0.708809	0.209173	2.55963	0.0273345	6.10361	83.9511	Upregulated
MRPL38	11.7876	29.3704	1.31709	0.627917	0.64993	4.09673	0.00161514	8.18618	26.9794	Upregulated
EHMT2	258.838	447.336	0.789309	0.452785	0.392826	2.2096	0.0475239	2.42305	374.573	Upregulated
NFKBIL1	19.708	30.6344	0.636373	0.742163	0.984565	2.44257	0.0310774	1.17596	20.6769	Upregulated
DHX16	577.632	878.593	0.605043	0.245019	0.452622	2.42439	0.0330813	28.8172	573.104	Upregulated
DDR1	364.228	605.869	0.734165	0.542765	0.405686	2.59696	0.0233748	38.8818	444.4	Upregulated
GABBR1	199.639	302.013	0.597214	0.429564	0.261597	3.04719	0.0123422	27.4932	177.254	Upregulated
MAMDC2-AS1	16.0785	34.1512	1.0868	0.169146	0.245133	2.47664	0.0357815	1.50443	34.6409	Upregulated
PCDHGA1	24.9138	50.6463	1.02351	0.89593	0.905197	2.6945	0.0209867	4.69343	46.7716	Upregulated
PCDHA9	3.26623	6.99405	1.0985	0.349134	0.914349	2.26125	0.0431468	0.13526	7.32039	Upregulated
SPIRE2	27.1117	44.6216	0.718829	0.280481	0.587905	2.57237	0.0244444	2.67835	32.3416	Upregulated
STAG3L1	22.8872	34.1624	0.577868	0.625891	0.554861	3.3842	0.00721522	3.82471	18.7257	Upregulated
AL359878.1	16.366	27.0393	0.724355	0.0998981	0.106407	2.27299	0.0433838	0.376834	20.9697	Upregulated
HACD2	171.352	240.285	0.487785	0.889258	0.353255	2.43706	0.0475744	0.992897	136.873	Upregulated
RNU6-476P	2.30872	6.33152	1.45546	0.112362	0.231579	2.78833	0.0164226	0.87866	7.16694	Upregulated
MIR644A	1.17176	3.83966	1.7123	0.201231	0.611484	2.45083	0.0409468	0.141539	5.19427	Upregulated
RNA5SP465	0.701145	2.26505	1.69176	0.380036	0.324867	3.02863	0.0155675	0.381604	2.7462	Upregulated
IRF9	31.7955	57.4551	0.85361	0.253553	0.721136	2.4059	0.0331998	2.41643	48.9026	Upregulated
AC132008.2	226.956	342.037	0.591738	0.197875	0.29005	2.40151	0.0337806	10.4524	219.709	Upregulated
MBLAC1	3.02137	8.82791	1.54687	0.414256	0.480779	2.80963	0.0184703	1.20235	10.4107	Upregulated
FAM185BP	11.7582	22.303	0.923574	0.641462	0.11145	2.70021	0.0202985	1.97206	19.1176	Upregulated
STARD10	30.4174	55.8417	0.876446	0.81253	0.472693	2.34816	0.0382025	1.64907	49.1996	Upregulated
AC073592.1	12.743	22.9951	0.851617	0.626772	0.328677	2.44253	0.0328836	1.00217	19.5019	Upregulated
FAM66B	20.0113	41.4862	1.05182	0.182777	0.198635	2.64078	0.0220677	3.68995	39.2599	Upregulated
TNFRSF25	11.8072	27.244	1.20627	0.55341	0.885214	3.35265	0.00647639	5.29849	25.5752	Upregulated
AL109918.1	361.125	586.271	0.69907	0.526721	0.252965	2.99176	0.012156	59.6772	390.615	Upregulated
NDUFAB1P1	2.59649	5.03417	0.955192	0.495362	0.953685	2.32488	0.04506	0.0666144	4.80875	Upregulated
LINC01881	36.5567	52.4378	0.52047	0.22382	0.982175	2.7306	0.0199999	3.03684	28.7253	Upregulated
AL513534.1	3.93805	8.11139	1.04247	0.654992	0.510677	2.32617	0.0384024	0.262908	8.08379	Upregulated
RNU4ATAC16P	2.60672	6.0775	1.22124	0.292562	0.881655	2.55856	0.0257343	0.501945	6.4396	Upregulated
MIR1179	12.9659	35.7924	1.46493	0.422577	0.900668	4.34326	0.00240165	10.731	34.922	Upregulated
CCNL2	2212.28	3987.03	0.849785	0.210302	0.445604	2.37685	0.034963	147.869	3401.65	Upregulated
FAM185A	58.0186	92.2595	0.669182	0.0783742	0.56513	2.27938	0.0464142	0.663717	67.8181	Upregulated
NSUN5P1	188.812	303.386	0.684203	0.267909	0.0537771	2.66581	0.0219894	19.956	209.192	Upregulated
AC016738.1	0.816504	2.97785	1.86674	0.11174	0.501039	2.93634	0.0151559	0.517188	3.80551	Upregulated
AFG3L1P	87.6147	128.054	0.547508	0.122175	0.459833	2.41436	0.0338942	3.67355	77.2052	Upregulated
IMPDH1P8	1.00612	4.41425	2.13336	0.191528	0.426909	3.83504	0.00395666	1.39945	5.4168	Upregulated
AL391684.1	43.9203	68.4492	0.640146	0.433517	0.174726	2.72857	0.019263	4.79816	44.2597	Upregulated
INE1	14.3112	25.6485	0.84173	0.379744	0.434079	2.99171	0.0114391	3.06392	19.6107	Upregulated
GOLGA2P7	2.09756	4.7678	1.18461	0.177322	0.0760104	2.89904	0.0214577	0.519401	4.82108	Upregulated
AL139184.1	2.02123	4.03264	0.996492	0.564099	0.820095	2.30306	0.0423169	0.0837142	3.9391	Upregulated
HSPE1P13	0.961236	3.24945	1.75723	0.652301	0.158214	2.97456	0.0174419	0.51903	4.05739	Upregulated
MRPL35P3	2.98799	7.04431	1.23728	0.552573	0.440015	2.50738	0.0282268	0.515978	7.59666	Upregulated
AL442071.1	1.44501	4.74225	1.71449	0.267594	0.327861	3.25667	0.0108952	0.980402	5.61407	Upregulated
SRRM5	1.85311	6.29115	1.76338	0.444165	0.761605	2.40351	0.0453666	0.119055	8.75704	Upregulated
AL136988.2	0.963461	4.00435	2.05527	0.134263	0.237122	3.91215	0.00276967	1.3147	4.76707	Upregulated
C14orf132	3638.82	4980.93	0.452947	0.75705	0.544729	2.78098	0.0200797	261.218	2423.01	Upregulated
AC002553.1	3.1281	6.37713	1.02762	0.972033	0.647211	2.37829	0.0361758	0.249825	6.24824	Upregulated
RPL7AP65	1.22452	5.47038	2.15943	0.392949	0.435998	3.77877	0.00616582	1.62056	6.87116	Upregulated
AL512770.1	6.84953	12.3393	0.84918	0.543579	0.647459	2.5018	0.0339646	0.519552	10.4599	Upregulated
AL354989.1	1.62031	3.71116	1.1956	0.0803512	0.239244	2.22306	0.0467141	0.0358888	4.14581	Upregulated
MIR34AHG	155.713	240.274	0.625791	0.509228	0.133302	2.59394	0.024044	13.2599	155.862	Upregulated
AL157413.1	7.01571	17.7016	1.33522	0.480774	0.429628	2.44873	0.0437193	0.396147	20.9756	Upregulated
AL121759.1	0.987769	5.03949	2.35103	0.07474	0.68509	2.94263	0.0217952	0.791489	7.31196	Upregulated
RPS29P14	0.888536	3.63826	2.03375	0.074557	0.86135	3.00922	0.0154829	0.668274	4.83118	Upregulated
VIM-AS1	3.92384	9.36949	1.2557	0.39502	0.0635913	3.87407	0.00234303	2.37187	8.51943	Upregulated
DPY19L1P1	22.9763	46.1644	1.00664	0.474539	0.534786	3.65907	0.0060141	8.6668	37.7095	Upregulated
AC016738.2	8.12913	15.6837	0.94809	0.399192	0.949553	2.86106	0.0182865	1.60406	13.505	Upregulated
AL360268.1	2.59657	4.85119	0.901732	0.854118	0.794994	2.21191	0.0474526	0.0298546	4.47938	Upregulated
RPS3P1	0.967773	4.3036	2.15281	0.122001	0.0544115	3.07773	0.0163628	0.808238	5.86343	Upregulated
AL035588.1	1.32632	3.32218	1.3247	0.172677	0.647321	2.67265	0.0203885	0.367854	3.62387	Upregulated
AL022324.2	11.5762	46.6788	2.0116	0.360186	0.173853	3.46917	0.00866156	11.7049	58.5001	Upregulated
LINC02595	0.962352	3.06416	1.67085	0.109618	0.106388	2.92267	0.0133826	0.526081	3.67753	Upregulated
LINC-PINT	115.639	175.015	0.597845	0.0788294	0.227556	2.26853	0.0429918	2.21198	116.539	Upregulated
AC233728.1	3.75253	7.26905	0.953904	0.212466	0.199004	2.32458	0.0384741	0.220002	6.81304	Upregulated
AC096537.1	0.838447	2.52128	1.58836	0.586383	0.788943	2.56547	0.0306425	0.19673	3.16893	Upregulated
AC008443.1	8.68982	18.6011	1.09799	0.578722	0.509352	2.25793	0.0447531	0.276057	19.5465	Upregulated
AC013476.1	2.41683	4.7214	0.966098	0.0710876	0.542724	2.19281	0.0496998	0.00357592	4.60557	Upregulated
AC023051.1	3.62321	7.82114	1.11011	0.236445	0.423596	2.43147	0.0362348	0.330843	8.06502	Upregulated
AC245060.2	28.2913	66.5611	1.23432	0.667812	0.266335	2.96133	0.013399	9.70377	66.8358	Upregulated
GTF3C2-AS1	3.1926	6.98489	1.1295	0.447652	0.352347	2.57738	0.0289092	0.483891	7.10068	Upregulated
HSPE1P27	2.49059	5.00337	1.00641	0.438228	0.480522	2.19373	0.0487555	0.0161284	5.00943	Upregulated
AL162724.2	3.82212	7.84706	1.03778	0.811033	0.95549	2.86637	0.0142372	0.96405	7.08582	Upregulated
HMGN1P36	2.30418	6.48991	1.49395	0.197138	0.476368	2.49974	0.0370178	0.322945	8.04852	Upregulated
AC073410.1	3.47978	8.86983	1.34991	0.419043	0.507932	2.47339	0.0329995	0.531869	10.2482	Upregulated
TMEM147-AS1	52.294	85.0682	0.701974	0.371256	0.41375	2.44908	0.0352151	2.79277	62.7556	Upregulated
Z98884.1	7.17379	15.2953	1.09228	0.333795	0.652835	2.84615	0.0209292	1.5766	14.6665	Upregulated
AL831737.1	3.45196	8.79061	1.34855	0.352509	0.296253	2.43197	0.0367077	0.406902	10.2704	Upregulated
AL358115.1	13.5173	23.8722	0.820526	0.118356	0.630863	2.55953	0.0262487	1.46781	19.242	Upregulated
AC107081.2	2.13084	8.31713	1.96466	0.192775	0.0505923	3.16766	0.0123144	1.72579	10.6468	Upregulated
AC006547.1	39.2199	58.5282	0.577547	0.645856	0.997427	2.48811	0.0308009	2.15676	36.4599	Upregulated
AL512306.1	0.864639	3.00867	1.79896	0.155923	0.597714	2.81649	0.02007	0.423241	3.86482	Upregulated
TIMM9P1	3.08637	9.41724	1.60939	0.192669	0.559335	2.27011	0.0499305	0.00239278	12.6594	Upregulated
AC022173.1	0.924644	2.99574	1.69594	0.0919247	0.446072	2.49632	0.0335516	0.200302	3.94188	Upregulated
SMG1P1	25.9302	58.2928	1.16869	0.172919	0.431477	2.45954	0.0326527	3.23286	61.4925	Upregulated
RGL2	146.49	208.329	0.508062	0.855881	0.689506	3.78563	0.00354871	25.4576	98.2205	Upregulated
POU5F1P4	2.0887	7.09297	1.76378	0.158761	0.215118	2.40607	0.0415297	0.242923	9.76562	Upregulated
LINC01410	30.6695	55.1658	0.846972	0.867107	0.824504	2.50776	0.0282449	3.11412	45.8786	Upregulated
PCDHGC3	666.253	999.078	0.584527	0.75517	0.8764	3.07428	0.0153271	82.989	582.661	Upregulated
AC117382.1	4.68725	10.0755	1.10404	0.342491	0.093586	2.43367	0.0380549	0.370726	10.4058	Upregulated
UBA52P8	1.82456	4.27334	1.22782	0.517215	0.156583	2.39513	0.0347847	0.208434	4.68913	Upregulated
PDXP	2.2094	5.84641	1.40389	0.278502	0.0923813	2.45934	0.0361281	0.293023	6.98098	Upregulated
RN7SL68P	13.1456	27.3959	1.05938	0.53719	0.0536797	2.47774	0.0412473	0.741887	27.7588	Upregulated
STAG3L5P	38.7925	78.3783	1.01468	0.350838	0.153965	2.41708	0.0364731	3.04425	76.1273	Upregulated
RN7SL683P	3.11993	5.9849	0.939814	0.807889	0.967492	2.79217	0.0168666	0.618539	5.1114	Upregulated
BMS1P4	10.553	22.3223	1.08084	0.656959	0.165346	2.67586	0.0234421	1.9562	21.5825	Upregulated
AC108010.1	6.04083	14.5658	1.26977	0.296433	0.0708397	3.60462	0.00515498	3.22393	13.826	Upregulated
AP5Z1	270.196	491.931	0.864448	0.449726	0.164779	2.40343	0.0333101	20.7221	422.747	Upregulated
EIF4EBP3	1.42448	2.87272	1.01198	0.502477	0.487914	2.28928	0.0460424	0.0311338	2.86535	Upregulated
AL162431.2	8.27004	14.3945	0.799548	0.51087	0.375603	2.39699	0.0357006	0.491535	11.7573	Upregulated
AC018638.4	15.0295	25.9769	0.789429	0.821561	0.938295	2.25854	0.0433771	0.38348	21.5113	Upregulated
KCTD7	286.655	394.894	0.462153	0.608284	0.253525	2.19824	0.0497856	0.120438	216.359	Upregulated
AC018638.5	14.9748	30.1303	1.00868	0.68691	0.789828	2.71402	0.0192294	2.95004	27.361	Upregulated
RPL35P6	1.68902	4.19087	1.31106	0.0733159	0.883644	2.29138	0.0413631	0.115927	4.88777	Upregulated
ETV5	1045.04	1615.14	0.628106	0.291163	0.720699	3.24242	0.00931494	176.073	964.136	Upregulated
ASPRV1	22.618	34.582	0.612546	0.503798	0.256673	3.40023	0.00537311	4.28491	19.6429	Upregulated
AC087257.1	15.0858	27.5551	0.869128	0.406988	0.20306	2.49423	0.028566	1.55236	23.3863	Upregulated
FOSL1P1	2.10179	4.78634	1.1873	0.112221	0.679305	2.33321	0.0378576	0.177528	5.19157	Upregulated
AC008676.1	17.1845	29.2262	0.766155	0.594394	0.580688	2.44967	0.0307446	1.32269	22.7607	Upregulated
SMAD1-AS1	1.6443	7.72013	2.23115	0.340794	0.157147	2.94693	0.0240981	1.09601	11.0557	Upregulated
AC093752.2	2.21483	5.08655	1.19949	0.0603226	0.941461	2.48441	0.0287277	0.353195	5.39025	Upregulated
AC020661.1	10.8978	16.3312	0.583592	0.275077	0.458513	2.37984	0.0371792	0.3888	10.478	Upregulated
PCDHGA8	12.5199	25.6743	1.0361	0.417107	0.863196	3.45433	0.0071337	4.551	21.7577	Upregulated
AC009902.2	4.37146	9.85125	1.17219	0.23306	0.226269	2.35496	0.0406605	0.284371	10.6752	Upregulated
AC090739.1	1.63756	4.60947	1.49306	0.23554	0.0987541	2.49548	0.0321941	0.31	5.63382	Upregulated
CHMP4A	7.85246	12.2585	0.642565	0.723606	0.390206	3.29414	0.00789666	1.43329	7.37878	Upregulated
AP001107.6	1.21698	3.29087	1.43516	0.137458	0.387964	3.01031	0.010942	0.571531	3.57625	Upregulated
AC010768.2	7.622	15.6245	1.03556	0.669276	0.231003	2.45897	0.0330112	0.783319	15.2216	Upregulated
AP002892.1	1.65394	4.69239	1.50442	0.447456	0.967086	2.40598	0.0407827	0.16015	5.91675	Upregulated
PXN-AS1	18.3135	26.863	0.552714	0.74411	0.491133	2.2384	0.0472111	0.125962	16.973	Upregulated
AC005519.1	14.4462	25.5401	0.822074	0.644131	0.268765	2.34506	0.0376595	0.750293	21.4375	Upregulated
AL121594.1	0.950577	4.03046	2.08407	0.679895	0.521596	4.01186	0.00507757	1.26579	4.89399	Upregulated
MC1R	14.4891	30.9097	1.09309	0.860147	0.0992141	4.19671	0.00128806	7.87815	24.963	Upregulated
EIF4EBP1P1	0.848043	3.23494	1.93153	0.197664	0.745981	3.0851	0.0164817	0.577674	4.19611	Upregulated
UBE2Q2P2	16.5041	35.6551	1.11129	0.763678	0.252303	2.67951	0.020902	3.48067	34.8213	Upregulated
AC023906.4	2.82761	6.85784	1.27817	0.271805	0.102923	2.44556	0.0401937	0.230455	7.83	Upregulated
AL138756.1	2.13136	5.72176	1.42468	0.239249	0.10818	2.4062	0.0388323	0.228059	6.95273	Upregulated
LINC02193	1.93421	4.26209	1.13982	0.992759	0.493296	2.93527	0.013559	0.582389	4.07338	Upregulated
CAPN10-DT	33.9484	50.7916	0.581245	0.872123	0.449029	2.6359	0.0242201	2.67395	31.0124	Upregulated
AC079416.1	3.00858	7.5306	1.32368	0.415333	0.431518	2.416	0.0342805	0.40166	8.64238	Upregulated
LINC02256	3.7047	8.94139	1.27114	0.104603	0.150981	2.36687	0.0361709	0.400254	10.0731	Upregulated
AC010531.4	0.866572	3.10012	1.83893	0.0824756	0.895208	2.3746	0.044379	0.0713123	4.39578	Upregulated
AC040162.1	17.4632	27.9803	0.68009	0.91631	0.345723	3.57752	0.00543766	3.92215	17.112	Upregulated
PCDHGB3	24.6117	95.5159	1.95639	0.697964	0.454134	3.59351	0.00866048	24.3462	117.462	Upregulated
CORO7	194.6	368.328	0.920481	0.0855032	0.294675	2.78159	0.0170942	37.1008	310.355	Upregulated
AC130650.1	2.25342	4.80677	1.09295	0.444954	0.961831	2.58902	0.0268346	0.358285	4.74842	Upregulated
AC112907.3	2.97348	8.05939	1.43852	0.207459	0.530375	2.9411	0.0139213	1.2622	8.90963	Upregulated
AC024267.3	1.06404	2.46187	1.2102	0.721659	0.215851	2.42046	0.0363223	0.108849	2.68681	Upregulated
SUZ12P1	32.272	44.8545	0.474967	0.399141	0.251115	2.43564	0.032727	1.2363	23.9286	Upregulated
MIR4265	3.58533	8.78206	1.29245	0.317734	0.926783	2.56635	0.0303723	0.615879	9.77757	Upregulated
AC104984.3	2.75004	7.9469	1.53094	0.867042	0.10728	2.5779	0.0319448	0.571728	9.82201	Upregulated
GDF10	4.44125	15.9533	1.84482	0.0977446	0.317508	2.70115	0.0292922	1.52537	21.4987	Upregulated
SNHG22	2.92272	7.11857	1.28428	0.249889	0.948067	3.20458	0.00775783	1.33625	7.05545	Upregulated
AC087289.3	2.83903	6.44656	1.18313	0.168226	0.795721	3.26622	0.00685268	1.19772	6.01734	Upregulated
LIN37	63.9813	99.8925	0.642725	0.556949	0.878699	2.24675	0.0442721	1.08282	70.7394	Upregulated
AC137932.3	1.90113	4.17327	1.13432	0.363057	0.140862	2.72391	0.0197147	0.437286	4.10699	Upregulated
AC012313.6	2.19445	5.80436	1.40328	0.197732	0.895146	2.67714	0.0297978	0.462383	6.75745	Upregulated
IKBKG	32.2	54.5829	0.761388	0.496103	0.112602	2.19707	0.0485158	0.171585	44.5941	Upregulated
AC008982.2	5.84189	11.4975	0.976819	0.294413	0.948434	2.23415	0.0474024	0.0774486	11.2339	Upregulated
AC127502.2	5.69561	11.9318	1.06689	0.46351	0.474421	2.5381	0.0288691	0.782476	11.6899	Upregulated
AC068790.6	1.09607	2.78913	1.34747	0.455322	0.431588	2.39078	0.0403682	0.0923675	3.29374	Upregulated
AC068790.7	5.93131	13.3262	1.16784	0.725845	0.399182	3.1279	0.0111828	2.10148	12.6882	Upregulated
AC097359.2	23.02	38.8058	0.753387	0.408888	0.194687	2.52267	0.0269434	2.13701	29.4347	Upregulated
AC026412.3	8.29702	16.6802	1.00747	0.615511	0.567932	2.49459	0.0289581	1.02557	15.7408	Upregulated
AC008608.2	0.899086	2.78085	1.62899	0.111081	0.801181	2.3886	0.0394407	0.112121	3.6514	Upregulated
AC026740.1	3.05767	8.95025	1.5495	0.116964	0.91299	3.09233	0.00976982	1.72009	10.0651	Upregulated
FGF14-AS2	8.64742	13.9724	0.692238	0.751645	0.660153	2.28888	0.0435006	0.186535	10.4634	Upregulated
AC005072.1	12.4035	20.3774	0.716221	0.58029	0.578863	3.50227	0.00439259	3.01066	12.9371	Upregulated
AC004908.1	11.9783	21.1336	0.819118	0.975663	0.318524	2.21549	0.0471198	0.137248	18.1734	Upregulated
KMT2B	16.979	28.8271	0.763674	0.420144	0.805162	3.04201	0.012177	3.19088	20.5053	Upregulated
AC124016.1	5.3234	10.7494	1.01384	0.13951	0.204178	2.39265	0.0446043	0.168097	10.684	Upregulated
AC007684.1	2.13407	6.98383	1.71041	0.310105	0.760919	2.56453	0.0350421	0.442672	9.25686	Upregulated
AC078846.1	22.8353	39.8707	0.804067	0.391074	0.33531	2.48473	0.0289991	2.06995	32.001	Upregulated
AC104109.4	2.79664	8.56667	1.61504	0.107314	0.160548	2.99256	0.0210849	1.17449	10.3656	Upregulated
AC004832.5	2.60504	5.24326	1.00916	0.656402	0.371659	4.89272	0.000460213	1.4532	3.82323	Upregulated
AC083880.1	1.18161	2.58432	1.12904	0.781325	0.229603	2.52134	0.0317534	0.151715	2.65372	Upregulated
AC244154.1	10.4873	21.6663	1.0468	0.909401	0.700893	3.487	0.00467581	4.17122	18.1867	Upregulated
TBC1D3L	4.80191	11.3583	1.24207	0.124889	0.832572	2.19705	0.0484501	0.0524756	13.0603	Upregulated
AC244669.2	6.42413	16.7383	1.38158	0.14995	0.266506	3.15731	0.00903377	3.13148	17.4969	Upregulated
AC002401.3	0.578129	2.90293	2.32805	0.176084	0.615968	3.32107	0.011217	0.697582	3.95202	Upregulated
SYNRG	497.333	682.811	0.457273	0.798593	0.318067	2.50813	0.0275319	24.3222	346.633	Upregulated
AL121906.2	1.10041	3.19223	1.53653	0.440105	0.488672	2.57624	0.0313406	0.237306	3.94635	Upregulated
AC074138.1	2.7346	7.37731	1.43176	0.142817	0.991271	3.56713	0.00487212	1.75499	7.53043	Upregulated
AC009118.3	3.40019	5.74792	0.757424	0.0835713	0.787241	2.25083	0.0471736	0.0353254	4.66013	Upregulated
PCDHGB5	136.696	280.671	1.03791	0.172785	0.309434	2.68928	0.0198478	27.1961	260.755	Upregulated
AL121772.3	14.6489	26.4988	0.855138	0.957954	0.714833	2.59267	0.026542	1.68567	22.0142	Upregulated
NEFL	3641.57	6342.62	0.800518	0.702018	0.571989	2.20929	0.0477836	31.0975	5371	Upregulated
AC018529.2	5.88704	14.2267	1.27299	0.853032	0.674464	3.14511	0.00856545	2.55448	14.1249	Upregulated
AC006213.7	1.27733	3.94299	1.62616	0.503175	0.228745	2.7329	0.0256681	0.417408	4.91392	Upregulated
AC093525.8	3.29179	7.23311	1.13575	0.183319	0.620578	2.22493	0.0460494	0.0812714	7.80138	Upregulated
AL133243.4	5.20938	10.1922	0.968284	0.393977	0.798718	2.46685	0.029974	0.57332	9.39235	Upregulated
AL845472.2	32.3446	66.7112	1.04441	0.108561	0.0919251	2.25205	0.0489299	0.196997	68.5364	Upregulated
AC092117.2	8.39862	17.7684	1.08109	0.956321	0.517255	2.37884	0.0383419	0.611216	18.1283	Upregulated
AC004491.1	2.33354	9.20546	1.97997	0.236163	0.420105	3.58512	0.00710437	2.45379	11.2901	Upregulated
TMEM75	2.43682	5.83132	1.25882	0.468365	0.655445	2.71938	0.0186457	0.674422	6.11456	Upregulated
AL031595.3	11.3957	26.4089	1.21253	0.630017	0.614943	3.23275	0.00982561	4.5619	25.4645	Upregulated
AL356481.2	5.71074	12.7027	1.15338	0.44236	0.663535	2.42192	0.0369386	0.521181	13.4627	Upregulated
RBM5-AS1	0.921273	3.58747	1.96127	0.0910181	0.887545	2.52753	0.0371507	0.206512	5.12588	Upregulated
RHOXF1P3	1.76685	5.65609	1.67863	0.475843	0.574442	2.6311	0.0359926	0.343785	7.4347	Upregulated
AC104452.1	10.164	17.0169	0.743501	0.899991	0.81356	2.18931	0.0493838	0.0217587	13.6841	Upregulated
AC083906.5	1.50653	4.44994	1.56256	0.786885	0.210747	2.47421	0.0453209	0.0828028	5.80401	Upregulated
AC017116.2	43.6926	74.5239	0.770314	0.612722	0.485732	2.33935	0.0375764	2.09191	59.5707	Upregulated
AL138999.2	4.71088	12.1959	1.37233	0.618759	0.824782	2.84167	0.0187291	1.55643	13.4136	Upregulated
AC004967.2	7.09747	13.7625	0.955369	0.307071	0.602262	2.23192	0.045461	0.158331	13.1718	Upregulated
AC022267.1	1.33478	4.67202	1.80745	0.231159	0.16399	2.43464	0.0440908	0.115662	6.55882	Upregulated
AC011462.6	8.20836	15.4581	0.9132	0.761164	0.295912	2.30053	0.0429489	0.277002	14.2226	Upregulated

## Sheet: STable11
Supplementary Table 11. List of significantly downregulated RNAs in HD-iNs compared to control-iN lines. Related to Figure 2.
Gene	Mean CTRL	Mean HD	Log2FC	Shapiro Pvalue - CTRL	Shapiro Pvalue - HD	T	Pvalue	Low conf int	High conf int	type
PRKAR2B	26.3662	12.8552	-1.03634	0.418023	0.120998	-2.40137	0.0360058	-25.9575	-1.06458	Downregulated
RPS20	1201.85	693.756	-0.792759	0.917415	0.564045	-3.02035	0.013729	-885.976	-130.215	Downregulated
UFL1	1063.96	843.309	-0.335308	0.45026	0.440677	-2.39368	0.036575	-424.664	-16.6331	Downregulated
BIRC3	42.7403	20.3249	-1.07235	0.61915	0.928889	-3.35555	0.00600347	-37.0312	-7.79972	Downregulated
EIPR1	730.141	614.38	-0.249044	0.057513	0.547895	-2.28354	0.041467	-226.246	-5.27608	Downregulated
TMSB10	5460.05	3258.6	-0.74466	0.92114	0.192491	-2.75238	0.0182921	-3954.73	-448.161	Downregulated
GEMIN8	354.65	242.592	-0.547866	0.263306	0.160636	-2.69371	0.0199633	-202.989	-21.128	Downregulated
PTCD2	370.805	214.817	-0.787553	0.162383	0.318805	-2.56946	0.0375263	-299.994	-11.9823	Downregulated
PIGV	416.568	286.791	-0.538551	0.317286	0.533746	-2.5625	0.0300844	-243.986	-15.5674	Downregulated
MPC1	1008.67	609.607	-0.726503	0.088583	0.892297	-2.43476	0.0417256	-778.896	-19.23	Downregulated
CS	2982.41	2546.81	-0.227789	0.497372	0.778273	-2.44886	0.0344284	-832.194	-39.0121	Downregulated
SNX24	163.926	103.809	-0.659105	0.657241	0.953776	-3.29126	0.0126716	-103.025	-17.2075	Downregulated
LAPTM4A	17997.4	12522.2	-0.523301	0.142277	0.765294	-2.44849	0.0427963	-10718.3	-232.122	Downregulated
RPL31	3193.36	1702.93	-0.907055	0.0736376	0.179351	-2.84159	0.0220746	-2702.95	-277.907	Downregulated
CLNS1A	1332.59	1044.91	-0.350859	0.316219	0.187727	-3.20614	0.0105519	-490.272	-85.0942	Downregulated
SLC24A1	102.813	63.8733	-0.686736	0.7511	0.0856483	-2.79765	0.0171708	-69.5303	-8.34886	Downregulated
XPO1	1715.39	1121.51	-0.613096	0.910372	0.116925	-2.34974	0.045117	-1171.49	-16.2775	Downregulated
ITGAE	298.618	202.355	-0.561416	0.810483	0.630885	-2.36207	0.0480861	-191.476	-1.05121	Downregulated
MECOM	272.495	150.105	-0.860263	0.655354	0.468646	-2.58083	0.0333232	-232.285	-12.4962	Downregulated
EPS15	967.277	662.655	-0.545671	0.99327	0.399528	-2.34439	0.0423106	-596.246	-12.9983	Downregulated
TMEM40	6.87124	2.8178	-1.286	0.252116	0.142574	-2.22042	0.0489475	-8.08447	-0.0224004	Downregulated
RBM27	72.4276	46.1635	-0.649787	0.434187	0.222217	-2.4602	0.0398886	-50.9691	-1.55911	Downregulated
TOX4	1798.45	1195.22	-0.58948	0.984894	0.113114	-2.29467	0.0464865	-1194.9	-11.5663	Downregulated
CBY1	699.525	438.185	-0.674835	0.238508	0.17802	-2.83168	0.0255786	-479.963	-42.7166	Downregulated
DNAL4	174.886	113.292	-0.626366	0.602455	0.353686	-2.99884	0.0214892	-110.791	-12.3963	Downregulated
PHF5A	243.614	150.933	-0.690691	0.0599534	0.60761	-2.56603	0.0256984	-171.893	-13.4698	Downregulated
IFT52	815.705	631.761	-0.368669	0.109074	0.524589	-2.86438	0.0148795	-324.653	-43.2342	Downregulated
RIMS4	10.2392	3.85087	-1.41084	0.686309	0.292986	-2.83507	0.0150734	-11.2995	-1.47707	Downregulated
NXT2	192.442	109.292	-0.816231	0.478139	0.416163	-2.58948	0.0306209	-156.458	-9.84092	Downregulated
COG4	2586.28	2087.45	-0.309136	0.102585	0.749262	-2.39772	0.0405219	-970.764	-26.8944	Downregulated
ELOB	1897.74	1410.52	-0.428056	0.717873	0.721626	-3.49744	0.00645898	-801.001	-173.443	Downregulated
JPH1	4.29126	1.26174	-1.76599	0.428779	0.544463	-2.36322	0.0478335	-6.02161	-0.0374434	Downregulated
STMN2	1194.4	481.098	-1.31189	0.784911	0.271907	-2.55654	0.0377376	-1373.05	-53.564	Downregulated
RPS16	988.099	761.972	-0.374918	0.199447	0.149301	-2.91466	0.0144154	-397.418	-54.8367	Downregulated
RPS19	6804.26	4652.92	-0.548301	0.286816	0.0541485	-2.34041	0.0440558	-4231.51	-71.1662	Downregulated
SEC61B	1602.1	1162.75	-0.462425	0.120552	0.187843	-2.74895	0.0223955	-800.575	-78.1271	Downregulated
PLGRKT	261.758	178.818	-0.549739	0.12057	0.940628	-2.59311	0.0301808	-155.834	-10.0458	Downregulated
EDF1	2156.34	1644.84	-0.390639	0.221289	0.216376	-2.56467	0.0304016	-962.522	-60.4853	Downregulated
DNAJC12	839.238	446.479	-0.910488	0.798555	0.077014	-2.5445	0.0355052	-751.069	-34.4493	Downregulated
CCL2	1774.43	845.442	-1.06958	0.444676	0.298506	-2.40417	0.0400579	-1805.33	-52.6544	Downregulated
DHRS7B	684.515	509.888	-0.424901	0.312568	0.368171	-2.62845	0.0290741	-326.614	-22.6392	Downregulated
SNX25	42.6573	27.898	-0.612633	0.703881	0.427266	-2.60859	0.0233575	-27.1298	-2.38892	Downregulated
PPARGC1A	2409.06	1616.64	-0.575475	0.0512478	0.657665	-2.79845	0.0240713	-1449.48	-135.368	Downregulated
COPS7A	2539.56	2137.06	-0.248952	0.801716	0.250973	-2.276	0.0422526	-788.386	-16.617	Downregulated
TPI1	19105.1	13315.4	-0.520858	0.163511	0.429916	-2.2684	0.0476461	-11505.9	-73.4554	Downregulated
ENO2	2801.98	1877.12	-0.577923	0.130543	0.301759	-3.08365	0.0148337	-1615.16	-234.554	Downregulated
RSPH4A	25.2227	14.1682	-0.832062	0.255046	0.759956	-2.42085	0.0375402	-21.3221	-0.786851	Downregulated
MDGA1	93.9991	58.5533	-0.682895	0.331996	0.346106	-2.42054	0.0331099	-67.5099	-3.38154	Downregulated
RPS12	750.703	439.18	-0.773428	0.417058	0.613092	-2.86277	0.0172136	-554.674	-68.3708	Downregulated
GMNN	300.12	233.311	-0.363282	0.438474	0.80092	-2.64244	0.0241465	-122.951	-10.666	Downregulated
CLIC5	4.85573	1.10656	-2.1336	0.641019	0.0787315	-2.82293	0.0237874	-6.84497	-0.653352	Downregulated
ATP6V0E1	4290.58	2403.02	-0.836324	0.112651	0.225914	-2.40304	0.046978	-3741.94	-33.1862	Downregulated
CNTN3	126.088	69.2246	-0.86507	0.817194	0.134079	-2.94681	0.0192981	-101.658	-12.0681	Downregulated
FAM162A	1811.67	1061.54	-0.771163	0.0800133	0.0989158	-2.64387	0.0363872	-1435.38	-64.8843	Downregulated
RNF7	1169.47	888.532	-0.39636	0.167857	0.856199	-2.78096	0.0210108	-508.84	-53.0379	Downregulated
FXR1	1991.74	1212.28	-0.716309	0.0633081	0.571413	-2.39576	0.0475756	-1547.96	-10.9712	Downregulated
IQCG	229.585	160.407	-0.517295	0.76802	0.663008	-2.56577	0.0313491	-130.551	-7.80585	Downregulated
MPV17	2437.42	1757.27	-0.472018	0.878445	0.0503145	-3.4438	0.00494099	-1111.04	-249.261	Downregulated
RAB3GAP1	1254.68	866.618	-0.533855	0.300705	0.141872	-2.24962	0.0443941	-764.655	-11.4767	Downregulated
COX7A2L	2737.53	1508.74	-0.859536	0.3373	0.133138	-2.43069	0.0461515	-2429.74	-27.8572	Downregulated
RHOU	177.287	130.49	-0.442145	0.504397	0.217516	-2.20379	0.0483037	-93.1821	-0.411528	Downregulated
PPP1R8	478.017	334.476	-0.515161	0.298064	0.590958	-2.31224	0.0395387	-278.968	-8.11551	Downregulated
OSBPL9	1487.47	1003.38	-0.56799	0.125547	0.422474	-2.65121	0.0245394	-891.72	-76.4535	Downregulated
IFT46	789.104	492.186	-0.681013	0.435197	0.701548	-2.42111	0.0455978	-586.19	-7.64638	Downregulated
RPS25	3828.86	1966.21	-0.961497	0.0767606	0.145922	-2.57331	0.0380054	-3587.27	-138.025	Downregulated
SLC16A7	279.14	176.545	-0.660954	0.225845	0.701951	-2.65824	0.0303135	-192.475	-12.7154	Downregulated
IFI27L2	257.471	158.465	-0.700247	0.863992	0.906704	-2.81413	0.0209045	-179.011	-19.0017	Downregulated
IFT43	759.455	468.272	-0.697616	0.143432	0.954266	-2.40865	0.0495471	-581.589	-0.776154	Downregulated
NPC2	958.015	665.171	-0.526322	0.106901	0.0898606	-2.38212	0.0370078	-564.434	-21.2525	Downregulated
CUTC	420.277	328.786	-0.354193	0.872065	0.305022	-2.34851	0.0370686	-176.496	-6.48668	Downregulated
WDR11	2540.33	2014.71	-0.334443	0.44827	0.558982	-2.8624	0.0154396	-929.745	-121.492	Downregulated
GOT1	2747.82	1605.99	-0.774822	0.620104	0.888521	-2.36229	0.0490557	-2277.48	-6.17209	Downregulated
HOXB3	28.7073	13.9532	-1.04082	0.660676	0.423654	-2.32247	0.0421524	-28.874	-0.634121	Downregulated
DNAJC15	1078.76	666.74	-0.694181	0.626964	0.205764	-3.89492	0.00217036	-642.776	-181.269	Downregulated
CXCR4	405.203	170.995	-1.24469	0.807289	0.669897	-2.84871	0.0188695	-419.798	-48.6169	Downregulated
CTCFL	4.93385	1.45907	-1.75767	0.192543	0.386083	-2.33544	0.0479791	-6.91012	-0.0394421	Downregulated
HMGB1P1	5.91514	1.98842	-1.57279	0.639017	0.0647202	-2.81595	0.0162432	-6.98201	-0.871422	Downregulated
RPP40	222.333	159.044	-0.483291	0.0790251	0.89773	-2.42865	0.0384026	-122.356	-4.2204	Downregulated
RNF113A	446.106	314.943	-0.502298	0.992098	0.118219	-2.97644	0.0123542	-227.926	-34.4017	Downregulated
RPL23	1926.2	1057.14	-0.865591	0.327813	0.182565	-2.79289	0.0231662	-1585.05	-153.07	Downregulated
ROMO1	948.843	757.023	-0.325833	0.142673	0.737292	-2.40934	0.0330876	-365.427	-18.2138	Downregulated
UXT	677.935	423.815	-0.67771	0.258366	0.392739	-2.63245	0.028588	-474.504	-33.7351	Downregulated
TIMM17B	536.376	407.751	-0.395555	0.547711	0.450732	-2.21942	0.0499076	-257.187	-0.0625281	Downregulated
TIMM8A	181.183	107.125	-0.758156	0.161031	0.294526	-2.75768	0.0298009	-138.304	-9.81213	Downregulated
STYXL1	641.972	386.641	-0.731517	0.923207	0.369263	-2.61316	0.0258547	-472.975	-37.6879	Downregulated
TXNDC17	1962.15	1123.12	-0.804922	0.235432	0.45231	-2.46575	0.0438264	-1647.2	-30.8593	Downregulated
DAD1	4911.26	2806.92	-0.807106	0.272614	0.250532	-2.43362	0.0432622	-4125.78	-82.9031	Downregulated
ELOF1	719.618	546.157	-0.397917	0.314599	0.580989	-2.50158	0.0282676	-324.961	-21.9624	Downregulated
RPL36	1349.56	986.214	-0.452519	0.982091	0.182081	-3.47576	0.00707652	-600.14	-126.557	Downregulated
UBE2M	52.1642	34.2093	-0.608671	0.28662	0.780682	-3.6293	0.00633028	-29.2993	-6.61052	Downregulated
EIF2S3	1116.51	678.437	-0.718708	0.795362	0.230335	-3.27904	0.0105217	-743.767	-132.377	Downregulated
CHSY1	585.357	362.209	-0.692495	0.434677	0.133796	-2.32597	0.0384385	-432.283	-14.0137	Downregulated
EMC7	4087.07	3159.67	-0.371292	0.728545	0.405616	-2.22742	0.0460297	-1835.55	-19.2481	Downregulated
RBMX2	208.699	123.962	-0.751528	0.992674	0.125069	-3.78447	0.00509793	-136.134	-33.34	Downregulated
TMEM258	1272.63	615.279	-1.0485	0.117502	0.647635	-2.75259	0.0314819	-1234.7	-80.0068	Downregulated
SP110	257.403	191.461	-0.426975	0.149028	0.236004	-2.29958	0.0485622	-131.361	-0.522297	Downregulated
SLC41A2	192.581	148.336	-0.376596	0.443381	0.818031	-3.42939	0.00559162	-72.6248	-15.865	Downregulated
CFAP300	166.713	96.2693	-0.792217	0.65463	0.0548873	-2.55213	0.0336683	-133.933	-6.95423	Downregulated
IFI44	748.696	482.174	-0.634828	0.076151	0.816994	-3.66213	0.0046251	-429.436	-103.609	Downregulated
RTCA	718.262	609.396	-0.237131	0.346206	0.928489	-2.26809	0.0457281	-215.241	-2.49149	Downregulated
ACTR2	6759.56	5118.18	-0.401296	0.566277	0.359765	-2.68472	0.0232322	-3006.82	-275.923	Downregulated
WDR12	971.59	591.659	-0.715581	0.177531	0.395035	-2.41658	0.0453613	-749.585	-10.2768	Downregulated
SLC40A1	1008.19	665.745	-0.598721	0.673858	0.142176	-2.60252	0.0264674	-635.801	-49.0815	Downregulated
PRDM5	386.49	287.316	-0.427794	0.427045	0.244769	-2.59356	0.0249564	-183.324	-15.0246	Downregulated
FRAS1	688.641	385.905	-0.835508	0.171524	0.491693	-2.51712	0.0347974	-578.044	-27.4285	Downregulated
GABARAPL1	2329.13	1902.93	-0.291573	0.215962	0.946941	-2.30654	0.0397439	-828.854	-23.5581	Downregulated
GCNT3	7.86769	1.42593	-2.46404	0.55867	0.909302	-2.63661	0.0374546	-12.3701	-0.513371	Downregulated
RPL11	1669.37	939.212	-0.829781	0.0822562	0.359201	-2.55174	0.038163	-1407.45	-52.8685	Downregulated
KIAA0319L	2792.61	2357.47	-0.244375	0.32776	0.286157	-2.19833	0.048479	-866.86	-3.42086	Downregulated
RPS8	2068.69	1349.6	-0.616188	0.297	0.0591336	-2.52368	0.0355333	-1375.87	-62.3177	Downregulated
MGST3	2448.74	1479.73	-0.726712	0.832212	0.391912	-2.50784	0.0338489	-1845.42	-92.6218	Downregulated
NECTIN4	75.9239	19.9023	-1.93162	0.460006	0.448345	-4.15439	0.00274985	-86.7654	-25.2778	Downregulated
PIGM	924.995	736.364	-0.329027	0.633295	0.0870258	-2.28639	0.0412023	-368.389	-8.87262	Downregulated
MRPS5	1132.07	890.208	-0.346755	0.233713	0.358414	-2.71466	0.0193603	-436.836	-46.8976	Downregulated
SCRN3	468.771	326.89	-0.520081	0.714749	0.299213	-2.43455	0.0491864	-283.075	-0.688239	Downregulated
HSPD1	9767.88	7430.4	-0.394607	0.370538	0.243274	-2.59771	0.0234391	-4299.6	-375.375	Downregulated
ABCA12	74.6054	25.9162	-1.52543	0.776469	0.802252	-3.01535	0.020402	-87.1652	-10.2133	Downregulated
CNOT9	679.931	449.601	-0.596744	0.694292	0.149551	-2.71776	0.0219247	-419.56	-41.0996	Downregulated
RPL32	1716.18	981.087	-0.806744	0.419711	0.597893	-2.72995	0.0238624	-1347.08	-123.098	Downregulated
ZMAT2	715.14	430.296	-0.732897	0.626625	0.431441	-2.64646	0.0272428	-529.361	-40.3281	Downregulated
VIP	3026.11	1125.26	-1.42721	0.132714	0.43376	-2.46772	0.0378843	-3666.73	-134.973	Downregulated
ERLIN2	172.145	127.364	-0.434664	0.568466	0.914343	-2.85654	0.0147459	-79.0265	-10.5348	Downregulated
RPL7	7181.51	4305.53	-0.738097	0.0519313	0.0877105	-2.38901	0.0474168	-5709.02	-42.947	Downregulated
EBAG9	352.853	248.962	-0.503141	0.333671	0.357945	-2.93867	0.0172676	-184.386	-23.3955	Downregulated
RPL7A	2670.71	1719.95	-0.634855	0.198604	0.362916	-2.56482	0.0285061	-1778.71	-122.804	Downregulated
RGR	343.142	184.708	-0.893556	0.971771	0.721013	-2.56405	0.0249468	-293.181	-23.6853	Downregulated
DSN1	184.15	150.191	-0.294088	0.473699	0.792079	-2.48779	0.031938	-64.3419	-3.57729	Downregulated
KLHL1	48.7296	19.9554	-1.28802	0.328429	0.986834	-4.17075	0.00222753	-44.2975	-13.251	Downregulated
HNMT	215.946	99.7842	-1.11379	0.800709	0.143424	-3.79343	0.00288138	-183.409	-48.9157	Downregulated
NKAPD1	351.702	239.257	-0.555792	0.200877	0.525738	-2.69835	0.0313647	-211.432	-13.4578	Downregulated
TIMM8B	1066.6	696.944	-0.613908	0.29375	0.4298	-2.6989	0.0260483	-683.103	-56.2151	Downregulated
PIGF	719.453	481.002	-0.580857	0.941404	0.519572	-2.50477	0.0400443	-462.636	-14.2656	Downregulated
GFRA1	571.573	321.803	-0.82876	0.447836	0.275484	-2.55543	0.0259602	-463.793	-35.7473	Downregulated
SH2D6	18.2987	10.172	-0.847141	0.942136	0.920214	-2.35387	0.0393033	-15.7725	-0.480904	Downregulated
SPEF2	125.887	79.6808	-0.659824	0.748077	0.846012	-2.59101	0.0269412	-85.9512	-6.46102	Downregulated
ZNF117	444.499	275.538	-0.689927	0.465003	0.569443	-2.61162	0.0243113	-311.477	-26.4442	Downregulated
GDPD1	79.4034	56.231	-0.497834	0.126196	0.696507	-2.47583	0.0371848	-44.6004	-1.74433	Downregulated
ADAMTS5	591.915	394.381	-0.585798	0.727657	0.542492	-2.34635	0.0422165	-386.527	-8.53918	Downregulated
AIFM1	1886.07	1441.32	-0.387998	0.41404	0.326945	-2.78637	0.0171264	-794.446	-95.0667	Downregulated
WDYHV1	172.708	130.227	-0.407306	0.633543	0.462443	-3.3018	0.0131531	-72.9257	-12.0365	Downregulated
ARSE	9.75631	4.83166	-1.01382	0.687406	0.77559	-2.23916	0.0448759	-9.71685	-0.132444	Downregulated
CNNM4	46.551	34.7695	-0.42099	0.919711	0.870094	-2.31777	0.0431129	-23.1186	-0.444394	Downregulated
TMSB15A	28.5584	11.5102	-1.311	0.929927	0.169495	-2.71193	0.0235248	-31.2277	-2.8686	Downregulated
NIT1	397.543	277.521	-0.518513	0.714199	0.841266	-2.61619	0.0345334	-228.454	-11.5891	Downregulated
RUNX1	198.496	134.926	-0.556942	0.721219	0.642119	-2.22581	0.0471673	-126.197	-0.943615	Downregulated
ACOX1	1117.64	865.226	-0.36931	0.122104	0.278376	-2.64689	0.02137	-460.299	-44.534	Downregulated
RPL29	2184.21	1712.41	-0.351084	0.280249	0.230462	-2.74986	0.0209941	-855.583	-88.019	Downregulated
LAPTM5	89.4119	38.1092	-1.23033	0.615801	0.318748	-3.21483	0.00986832	-87.1135	-15.4919	Downregulated
TM2D1	930.579	680.937	-0.450608	0.159538	0.56993	-2.32695	0.0446398	-491.882	-7.40183	Downregulated
TYW3	378.427	258.229	-0.551365	0.942403	0.206146	-2.64058	0.0254074	-222.118	-18.2783	Downregulated
WDR63	260.355	153.569	-0.76159	0.771769	0.666283	-2.3669	0.0431233	-209.434	-4.13733	Downregulated
DUSP19	95.6476	57.5312	-0.733384	0.474721	0.919472	-2.57734	0.0382829	-73.4662	-2.76664	Downregulated
LINC01116	312.139	157.195	-0.989632	0.290386	0.939091	-3.22173	0.011381	-264.859	-45.0294	Downregulated
SERPINI1	10546.7	5905.96	-0.836552	0.923778	0.477948	-2.56681	0.0361145	-8886.76	-394.786	Downregulated
SUCLG1	1666.72	1251.43	-0.41344	0.0820559	0.467305	-2.65255	0.0263843	-769.515	-61.076	Downregulated
POLR2H	862.527	546.241	-0.659032	0.796323	0.62236	-2.57406	0.0354189	-604.273	-28.2983	Downregulated
WDR82	479.965	315.813	-0.603858	0.0527465	0.0715821	-2.51616	0.0275983	-306.754	-21.5495	Downregulated
UQCRQ	2409.25	1559.98	-0.627058	0.100279	0.508989	-3.16111	0.0153713	-1481.28	-217.267	Downregulated
PDSS2	377.383	316	-0.256105	0.860818	0.347846	-2.79072	0.0165426	-109.394	-13.3725	Downregulated
ZNF503	22.9637	14.9727	-0.617013	0.860624	0.57323	-2.34468	0.0430943	-15.6748	-0.306975	Downregulated
PCBD1	519.388	285.332	-0.864173	0.0672688	0.830373	-2.54387	0.0420295	-456.614	-11.4987	Downregulated
FAM227B	181.279	109.548	-0.726644	0.607896	0.31577	-2.56773	0.0295087	-134.598	-8.86385	Downregulated
SLFN5	957.098	649.474	-0.559394	0.563151	0.627726	-2.43916	0.033165	-585.703	-29.5444	Downregulated
MIDN	17.3703	9.78386	-0.828151	0.971398	0.260515	-2.9467	0.0127044	-13.222	-1.95093	Downregulated
TRAPPC2L	900.912	623.487	-0.531026	0.514591	0.691818	-2.64526	0.028225	-517.21	-37.6386	Downregulated
TMC4	6.69696	2.63494	-1.34573	0.835117	0.712593	-3.0235	0.0111394	-7.00571	-1.11832	Downregulated
SPINDOC	5.00843	2.95587	-0.760775	0.582982	0.758367	-2.82692	0.0197249	-3.69379	-0.411333	Downregulated
RNF187	221.389	145.213	-0.608411	0.661383	0.541202	-2.61477	0.0226118	-139.655	-12.6963	Downregulated
IRF2BP2	294.058	191.841	-0.616192	0.129019	0.75627	-2.81949	0.0165514	-181.925	-22.5104	Downregulated
KCTD6	255.895	203.67	-0.329315	0.606658	0.594035	-2.27563	0.0421842	-102.275	-2.17417	Downregulated
CDC40	906.343	600.967	-0.592773	0.765204	0.1467	-2.39163	0.0416781	-596.298	-14.4556	Downregulated
NDUFS5	3668.26	1914.12	-0.938413	0.566333	0.672482	-2.52058	0.0374149	-3375.56	-132.715	Downregulated
RNF181	1456.23	776.367	-0.907428	0.0727772	0.144653	-2.55608	0.038947	-1313.56	-46.1667	Downregulated
VAMP5	532.895	388.996	-0.454097	0.0777088	0.0855866	-3.45633	0.00475658	-234.622	-53.1763	Downregulated
ATP5ME	465.57	216.277	-1.10612	0.154929	0.387664	-2.52286	0.0426266	-487.353	-11.2332	Downregulated
MT1E	130.658	60.7763	-1.10422	0.931893	0.97305	-4.28036	0.00110991	-105.522	-34.2419	Downregulated
IFFO2	14.4956	7.32795	-0.984136	0.676196	0.998915	-2.79435	0.0209018	-12.9701	-1.36524	Downregulated
NUDT9	947.131	643.972	-0.556564	0.0875836	0.991819	-2.81799	0.0239432	-553.886	-52.4302	Downregulated
NDUFA3	589.749	305.68	-0.948078	0.0775026	0.891872	-2.43691	0.0468168	-562.781	-5.35599	Downregulated
PYGO1	59.1736	38.6722	-0.613658	0.0879246	0.631917	-3.77124	0.00268427	-32.3514	-8.65145	Downregulated
TEX37	2.88855	0.769659	-1.90806	0.193598	0.153789	-2.39704	0.0436694	-4.16081	-0.076983	Downregulated
MRPL13	2011.69	1110.47	-0.857246	0.106662	0.449023	-2.46948	0.045196	-1776.5	-25.955	Downregulated
COPS9	494.214	325.564	-0.602196	0.22356	0.771446	-2.90446	0.0220719	-305.108	-32.1925	Downregulated
MRPL52	444.756	332.1	-0.421398	0.878387	0.904905	-2.29791	0.0442561	-221.798	-3.51435	Downregulated
ZNF621	264.936	212.342	-0.319257	0.91739	0.80786	-2.41485	0.0331931	-100.21	-4.97869	Downregulated
AP000769.1	145.222	80.1288	-0.85787	0.581491	0.331196	-3.04647	0.0183898	-115.49	-14.6974	Downregulated
PIFO	71.691	37.401	-0.938714	0.974912	0.211175	-2.60089	0.0276339	-63.9017	-4.67826	Downregulated
TTC9B	4.2219	1.82343	-1.21124	0.252206	0.244205	-2.36282	0.0360439	-4.61241	-0.184527	Downregulated
MICOS13	412.757	323.415	-0.351905	0.662724	0.589501	-2.2739	0.0498162	-178.594	-0.0893951	Downregulated
HOXD8	99.2251	63.0408	-0.654421	0.845417	0.76985	-2.36942	0.0365147	-69.6656	-2.7031	Downregulated
CRYBG2	24.9472	11.491	-1.11838	0.980259	0.425116	-2.63192	0.0222184	-24.6213	-2.29117	Downregulated
FKBP9P1	201.392	100.023	-1.00968	0.877497	0.446931	-2.46608	0.0319584	-192.189	-10.5499	Downregulated
ZFAS1	264.831	124.775	-1.08574	0.115582	0.308088	-2.9626	0.0217845	-252.549	-27.5619	Downregulated
ATOX1	1083.11	609.161	-0.830291	0.307336	0.05188	-3.20264	0.0112465	-810.43	-137.477	Downregulated
CSTF2T	850.703	564.073	-0.592773	0.0805396	0.424082	-2.51599	0.0278612	-536.057	-37.2025	Downregulated
CASC2	50.0214	36.2159	-0.465924	0.61996	0.104901	-2.65837	0.0338539	-26.1953	-1.41578	Downregulated
POLR2L	1152.68	822.619	-0.486689	0.881528	0.267731	-3.34539	0.00840663	-552.731	-107.381	Downregulated
FAM230I	3.31764	1.13164	-1.55174	0.814591	0.0655955	-2.58021	0.0282063	-4.08381	-0.288184	Downregulated
ERBB4	50.9494	20.5746	-1.3082	0.734418	0.254503	-2.4505	0.0405545	-59.0706	-1.67908	Downregulated
FAM133A	6.88418	2.83534	-1.27976	0.685625	0.14882	-2.55318	0.0298575	-7.60887	-0.488799	Downregulated
MRPL14	1194.05	948.945	-0.331465	0.279273	0.20788	-2.3451	0.0380846	-474.183	-16.0239	Downregulated
RPL24P4	6.91856	2.72545	-1.34398	0.210611	0.0911649	-2.58113	0.0282952	-7.83535	-0.550868	Downregulated
RNF41	1207.29	816.267	-0.564664	0.431752	0.202115	-2.35122	0.04945	-780.829	-1.22491	Downregulated
AFMID	287.658	140.367	-1.03515	0.444535	0.869033	-2.77484	0.0255258	-270.99	-23.5917	Downregulated
HSP90AB3P	24.0691	12.0632	-0.996573	0.280084	0.154726	-2.39284	0.0464486	-23.7657	-0.246249	Downregulated
SELENOF	3632.99	2394.17	-0.601634	0.524299	0.459475	-2.23424	0.0495879	-2474.94	-2.71009	Downregulated
JRKL	576.269	455.732	-0.338556	0.936595	0.834752	-2.48446	0.0349352	-230.423	-10.6502	Downregulated
MRPL54	260.42	142.775	-0.867093	0.790067	0.771422	-2.55231	0.0308202	-221.742	-13.5475	Downregulated
CMSS1	465.436	323.934	-0.522881	0.967988	0.242874	-2.49959	0.0328915	-268.768	-14.2347	Downregulated
RBM43	53.0885	37.2862	-0.509757	0.187885	0.777818	-2.25075	0.0440981	-31.1126	-0.491935	Downregulated
PARPBP	168.762	102.023	-0.726097	0.780821	0.617121	-2.6947	0.0198857	-120.858	-12.6199	Downregulated
MORN5	8.55245	2.98872	-1.51681	0.734128	0.0915681	-3.89997	0.00328535	-8.76682	-2.36064	Downregulated
IRS2	131.4	59.4407	-1.14444	0.0809951	0.963052	-2.57492	0.0385164	-138.802	-5.11655	Downregulated
KTN1-AS1	30.5693	21.7571	-0.490598	0.144398	0.350383	-2.46892	0.0301697	-16.6189	-1.0055	Downregulated
MT1X	223.623	98.4739	-1.18325	0.369057	0.348225	-2.57472	0.0358028	-239.38	-10.917	Downregulated
CHP1	404.012	242.715	-0.735136	0.614968	0.0668692	-3.00636	0.0135581	-281.252	-41.3419	Downregulated
CXXC1P1	24.4146	7.47672	-1.70727	0.610572	0.750372	-3.06422	0.0148874	-29.6131	-4.26269	Downregulated
MORN2	346.038	217.385	-0.670678	0.773075	0.122599	-2.45721	0.0349533	-246.109	-11.1968	Downregulated
C11orf95	140.444	91.5903	-0.616733	0.185356	0.144028	-2.39608	0.0470455	-96.8715	-0.836692	Downregulated
NHS	84.3112	60.9295	-0.468584	0.122795	0.868243	-2.22911	0.0457298	-46.2414	-0.522034	Downregulated
HRCT1	4.86757	1.11173	-2.13039	0.746937	0.106884	-3.45878	0.0085424	-6.25855	-1.25313	Downregulated
XPNPEP3	480.752	330.315	-0.541451	0.177252	0.0965158	-2.42457	0.0428875	-294.655	-6.2189	Downregulated
STK31	3.74393	1.2947	-1.53194	0.982924	0.290453	-2.28098	0.0487548	-4.88185	-0.0166233	Downregulated
TPK1	146.489	96.919	-0.595945	0.703756	0.438842	-2.58347	0.0280178	-92.5418	-6.59891	Downregulated
WNK3	103.438	58.4903	-0.822494	0.343033	0.0916661	-2.43615	0.0353972	-86.1358	-3.75909	Downregulated
TOMM7	979.151	491.826	-0.993383	0.249131	0.166388	-2.65545	0.030245	-914.126	-60.524	Downregulated
GM2A	1198.48	683.711	-0.809753	0.564019	0.523475	-2.47335	0.0394505	-997.487	-32.0602	Downregulated
HHLA3	176.938	134.067	-0.40029	0.838305	0.934122	-3.40831	0.00524253	-70.3001	-15.442	Downregulated
KCNMB2	54.9545	28.8512	-0.929608	0.84552	0.357062	-2.44361	0.0314236	-49.4451	-2.76162	Downregulated
RPL12	1374.1	887.448	-0.630749	0.393512	0.230308	-3.10286	0.0136513	-844.966	-128.332	Downregulated
RPS4X	2962.43	1570.74	-0.915335	0.151937	0.226429	-2.95307	0.0225467	-2517.46	-265.919	Downregulated
AC131392.1	19.6028	9.86293	-0.99097	0.440816	0.194752	-2.25412	0.0456837	-19.2564	-0.223258	Downregulated
TMEM116	175.368	91.7417	-0.934737	0.246314	0.441151	-2.94758	0.0204607	-150.147	-17.1055	Downregulated
C6orf89	4085.56	3038.46	-0.427191	0.778202	0.162467	-2.32602	0.0393182	-2033.29	-60.8993	Downregulated
RPL39	757.645	366.955	-1.04592	0.681167	0.186022	-3.41692	0.00781842	-649.882	-131.499	Downregulated
CENPW	131.245	72.2479	-0.861237	0.36143	0.105876	-2.21591	0.0470016	-117.074	-0.920654	Downregulated
DDO	44.4653	29.1809	-0.607656	0.560148	0.0798753	-2.4013	0.0343396	-29.2268	-1.34205	Downregulated
TMEM273	15.585	3.89783	-1.99942	0.955613	0.214638	-2.51015	0.0395552	-22.6399	-0.734483	Downregulated
PFDN6	198.505	107.424	-0.885858	0.716658	0.585203	-2.81299	0.0182287	-163.137	-19.0252	Downregulated
LSM2	90.9463	73.7421	-0.302526	0.0887837	0.955968	-3.00567	0.0137035	-30.0175	-4.39085	Downregulated
AC010624.1	4.09615	1.74486	-1.23116	0.279059	0.0906813	-2.32132	0.0394546	-4.56789	-0.134686	Downregulated
LCMT1	849.756	726.778	-0.225535	0.42853	0.441863	-2.30085	0.0402308	-239.495	-6.46164	Downregulated
DUXAP8	46.0166	9.7728	-2.23531	0.635547	0.161715	-3.15202	0.0147723	-63.0829	-9.40462	Downregulated
MT-RNR1	7332.8	4224.52	-0.795578	0.783637	0.411545	-2.83196	0.0171049	-5540.01	-676.565	Downregulated
SUPT4H1	8.27525	4.98197	-0.732085	0.387277	0.753787	-2.2887	0.047442	-6.5406	-0.0459423	Downregulated
VDAC1	3558.84	2938.13	-0.276511	0.11669	0.83288	-2.34218	0.0472362	-1231.78	-9.65086	Downregulated
RPS29	643.864	302.48	-1.08992	0.0880428	0.0670593	-2.58994	0.0344967	-650.128	-32.6396	Downregulated
PPM1N	10.0669	3.31429	-1.60285	0.488412	0.586926	-3.41516	0.00801065	-11.245	-2.26025	Downregulated
MYCBP	484.681	378.652	-0.356163	0.642735	0.655371	-2.48025	0.0348812	-202.677	-9.38049	Downregulated
ZNF727	58.2854	6.49866	-3.16492	0.218971	0.535062	-2.68609	0.0352766	-98.6524	-4.92115	Downregulated
AC092821.1	28.5049	8.44193	-1.75557	0.373534	0.134901	-2.73305	0.0228124	-36.6327	-3.49326	Downregulated
AC098934.1	54.5232	25.0538	-1.12184	0.904053	0.261737	-3.05772	0.0173057	-52.0386	-6.90026	Downregulated
CD27-AS1	369.123	191.509	-0.946689	0.136307	0.52765	-2.46739	0.0424522	-347.267	-7.95999	Downregulated
LY86-AS1	24.2716	8.7161	-1.47752	0.0682994	0.0803607	-2.4745	0.0423041	-30.3979	-0.713121	Downregulated
NPM1P38	4.39902	1.70665	-1.36602	0.806802	0.968671	-2.37797	0.0454263	-5.31445	-0.0703033	Downregulated
ZNF602P	6.73419	1.96897	-1.77406	0.399032	0.207346	-2.95472	0.0182151	-8.48171	-1.04871	Downregulated
EXOSC6	288.586	149.718	-0.946752	0.333188	0.206304	-2.86627	0.0214784	-251.066	-26.6692	Downregulated
PINCR	256.134	137.944	-0.892821	0.670431	0.889138	-2.2367	0.0468952	-234.446	-1.93466	Downregulated
DUXAP9	13.3093	2.24908	-2.56502	0.31865	0.101866	-3.41266	0.01088	-18.6905	-3.42985	Downregulated
NRSN2-AS1	30.8673	18.6015	-0.730663	0.164669	0.537222	-3.06935	0.016119	-21.5467	-2.98499	Downregulated
AL606519.1	6.19234	1.38553	-2.16005	0.0577183	0.125863	-2.59754	0.0331766	-9.11484	-0.498783	Downregulated
AL138785.1	9.79861	1.73391	-2.49855	0.257503	0.070235	-3.62645	0.00834352	-13.3164	-2.81305	Downregulated
MTND1P23	3.89062	1.26219	-1.62407	0.305205	0.113162	-2.51738	0.0305848	-4.95576	-0.3011	Downregulated
HAUS6P1	3.57354	1.72278	-1.05262	0.0766398	0.424862	-2.31794	0.039859	-3.59966	-0.101861	Downregulated
AL359265.1	7.34815	2.29815	-1.67691	0.723979	0.931576	-3.58588	0.00663059	-8.27348	-1.82652	Downregulated
AC131235.1	9.595	5.04145	-0.928445	0.120262	0.80963	-2.9957	0.0182588	-8.09214	-1.01497	Downregulated
MT-ATP8	1302.32	838.394	-0.635382	0.860515	0.651634	-2.24146	0.0451833	-916.093	-11.7559	Downregulated
OST4	1496.35	922.437	-0.697929	0.742651	0.427743	-2.81187	0.0199948	-1034.47	-113.366	Downregulated
AC068057.1	8.24814	2.77711	-1.57048	0.398372	0.639288	-2.33099	0.0484178	-10.8935	-0.0485627	Downregulated
PET100	87.002	30.2588	-1.52369	0.228968	0.347536	-2.42591	0.0477981	-112.748	-0.738011	Downregulated
AL162231.2	23.2697	12.1862	-0.933202	0.956846	0.52169	-3.08463	0.00945655	-18.9123	-3.2547	Downregulated
AC002451.1	4.98399	1.44233	-1.7889	0.90611	0.209671	-2.30863	0.0496926	-7.07727	-0.0060517	Downregulated
SPRY4-AS1	8.7186	3.27367	-1.41319	0.244695	0.120547	-2.3887	0.0470603	-10.7975	-0.0924084	Downregulated
RPS18	6522.21	3836.03	-0.765747	0.362963	0.248605	-2.59055	0.0335055	-5099.74	-272.624	Downregulated
AP001596.1	49.3724	26.0761	-0.920977	0.725108	0.645325	-2.65202	0.0280313	-43.3956	-3.19699	Downregulated
AC093157.1	214.642	132.997	-0.690535	0.590392	0.662015	-2.90258	0.0216778	-147.505	-15.7841	Downregulated
LINC01719	54.729	25.0777	-1.1259	0.704894	0.376197	-2.47274	0.0352177	-56.7453	-2.5573	Downregulated
ZNF529-AS1	36.3551	23.6435	-0.620713	0.969326	0.841952	-2.82544	0.018704	-22.7941	-2.62907	Downregulated
LINC01237	28.1136	13.0334	-1.10906	0.234541	0.346172	-2.40379	0.041284	-29.4087	-0.751807	Downregulated
RPS28	579.429	418.827	-0.468279	0.125717	0.892025	-2.43945	0.0314594	-304.282	-16.9229	Downregulated
UQCRHL	55.9449	27.808	-1.0085	0.869629	0.21519	-2.55673	0.0357866	-53.8375	-2.43614	Downregulated
RPL5P34	6.03951	1.75801	-1.78049	0.564272	0.799113	-3.80137	0.00575821	-6.90317	-1.65982	Downregulated
GAS5	896.542	602.861	-0.572545	0.699987	0.376454	-2.42527	0.0432438	-575.813	-11.549	Downregulated
AC098934.3	4.61276	2.25115	-1.03497	0.0729864	0.370125	-2.18723	0.0496862	-4.7194	-0.00381729	Downregulated
HSPB1P1	4.22578	1.95457	-1.11237	0.820651	0.633565	-2.52271	0.0268078	-4.23322	-0.309202	Downregulated
AL356108.1	21.3103	8.95826	-1.25026	0.57303	0.772656	-2.74114	0.0262158	-22.8049	-1.89909	Downregulated
VLDLR-AS1	29.5523	16.7247	-0.821292	0.299007	0.65186	-3.01674	0.0181351	-22.7649	-2.89039	Downregulated
AL354928.1	4.92865	2.38976	-1.04433	0.118648	0.774922	-3.44458	0.00491898	-4.14657	-0.931211	Downregulated
MAP3K2-DT	26.2822	7.3149	-1.84518	0.0511886	0.257588	-4.81379	0.00216642	-28.3634	-9.57122	Downregulated
RPL9P7	9.09062	4.17986	-1.12093	0.389683	0.986728	-3.23053	0.00729825	-8.2265	-1.59503	Downregulated
AC104563.1	6.90315	2.36729	-1.54402	0.887177	0.229083	-2.71518	0.0209382	-8.23589	-0.835832	Downregulated
RPL5P1	2.01652	0.673562	-1.58198	0.949538	0.186654	-3.07416	0.0101857	-2.30041	-0.385501	Downregulated
ATP5MF	409.966	215.597	-0.927168	0.122617	0.545321	-2.8719	0.0260132	-357.025	-31.7134	Downregulated
PRR34-AS1	27.275	12.7067	-1.10199	0.470986	0.928672	-3.05776	0.0200204	-25.9991	-3.13743	Downregulated
AC079760.2	14.5933	4.71943	-1.62863	0.950669	0.103824	-2.77585	0.0211952	-17.8989	-1.84892	Downregulated
TTC4	32.114	22.7127	-0.499704	0.710164	0.591076	-2.26695	0.0464593	-18.624	-0.178602	Downregulated
APOBEC3D	3.64871	2.02464	-0.849721	0.763493	0.157409	-2.638	0.0281161	-3.02746	-0.220678	Downregulated
TMEM141	189.666	96.6573	-0.972511	0.100131	0.230826	-3.05793	0.0180333	-164.709	-21.3089	Downregulated
AL589743.1	21.0829	3.06195	-2.78355	0.834334	0.45952	-2.94006	0.0245326	-32.8507	-3.19111	Downregulated
AC090515.2	14.6524	6.01246	-1.28511	0.0509448	0.109156	-2.35325	0.0424703	-16.917	-0.363011	Downregulated
CKMT2-AS1	247.133	139.106	-0.829099	0.168064	0.0676711	-3.87105	0.00359146	-170.895	-45.158	Downregulated
SRP14-AS1	184.584	92.4484	-0.997561	0.677276	0.244945	-3.07705	0.0180776	-163.061	-21.2111	Downregulated
AC008958.1	5.67346	2.12287	-1.41821	0.57725	0.141303	-2.70426	0.0200621	-6.43092	-0.670265	Downregulated
AC103952.1	7.56511	2.50109	-1.5968	0.779796	0.0528837	-2.29643	0.0460955	-10.0202	-0.107886	Downregulated
MIR100HG	623.832	293.101	-1.08976	0.886314	0.501701	-3.30169	0.0116946	-563.995	-97.4683	Downregulated
AC025154.2	10.0423	2.08001	-2.27142	0.717673	0.208189	-2.56326	0.0374991	-15.3134	-0.611099	Downregulated
TMC3-AS1	45.2523	23.1734	-0.96552	0.515617	0.59033	-2.61342	0.0355303	-42.1605	-1.99729	Downregulated
AC023813.3	7.53652	0.80799	-3.22149	0.212798	0.103127	-3.91401	0.00656539	-10.848	-2.60902	Downregulated
AC104794.2	30.3065	16.5314	-0.874416	0.331887	0.050416	-2.6838	0.0206259	-25.019	-2.53116	Downregulated
LINC02182	15.5738	8.10078	-0.942991	0.986653	0.868511	-3.53528	0.0047203	-12.1296	-2.81654	Downregulated
MAFTRR	18.7572	7.94039	-1.24016	0.745817	0.150201	-3.12225	0.0122428	-18.6513	-2.98224	Downregulated
AC007639.1	2.36973	1.05132	-1.17252	0.966001	0.144371	-2.28931	0.04511	-2.6019	-0.0349229	Downregulated
AC016596.2	3.98387	0.907449	-2.13428	0.0993167	0.200777	-2.38482	0.04781	-6.11393	-0.0389059	Downregulated
SNRPGP2	39.5291	17.0015	-1.21725	0.0645257	0.321653	-2.5391	0.0411695	-43.8351	-1.22008	Downregulated
AC018521.5	54.3947	23.2573	-1.22579	0.253767	0.585611	-2.73801	0.029918	-58.2055	-4.06952	Downregulated
PRR29-AS1	3.8199	1.48573	-1.36236	0.854191	0.572487	-2.47381	0.0330554	-4.43869	-0.229649	Downregulated
FSBP	118.689	64.0909	-0.888997	0.238936	0.802651	-2.47201	0.0391069	-105.691	-3.5053	Downregulated
AP005136.2	6.12695	2.58368	-1.24574	0.323646	0.831314	-2.42478	0.0376573	-6.83609	-0.250443	Downregulated
AC012617.1	5.95339	3.32857	-0.83881	0.651031	0.447263	-2.32742	0.0392154	-5.09543	-0.154211	Downregulated
AC006213.3	85.0605	54.9457	-0.630483	0.22944	0.373483	-2.25628	0.0439883	-59.2717	-0.957906	Downregulated
MTRNR2L12	18.4419	7.04535	-1.38824	0.464913	0.0815215	-4.02654	0.00450491	-18.0211	-4.77198	Downregulated
ZNF728	18.5659	3.08827	-2.58778	0.176944	0.672973	-2.77952	0.0298445	-28.8905	-2.06469	Downregulated
AC010969.2	18.7742	10.9279	-0.780745	0.17328	0.507011	-2.50241	0.0306343	-14.8027	-0.890056	Downregulated
AC023509.3	8.32712	3.81177	-1.12736	0.280963	0.48606	-3.49543	0.00524639	-7.36964	-1.66107	Downregulated
AC104118.1	10.0014	5.38029	-0.894452	0.928297	0.500647	-2.31574	0.0390711	-8.96914	-0.273162	Downregulated
AP003392.6	2.93996	1.09533	-1.42443	0.454915	0.113762	-2.61017	0.0227995	-3.38446	-0.30479	Downregulated
AP002360.3	18.229	6.31196	-1.53008	0.185634	0.500665	-2.48056	0.0429221	-23.3292	-0.504979	Downregulated
AC008035.1	8.1163	3.22915	-1.32967	0.307931	0.271548	-2.61185	0.0319112	-9.22714	-0.547151	Downregulated
AL135910.1	12.4234	5.31081	-1.22605	0.0796947	0.796113	-3.05559	0.0192798	-12.6582	-1.56698	Downregulated
AC097534.2	118.021	64.3227	-0.875648	0.67039	0.605854	-2.50863	0.0350076	-102.617	-4.78035	Downregulated
AC009275.1	90.8252	34.9044	-1.37968	0.391024	0.221647	-2.91043	0.0235035	-101.668	-10.1736	Downregulated
AC009283.1	7.97585	4.84723	-0.718479	0.340043	0.933825	-2.19849	0.0491278	-6.24312	-0.0141334	Downregulated
AL355377.1	8.55489	4.87814	-0.810419	0.0849204	0.713409	-2.33328	0.039794	-7.14806	-0.205442	Downregulated
AC048341.2	6.00369	3.55063	-0.757774	0.760329	0.646266	-2.56599	0.0247941	-4.53692	-0.369201	Downregulated
AC092747.4	23.4445	14.1375	-0.729722	0.560791	0.557769	-2.60312	0.0315073	-17.554	-1.05996	Downregulated
AC004241.3	8.65789	4.89459	-0.822828	0.936482	0.24095	-2.20948	0.0474457	-7.47672	-0.0498871	Downregulated
AC015922.3	9.13453	5.0756	-0.847751	0.218233	0.308173	-2.50622	0.0339124	-7.73166	-0.38619	Downregulated
AC007906.2	13.9484	6.99247	-0.996227	0.567921	0.245137	-2.42855	0.033476	-13.2593	-0.652545	Downregulated
LINC02139	11.0847	4.63737	-1.25719	0.755825	0.246464	-3.20929	0.00763204	-10.8317	-2.06299	Downregulated
AC092645.1	7.33025	3.85548	-0.92695	0.975588	0.0955971	-2.2114	0.0487616	-6.92708	-0.0224515	Downregulated
AC090498.1	71.2956	32.0335	-1.15423	0.113172	0.0530824	-2.56838	0.0360476	-75.1663	-3.35798	Downregulated
FP565260.6	17.8103	8.88806	-1.00277	0.762805	0.0662388	-2.42991	0.0399962	-17.3285	-0.515866	Downregulated
CCDC163	76.7448	31.3876	-1.28988	0.050817	0.538893	-2.44707	0.0471209	-89.936	-0.778459	Downregulated
AC007920.2	69.0784	36.0996	-0.936252	0.321166	0.937911	-2.49966	0.039583	-63.9013	-2.05632	Downregulated
LINC02606	19.4281	10.5228	-0.884624	0.525286	0.222949	-2.55341	0.0273773	-16.6092	-1.20143	Downregulated
AL031274.1	8.60807	4.0206	-1.09828	0.31273	0.813928	-2.53444	0.0309904	-8.65564	-0.519307	Downregulated
AL023574.1	13.5544	6.1366	-1.14325	0.860055	0.897041	-2.81943	0.0200078	-13.3667	-1.4689	Downregulated

## Sheet: STable12
Supplementary Table 12. Gene ontology overrepresentation test of biological processes (Fisher’s Exact test using PANTHER GO-slim biological process) of genes upregulated in HD-iNs compared to ctrl-iNs. Related to Figure 2.
PANTHER GO-Slim Biological Process	in_rna_hd.ctrl_expressed.tab - REFLIST (10834)	in_rna_hd.ctrl_upreg.tab (531)	in_rna_hd.ctrl_upreg.tab (expected)	in_rna_hd.ctrl_upreg.tab (over/under)	in_rna_hd.ctrl_upreg.tab (fold Enrichment)	in_rna_hd.ctrl_upreg.tab (raw P-value)	in_rna_hd.ctrl_upreg.tab (FDR)
immunoglobulin production (GO:0002377)	15	9	0.74	+	12.24	6.91e-07	0.0015
production of molecular mediator of immune response (GO:0002440)	18	9	0.88	+	10.20	2.18e-06	0.00236
regulation of cytokine biosynthetic process (GO:0042035)	1	1	0.05	+	20.40	0.0913	1
tyrosine phosphorylation of STAT protein (GO:0007260)	4	2	0.2	+	10.20	0.0288	1
negative regulation of blood coagulation (GO:0030195)	2	1	0.1	+	10.20	0.134	1
tumor necrosis factor production (GO:0032640)	2	1	0.1	+	10.20	0.134	1
syncytium formation by plasma membrane fusion (GO:0000768)	2	1	0.1	+	10.20	0.134	1
kidney development (GO:0001822)	2	1	0.1	+	10.20	0.134	1
syncytium formation (GO:0006949)	2	1	0.1	+	10.20	0.134	1
regulation of mitotic spindle organization (GO:0060236)	2	1	0.1	+	10.20	0.134	1
cell-cell fusion (GO:0140253)	2	1	0.1	+	10.20	0.134	1
positive regulation of tyrosine phosphorylation of STAT protein (GO:0042531)	4	2	0.2	+	10.20	0.0288	1
catecholamine metabolic process (GO:0006584)	2	1	0.1	+	10.20	0.134	1
retina development in camera-type eye (GO:0060041)	7	3	0.34	+	8.74	0.00951	1
regulation of circadian rhythm (GO:0042752)	5	2	0.25	+	8.16	0.0391	1
positive regulation of receptor signaling pathway via JAK-STAT (GO:0046427)	5	2	0.25	+	8.16	0.0391	1
positive regulation of receptor signaling pathway via STAT (GO:1904894)	5	2	0.25	+	8.16	0.0391	1
urogenital system development (GO:0001655)	3	1	0.15	+	6.80	0.174	1
response to cold (GO:0009409)	3	1	0.15	+	6.80	0.174	1
citrate transport (GO:0015746)	3	1	0.15	+	6.80	0.174	1
circadian regulation of gene expression (GO:0032922)	9	3	0.44	+	6.80	0.0163	1
bone development (GO:0060348)	3	1	0.15	+	6.80	0.174	1
substrate adhesion-dependent cell spreading (GO:0034446)	9	3	0.44	+	6.80	0.0163	1
copper ion homeostasis (GO:0055070)	3	1	0.15	+	6.80	0.174	1
chromatin silencing at telomere (GO:0006348)	3	1	0.15	+	6.80	0.174	1
negative regulation of coagulation (GO:0050819)	3	1	0.15	+	6.80	0.174	1
cell-substrate junction assembly (GO:0007044)	3	1	0.15	+	6.80	0.174	1
NIK/NF-kappaB signaling (GO:0038061)	6	2	0.29	+	6.80	0.0506	1
regulation of epithelial cell differentiation (GO:0030856)	3	1	0.15	+	6.80	0.174	1
production of miRNAs involved in gene silencing by miRNA (GO:0035196)	7	2	0.34	+	5.83	0.0631	1
heparan sulfate proteoglycan metabolic process (GO:0030201)	7	2	0.34	+	5.83	0.0631	1
endothelial cell differentiation (GO:0045446)	4	1	0.2	+	5.10	0.213	1
regulation of response to wounding (GO:1903034)	4	1	0.2	+	5.10	0.213	1
mitochondrial respiratory chain complex III assembly (GO:0034551)	4	1	0.2	+	5.10	0.213	1
response to light stimulus (GO:0009416)	12	3	0.59	+	5.10	0.0303	1
negative regulation of phosphatase activity (GO:0010923)	4	1	0.2	+	5.10	0.213	1
heart looping (GO:0001947)	4	1	0.2	+	5.10	0.213	1
protein localization to kinetochore (GO:0034501)	4	1	0.2	+	5.10	0.213	1
N-terminal protein amino acid acetylation (GO:0006474)	4	1	0.2	+	5.10	0.213	1
muscle organ development (GO:0007517)	4	1	0.2	+	5.10	0.213	1
plasma membrane fusion (GO:0045026)	4	1	0.2	+	5.10	0.213	1
reproductive structure development (GO:0048608)	4	1	0.2	+	5.10	0.213	1
reproductive system development (GO:0061458)	4	1	0.2	+	5.10	0.213	1
kinetochore assembly (GO:0051382)	4	1	0.2	+	5.10	0.213	1
DNA double-strand break processing (GO:0000729)	4	1	0.2	+	5.10	0.213	1
AMP metabolic process (GO:0046033)	4	1	0.2	+	5.10	0.213	1
regulation of wound healing (GO:0061041)	4	1	0.2	+	5.10	0.213	1
protein localization to cell surface (GO:0034394)	4	1	0.2	+	5.10	0.213	1
sister chromatid cohesion (GO:0007062)	16	4	0.78	+	5.10	0.0126	1
skeletal muscle organ development (GO:0060538)	4	1	0.2	+	5.10	0.213	1
regulation of NIK/NF-kappaB signaling (GO:1901222)	4	1	0.2	+	5.10	0.213	1
embryonic heart tube development (GO:0035050)	4	1	0.2	+	5.10	0.213	1
rhythmic process (GO:0048511)	13	3	0.64	+	4.71	0.0361	1
camera-type eye development (GO:0043010)	13	3	0.64	+	4.71	0.0361	1
circadian rhythm (GO:0007623)	13	3	0.64	+	4.71	0.0361	1
regulation of receptor signaling pathway via JAK-STAT (GO:0046425)	9	2	0.44	+	4.53	0.0907	1
microtubule anchoring (GO:0034453)	9	2	0.44	+	4.53	0.0907	1
regulation of mitochondrion organization (GO:0010821)	9	2	0.44	+	4.53	0.0907	1
interstrand cross-link repair (GO:0036297)	9	2	0.44	+	4.53	0.0907	1
response to temperature stimulus (GO:0009266)	9	2	0.44	+	4.53	0.0907	1
regulation of receptor signaling pathway via STAT (GO:1904892)	9	2	0.44	+	4.53	0.0907	1
positive regulation of cysteine-type endopeptidase activity involved in apoptotic process (GO:0043280)	14	3	0.69	+	4.37	0.0423	1
positive regulation of cysteine-type endopeptidase activity (GO:2001056)	14	3	0.69	+	4.37	0.0423	1
negative regulation of dephosphorylation (GO:0035305)	5	1	0.25	+	4.08	0.25	1
endothelial cell migration (GO:0043542)	5	1	0.25	+	4.08	0.25	1
specification of symmetry (GO:0009799)	5	1	0.25	+	4.08	0.25	1
response to UV (GO:0009411)	5	1	0.25	+	4.08	0.25	1
hemostasis (GO:0007599)	10	2	0.49	+	4.08	0.106	1
blood coagulation (GO:0007596)	10	2	0.49	+	4.08	0.106	1
positive regulation of cell cycle G1/S phase transition (GO:1902808)	5	1	0.25	+	4.08	0.25	1
kinetochore organization (GO:0051383)	5	1	0.25	+	4.08	0.25	1
positive regulation of mitotic cell cycle (GO:0045931)	10	2	0.49	+	4.08	0.106	1
nucleotide-excision repair, DNA incision (GO:0033683)	5	1	0.25	+	4.08	0.25	1
IMP metabolic process (GO:0046040)	5	1	0.25	+	4.08	0.25	1
regulation of coagulation (GO:0050818)	5	1	0.25	+	4.08	0.25	1
cellular response to light stimulus (GO:0071482)	5	1	0.25	+	4.08	0.25	1
gene silencing by miRNA (GO:0035195)	10	2	0.49	+	4.08	0.106	1
determination of heart left/right asymmetry (GO:0061371)	5	1	0.25	+	4.08	0.25	1
activation of cysteine-type endopeptidase activity involved in apoptotic process (GO:0006919)	10	2	0.49	+	4.08	0.106	1
positive regulation of mitotic nuclear division (GO:0045840)	5	1	0.25	+	4.08	0.25	1
determination of left/right symmetry (GO:0007368)	5	1	0.25	+	4.08	0.25	1
endocytic recycling (GO:0032456)	10	2	0.49	+	4.08	0.106	1
determination of bilateral symmetry (GO:0009855)	5	1	0.25	+	4.08	0.25	1
cellular iron ion homeostasis (GO:0006879)	5	1	0.25	+	4.08	0.25	1
mitochondrial calcium ion transmembrane transport (GO:0006851)	5	1	0.25	+	4.08	0.25	1
microtubule polymerization (GO:0046785)	16	3	0.78	+	3.83	0.0563	1
synapse assembly (GO:0007416)	16	3	0.78	+	3.83	0.0563	1
positive regulation of JNK cascade (GO:0046330)	16	3	0.78	+	3.83	0.0563	1
cell-substrate adhesion (GO:0031589)	27	5	1.32	+	3.78	0.0155	1
actin cytoskeleton reorganization (GO:0031532)	11	2	0.54	+	3.71	0.121	1
mRNA splice site selection (GO:0006376)	11	2	0.54	+	3.71	0.121	1
regulation of receptor-mediated endocytosis (GO:0048259)	11	2	0.54	+	3.71	0.121	1
coagulation (GO:0050817)	11	2	0.54	+	3.71	0.121	1
tumor necrosis factor-mediated signaling pathway (GO:0033209)	11	2	0.54	+	3.71	0.121	1
positive regulation of peptidyl-tyrosine phosphorylation (GO:0050731)	11	2	0.54	+	3.71	0.121	1
positive regulation of peptidase activity (GO:0010952)	17	3	0.83	+	3.60	0.064	1
positive regulation of endopeptidase activity (GO:0010950)	17	3	0.83	+	3.60	0.064	1
sensory organ development (GO:0007423)	23	4	1.13	+	3.55	0.0352	1
response to heat (GO:0009408)	6	1	0.29	+	3.40	0.285	1
neuromuscular junction development (GO:0007528)	12	2	0.59	+	3.40	0.137	1
glutathione metabolic process (GO:0006749)	12	2	0.59	+	3.40	0.137	1
stress fiber assembly (GO:0043149)	6	1	0.29	+	3.40	0.285	1
protein palmitoylation (GO:0018345)	18	3	0.88	+	3.40	0.0722	1
contractile actin filament bundle assembly (GO:0030038)	6	1	0.29	+	3.40	0.285	1
regulation of body fluid levels (GO:0050878)	12	2	0.59	+	3.40	0.137	1
positive regulation of stress-activated MAPK cascade (GO:0032874)	18	3	0.88	+	3.40	0.0722	1
cytokinetic process (GO:0032506)	6	1	0.29	+	3.40	0.285	1
heart morphogenesis (GO:0003007)	6	1	0.29	+	3.40	0.285	1
negative regulation of intrinsic apoptotic signaling pathway (GO:2001243)	6	1	0.29	+	3.40	0.285	1
positive regulation of stress-activated protein kinase signaling cascade (GO:0070304)	18	3	0.88	+	3.40	0.0722	1
mitotic sister chromatid cohesion (GO:0007064)	6	1	0.29	+	3.40	0.285	1
histone H3-K4 methylation (GO:0051568)	6	1	0.29	+	3.40	0.285	1
carbohydrate derivative transport (GO:1901264)	6	1	0.29	+	3.40	0.285	1
cellular response to heat (GO:0034605)	6	1	0.29	+	3.40	0.285	1
regulation of peptidyl-tyrosine phosphorylation (GO:0050730)	12	2	0.59	+	3.40	0.137	1
sensory perception of sound (GO:0007605)	6	1	0.29	+	3.40	0.285	1
regulation of B cell proliferation (GO:0030888)	6	1	0.29	+	3.40	0.285	1
protein K63-linked ubiquitination (GO:0070534)	13	2	0.64	+	3.14	0.153	1
regulation of translational initiation (GO:0006446)	13	2	0.64	+	3.14	0.153	1
organelle transport along microtubule (GO:0072384)	13	2	0.64	+	3.14	0.153	1
morphogenesis of an epithelium (GO:0002009)	13	2	0.64	+	3.14	0.153	1
posttranscriptional gene silencing (GO:0016441)	13	2	0.64	+	3.14	0.153	1
positive regulation of cytokine production (GO:0001819)	13	2	0.64	+	3.14	0.153	1
post-transcriptional gene silencing by RNA (GO:0035194)	13	2	0.64	+	3.14	0.153	1
gene silencing by RNA (GO:0031047)	13	2	0.64	+	3.14	0.153	1
response to tumor necrosis factor (GO:0034612)	13	2	0.64	+	3.14	0.153	1
cellular response to tumor necrosis factor (GO:0071356)	13	2	0.64	+	3.14	0.153	1
regulation of JNK cascade (GO:0046328)	20	3	0.98	+	3.06	0.0899	1
mitochondrial fission (GO:0000266)	14	2	0.69	+	2.91	0.17	1
purine ribonucleoside monophosphate metabolic process (GO:0009167)	7	1	0.34	+	2.91	0.318	1
purine nucleoside monophosphate metabolic process (GO:0009126)	7	1	0.34	+	2.91	0.318	1
eye development (GO:0001654)	21	3	1.03	+	2.91	0.0993	1
intracellular pH reduction (GO:0051452)	7	1	0.34	+	2.91	0.318	1
receptor signaling pathway via JAK-STAT (GO:0007259)	14	2	0.69	+	2.91	0.17	1
tRNA wobble uridine modification (GO:0002098)	7	1	0.34	+	2.91	0.318	1
translational termination (GO:0006415)	7	1	0.34	+	2.91	0.318	1
translational initiation (GO:0006413)	28	4	1.37	+	2.91	0.0602	1
nuclear-transcribed mRNA catabolic process, nonsense-mediated decay (GO:0000184)	7	1	0.34	+	2.91	0.318	1
receptor signaling pathway via STAT (GO:0097696)	14	2	0.69	+	2.91	0.17	1
negative regulation of leukocyte activation (GO:0002695)	7	1	0.34	+	2.91	0.318	1
ubiquitin-dependent protein catabolic process via the multivesicular body sorting pathway (GO:0043162)	7	1	0.34	+	2.91	0.318	1
wound healing (GO:0042060)	21	3	1.03	+	2.91	0.0993	1
regulation of epidermal growth factor receptor signaling pathway (GO:0042058)	7	1	0.34	+	2.91	0.318	1
positive regulation of I-kappaB kinase/NF-kappaB signaling (GO:0043123)	21	3	1.03	+	2.91	0.0993	1
actin filament bundle assembly (GO:0051017)	21	3	1.03	+	2.91	0.0993	1
regulation of cyclin-dependent protein kinase activity (GO:1904029)	21	3	1.03	+	2.91	0.0993	1
ossification (GO:0001503)	7	1	0.34	+	2.91	0.318	1
response to radiation (GO:0009314)	21	3	1.03	+	2.91	0.0993	1
regulation of cell division (GO:0051302)	14	2	0.69	+	2.91	0.17	1
response to wounding (GO:0009611)	21	3	1.03	+	2.91	0.0993	1
negative regulation of cell activation (GO:0050866)	7	1	0.34	+	2.91	0.318	1
visual system development (GO:0150063)	21	3	1.03	+	2.91	0.0993	1
sensory system development (GO:0048880)	21	3	1.03	+	2.91	0.0993	1
regulation of cyclin-dependent protein serine/threonine kinase activity (GO:0000079)	21	3	1.03	+	2.91	0.0993	1
negative regulation of lymphocyte activation (GO:0051250)	7	1	0.34	+	2.91	0.318	1
oxidative demethylation (GO:0070989)	7	1	0.34	+	2.91	0.318	1
pH reduction (GO:0045851)	7	1	0.34	+	2.91	0.318	1
mitochondrial calcium ion homeostasis (GO:0051560)	7	1	0.34	+	2.91	0.318	1
protein catabolic process in the vacuole (GO:0007039)	7	1	0.34	+	2.91	0.318	1
vacuolar acidification (GO:0007035)	7	1	0.34	+	2.91	0.318	1
translesion synthesis (GO:0019985)	7	1	0.34	+	2.91	0.318	1
regulation of cytokinesis (GO:0032465)	14	2	0.69	+	2.91	0.17	1
positive regulation of GTPase activity (GO:0043547)	51	7	2.5	+	2.80	0.0178	1
regulation of cysteine-type endopeptidase activity involved in apoptotic process (GO:0043281)	22	3	1.08	+	2.78	0.109	1
actin filament bundle organization (GO:0061572)	22	3	1.08	+	2.78	0.109	1
I-kappaB kinase/NF-kappaB signaling (GO:0007249)	37	5	1.81	+	2.76	0.0448	1
spliceosomal complex assembly (GO:0000245)	15	2	0.74	+	2.72	0.187	1
regulation of I-kappaB kinase/NF-kappaB signaling (GO:0043122)	30	4	1.47	+	2.72	0.0723	1
JNK cascade (GO:0007254)	23	3	1.13	+	2.66	0.119	1
regulation of cysteine-type endopeptidase activity (GO:2000116)	23	3	1.13	+	2.66	0.119	1
ribonucleoside monophosphate metabolic process (GO:0009161)	8	1	0.39	+	2.55	0.35	1
positive regulation of leukocyte mediated immunity (GO:0002705)	8	1	0.39	+	2.55	0.35	1
vesicle cytoskeletal trafficking (GO:0099518)	24	3	1.18	+	2.55	0.13	1
rRNA base methylation (GO:0070475)	8	1	0.39	+	2.55	0.35	1
aspartate family amino acid biosynthetic process (GO:0009067)	8	1	0.39	+	2.55	0.35	1
retrograde transport, endosome to plasma membrane (GO:1990126)	8	1	0.39	+	2.55	0.35	1
triglyceride biosynthetic process (GO:0019432)	8	1	0.39	+	2.55	0.35	1
epidermal growth factor receptor signaling pathway (GO:0007173)	8	1	0.39	+	2.55	0.35	1
pseudouridine synthesis (GO:0001522)	8	1	0.39	+	2.55	0.35	1
positive regulation of growth (GO:0045927)	8	1	0.39	+	2.55	0.35	1
transcription by RNA polymerase III (GO:0006383)	8	1	0.39	+	2.55	0.35	1
actin filament depolymerization (GO:0030042)	16	2	0.78	+	2.55	0.204	1
regulation of stress-activated MAPK cascade (GO:0032872)	24	3	1.18	+	2.55	0.13	1
synapse organization (GO:0050808)	48	6	2.35	+	2.55	0.0392	1
nuclear envelope organization (GO:0006998)	8	1	0.39	+	2.55	0.35	1
mRNA cis splicing, via spliceosome (GO:0045292)	16	2	0.78	+	2.55	0.204	1
positive regulation of cell growth (GO:0030307)	8	1	0.39	+	2.55	0.35	1
regulation of intrinsic apoptotic signaling pathway (GO:2001242)	8	1	0.39	+	2.55	0.35	1
regulation of stress-activated protein kinase signaling cascade (GO:0070302)	24	3	1.18	+	2.55	0.13	1
mitotic metaphase plate congression (GO:0007080)	8	1	0.39	+	2.55	0.35	1
positive regulation of proteolysis (GO:0045862)	40	5	1.96	+	2.55	0.0575	1
base-excision repair (GO:0006284)	16	2	0.78	+	2.55	0.204	1
regulation of cell junction assembly (GO:1901888)	8	1	0.39	+	2.55	0.35	1
membrane protein ectodomain proteolysis (GO:0006509)	8	1	0.39	+	2.55	0.35	1
regulation of G1/S transition of mitotic cell cycle (GO:2000045)	8	1	0.39	+	2.55	0.35	1
iron ion transport (GO:0006826)	16	2	0.78	+	2.55	0.204	1
cell junction organization (GO:0034330)	81	10	3.97	+	2.52	0.00979	1
positive regulation of apoptotic process (GO:0043065)	41	5	2.01	+	2.49	0.0621	1
positive regulation of NF-kappaB transcription factor activity (GO:0051092)	50	6	2.45	+	2.45	0.0456	1
positive regulation of cell death (GO:0010942)	42	5	2.06	+	2.43	0.067	1
positive regulation of programmed cell death (GO:0043068)	42	5	2.06	+	2.43	0.067	1
regulation of calcium ion transport (GO:0051924)	17	2	0.83	+	2.40	0.222	1
sister chromatid segregation (GO:0000819)	51	6	2.5	+	2.40	0.049	1
cell junction assembly (GO:0034329)	43	5	2.11	+	2.37	0.072	1
epithelium development (GO:0060429)	26	3	1.27	+	2.35	0.152	1
positive regulation of hydrolase activity (GO:0051345)	88	10	4.31	+	2.32	0.025	1
intermediate filament cytoskeleton organization (GO:0045104)	9	1	0.44	+	2.27	0.38	1
regulation of AMPA receptor activity (GO:2000311)	9	1	0.44	+	2.27	0.38	1
positive regulation of cytoskeleton organization (GO:0051495)	36	4	1.76	+	2.27	0.115	1
B cell proliferation (GO:0042100)	9	1	0.44	+	2.27	0.38	1
positive regulation of TOR signaling (GO:0032008)	9	1	0.44	+	2.27	0.38	1
stress-activated MAPK cascade (GO:0051403)	27	3	1.32	+	2.27	0.163	1
regulation of phosphatase activity (GO:0010921)	9	1	0.44	+	2.27	0.38	1
dendritic spine organization (GO:0097061)	9	1	0.44	+	2.27	0.38	1
axon extension (GO:0048675)	18	2	0.88	+	2.27	0.239	1
ionotropic glutamate receptor signaling pathway (GO:0035235)	9	1	0.44	+	2.27	0.38	1
snRNA processing (GO:0016180)	9	1	0.44	+	2.27	0.38	1
snRNA 3'-end processing (GO:0034472)	9	1	0.44	+	2.27	0.38	1
metaphase plate congression (GO:0051310)	9	1	0.44	+	2.27	0.38	1
proteoglycan metabolic process (GO:0006029)	18	2	0.88	+	2.27	0.239	1
DNA synthesis involved in DNA repair (GO:0000731)	9	1	0.44	+	2.27	0.38	1
cytoplasmic microtubule organization (GO:0031122)	27	3	1.32	+	2.27	0.163	1
postreplication repair (GO:0006301)	9	1	0.44	+	2.27	0.38	1
ERBB signaling pathway (GO:0038127)	9	1	0.44	+	2.27	0.38	1
negative regulation of translation (GO:0017148)	27	3	1.32	+	2.27	0.163	1
neuron migration (GO:0001764)	9	1	0.44	+	2.27	0.38	1
release of sequestered calcium ion into cytosol (GO:0051209)	9	1	0.44	+	2.27	0.38	1
nuclear-transcribed mRNA catabolic process (GO:0000956)	36	4	1.76	+	2.27	0.115	1
regulation of ubiquitin-dependent protein catabolic process (GO:2000058)	27	3	1.32	+	2.27	0.163	1
regulation of GTPase activity (GO:0043087)	64	7	3.14	+	2.23	0.0473	1
posttranscriptional regulation of gene expression (GO:0010608)	83	9	4.07	+	2.21	0.0397	1
microtubule polymerization or depolymerization (GO:0031109)	28	3	1.37	+	2.19	0.175	1
actin filament organization (GO:0007015)	124	13	6.08	+	2.14	0.0131	1
immune response (GO:0006955)	115	12	5.64	+	2.13	0.0178	1
positive regulation of DNA-binding transcription factor activity (GO:0051091)	58	6	2.84	+	2.11	0.124	1
positive regulation of cellular component organization (GO:0051130)	97	10	4.75	+	2.10	0.0336	1
calcium ion transmembrane transport (GO:0070588)	39	4	1.91	+	2.09	0.14	1
tissue morphogenesis (GO:0048729)	20	2	0.98	+	2.04	0.275	1
negative regulation of actin filament polymerization (GO:0030837)	20	2	0.98	+	2.04	0.275	1
regulation of neurotransmitter receptor activity (GO:0099601)	10	1	0.49	+	2.04	0.409	1
positive regulation of proteolysis involved in cellular protein catabolic process (GO:1903052)	20	2	0.98	+	2.04	0.275	1
regulation of proteolysis involved in cellular protein catabolic process (GO:1903050)	30	3	1.47	+	2.04	0.199	1
nuclear chromosome segregation (GO:0098813)	70	7	3.43	+	2.04	0.0925	1
positive regulation of cellular protein catabolic process (GO:1903364)	20	2	0.98	+	2.04	0.275	1
regulation of cellular protein catabolic process (GO:1903362)	30	3	1.47	+	2.04	0.199	1
iron-sulfur cluster assembly (GO:0016226)	10	1	0.49	+	2.04	0.409	1
positive regulation of cell cycle process (GO:0090068)	20	2	0.98	+	2.04	0.275	1
alcohol biosynthetic process (GO:0046165)	20	2	0.98	+	2.04	0.275	1
regulation of cell cycle G1/S phase transition (GO:1902806)	10	1	0.49	+	2.04	0.409	1
neuron projection extension (GO:1990138)	20	2	0.98	+	2.04	0.275	1
regulation of cell growth (GO:0001558)	20	2	0.98	+	2.04	0.275	1
homophilic cell adhesion via plasma membrane adhesion molecules (GO:0007156)	20	2	0.98	+	2.04	0.275	1
regulation of dendritic spine development (GO:0060998)	10	1	0.49	+	2.04	0.409	1
rRNA methylation (GO:0031167)	10	1	0.49	+	2.04	0.409	1
actin cytoskeleton organization (GO:0030036)	180	18	8.82	+	2.04	0.00605	1
iron ion homeostasis (GO:0055072)	10	1	0.49	+	2.04	0.409	1
double-strand break repair via nonhomologous end joining (GO:0006303)	10	1	0.49	+	2.04	0.409	1
vesicle transport along microtubule (GO:0047496)	10	1	0.49	+	2.04	0.409	1
cell-cell junction organization (GO:0045216)	30	3	1.47	+	2.04	0.199	1
establishment of spindle localization (GO:0051293)	10	1	0.49	+	2.04	0.409	1
negative regulation of sequestering of calcium ion (GO:0051283)	10	1	0.49	+	2.04	0.409	1
regulation of dendrite morphogenesis (GO:0048814)	10	1	0.49	+	2.04	0.409	1
chromosome segregation (GO:0007059)	80	8	3.92	+	2.04	0.0675	1
DNA strand elongation involved in DNA replication (GO:0006271)	10	1	0.49	+	2.04	0.409	1
cell fate specification (GO:0001708)	10	1	0.49	+	2.04	0.409	1
glycosaminoglycan metabolic process (GO:0030203)	10	1	0.49	+	2.04	0.409	1
positive regulation of ubiquitin-dependent protein catabolic process (GO:2000060)	20	2	0.98	+	2.04	0.275	1
L-amino acid transport (GO:0015807)	10	1	0.49	+	2.04	0.409	1
supramolecular fiber organization (GO:0097435)	181	18	8.87	+	2.03	0.0063	1
regulation of translation (GO:0006417)	61	6	2.99	+	2.01	0.132	1
actin filament-based process (GO:0030029)	186	18	9.12	+	1.97	0.0105	1
regulation of DNA-binding transcription factor activity (GO:0051090)	62	6	3.04	+	1.97	0.135	1
multivesicular body sorting pathway (GO:0071985)	21	2	1.03	+	1.94	0.292	1
peptidyl-lysine methylation (GO:0018022)	21	2	1.03	+	1.94	0.292	1
G1/S transition of mitotic cell cycle (GO:0000082)	21	2	1.03	+	1.94	0.292	1
response to abiotic stimulus (GO:0009628)	53	5	2.6	+	1.92	0.195	1
regulation of supramolecular fiber organization (GO:1902903)	64	6	3.14	+	1.91	0.143	1
regulation of cellular amide metabolic process (GO:0034248)	64	6	3.14	+	1.91	0.143	1
gene silencing (GO:0016458)	32	3	1.57	+	1.91	0.223	1
negative regulation of multicellular organismal process (GO:0051241)	32	3	1.57	+	1.91	0.223	1
positive regulation of MAPK cascade (GO:0043410)	43	4	2.11	+	1.90	0.281	1
regulation of actin filament length (GO:0030832)	54	5	2.65	+	1.89	0.199	1
regulation of actin polymerization or depolymerization (GO:0008064)	54	5	2.65	+	1.89	0.199	1
positive regulation of organelle organization (GO:0010638)	54	5	2.65	+	1.89	0.199	1
regulation of cellular component size (GO:0032535)	77	7	3.77	+	1.85	0.115	1
protein polymerization (GO:0051258)	77	7	3.77	+	1.85	0.115	1
positive regulation of supramolecular fiber organization (GO:1902905)	33	3	1.62	+	1.85	0.236	1
nucleoside monophosphate metabolic process (GO:0009123)	11	1	0.54	+	1.85	0.437	1
chromosome localization (GO:0050000)	11	1	0.54	+	1.85	0.437	1
regulation of dephosphorylation (GO:0035303)	11	1	0.54	+	1.85	0.437	1
regulation of lymphocyte proliferation (GO:0050670)	11	1	0.54	+	1.85	0.437	1
regulation of mononuclear cell proliferation (GO:0032944)	11	1	0.54	+	1.85	0.437	1
glycerophospholipid catabolic process (GO:0046475)	11	1	0.54	+	1.85	0.437	1
acylglycerol catabolic process (GO:0046464)	11	1	0.54	+	1.85	0.437	1
neutral lipid catabolic process (GO:0046461)	11	1	0.54	+	1.85	0.437	1
cellular carbohydrate catabolic process (GO:0044275)	11	1	0.54	+	1.85	0.437	1
establishment of chromosome localization (GO:0051303)	11	1	0.54	+	1.85	0.437	1
spindle localization (GO:0051653)	11	1	0.54	+	1.85	0.437	1
resolution of meiotic recombination intermediates (GO:0000712)	11	1	0.54	+	1.85	0.437	1
regulation of microtubule polymerization or depolymerization (GO:0031110)	11	1	0.54	+	1.85	0.437	1
developmental cell growth (GO:0048588)	22	2	1.08	+	1.85	0.31	1
late endosome to vacuole transport via multivesicular body sorting pathway (GO:0032511)	11	1	0.54	+	1.85	0.437	1
positive regulation of ERK1 and ERK2 cascade (GO:0070374)	11	1	0.54	+	1.85	0.437	1
regulation of sequestering of calcium ion (GO:0051282)	11	1	0.54	+	1.85	0.437	1
regulation of leukocyte proliferation (GO:0070663)	11	1	0.54	+	1.85	0.437	1
snRNA metabolic process (GO:0016073)	11	1	0.54	+	1.85	0.437	1
centrosome cycle (GO:0007098)	22	2	1.08	+	1.85	0.31	1
developmental growth involved in morphogenesis (GO:0060560)	22	2	1.08	+	1.85	0.31	1
cytoskeleton-dependent cytokinesis (GO:0061640)	22	2	1.08	+	1.85	0.31	1
glucose homeostasis (GO:0042593)	11	1	0.54	+	1.85	0.437	1
sequestering of calcium ion (GO:0051208)	11	1	0.54	+	1.85	0.437	1
regulation of growth (GO:0040008)	22	2	1.08	+	1.85	0.31	1
negative regulation of response to external stimulus (GO:0032102)	22	2	1.08	+	1.85	0.31	1
synaptic vesicle transport (GO:0048489)	11	1	0.54	+	1.85	0.437	1
cytoplasmic translational initiation (GO:0002183)	11	1	0.54	+	1.85	0.437	1
epithelial cell differentiation (GO:0030855)	11	1	0.54	+	1.85	0.437	1
regulation of proteolysis (GO:0030162)	78	7	3.82	+	1.83	0.119	1
mRNA catabolic process (GO:0006402)	56	5	2.74	+	1.82	0.209	1
regulation of endopeptidase activity (GO:0052548)	45	4	2.21	+	1.81	0.29	1
regulation of microtubule-based process (GO:0032886)	34	3	1.67	+	1.80	0.248	1
cytokinesis (GO:0000910)	34	3	1.67	+	1.80	0.248	1
regulation of anatomical structure size (GO:0090066)	80	7	3.92	+	1.79	0.127	1
positive regulation of cell cycle (GO:0045787)	23	2	1.13	+	1.77	0.327	1
regulation of peptidase activity (GO:0052547)	46	4	2.25	+	1.77	0.295	1
cell cycle G1/S phase transition (GO:0044843)	23	2	1.13	+	1.77	0.327	1
monovalent inorganic cation homeostasis (GO:0055067)	23	2	1.13	+	1.77	0.327	1
regulation of actin filament organization (GO:0110053)	58	5	2.84	+	1.76	0.219	1
mitochondrial transmembrane transport (GO:1990542)	35	3	1.72	+	1.75	0.261	1
RNA catabolic process (GO:0006401)	70	6	3.43	+	1.75	0.17	1
establishment or maintenance of cell polarity (GO:0007163)	35	3	1.72	+	1.75	0.261	1
cell division (GO:0051301)	35	3	1.72	+	1.75	0.261	1
regulation of protein polymerization (GO:0032271)	59	5	2.89	+	1.73	0.225	1
calcium ion transport (GO:0006816)	59	5	2.89	+	1.73	0.225	1
mitotic cytokinesis (GO:0000281)	12	1	0.59	+	1.70	0.463	1
cytochrome complex assembly (GO:0017004)	12	1	0.59	+	1.70	0.463	1
regulation of intracellular pH (GO:0051453)	12	1	0.59	+	1.70	0.463	1
cytosolic calcium ion transport (GO:0060401)	24	2	1.18	+	1.70	0.345	1
energy reserve metabolic process (GO:0006112)	12	1	0.59	+	1.70	0.463	1
glycogen metabolic process (GO:0005977)	12	1	0.59	+	1.70	0.463	1
phospholipid catabolic process (GO:0009395)	12	1	0.59	+	1.70	0.463	1
negative regulation of neuron differentiation (GO:0045665)	12	1	0.59	+	1.70	0.463	1
cellular glucan metabolic process (GO:0006073)	12	1	0.59	+	1.70	0.463	1
cell adhesion (GO:0007155)	192	16	9.41	+	1.70	0.0453	1
transition metal ion homeostasis (GO:0055076)	24	2	1.18	+	1.70	0.345	1
cell growth (GO:0016049)	24	2	1.18	+	1.70	0.345	1
cellular protein complex disassembly (GO:0043624)	36	3	1.76	+	1.70	0.428	1
glucan metabolic process (GO:0044042)	12	1	0.59	+	1.70	0.463	1
biological adhesion (GO:0022610)	192	16	9.41	+	1.70	0.0453	1
positive regulation of cellular protein metabolic process (GO:0032270)	182	15	8.92	+	1.68	0.0588	1
positive regulation of protein metabolic process (GO:0051247)	196	16	9.61	+	1.67	0.0674	1
lipoprotein biosynthetic process (GO:0042158)	37	3	1.81	+	1.65	0.434	1
protein lipidation (GO:0006497)	37	3	1.81	+	1.65	0.434	1
stress-activated protein kinase signaling cascade (GO:0031098)	37	3	1.81	+	1.65	0.434	1
cellular modified amino acid metabolic process (GO:0006575)	37	3	1.81	+	1.65	0.434	1
cytoskeleton-dependent intracellular transport (GO:0030705)	124	10	6.08	+	1.65	0.143	1
actin polymerization or depolymerization (GO:0008154)	62	5	3.04	+	1.65	0.243	1
regulation of protein metabolic process (GO:0051246)	349	28	17.11	+	1.64	0.0173	1
acylglycerol metabolic process (GO:0006639)	25	2	1.23	+	1.63	0.362	1
neutral lipid metabolic process (GO:0006638)	25	2	1.23	+	1.63	0.362	1
organic hydroxy compound biosynthetic process (GO:1901617)	25	2	1.23	+	1.63	0.362	1
microtubule organizing center organization (GO:0031023)	25	2	1.23	+	1.63	0.362	1
BMP signaling pathway (GO:0030509)	25	2	1.23	+	1.63	0.362	1
regulation of cellular protein metabolic process (GO:0032268)	327	26	16.03	+	1.62	0.0204	1
positive regulation of protein modification process (GO:0031401)	126	10	6.18	+	1.62	0.147	1
membrane fission (GO:0090148)	38	3	1.86	+	1.61	0.44	1
cytoskeleton organization (GO:0007010)	420	33	20.59	+	1.60	0.0118	1
divalent metal ion transport (GO:0070838)	77	6	3.77	+	1.59	0.286	1
divalent inorganic cation transport (GO:0072511)	77	6	3.77	+	1.59	0.286	1
regulation of hydrolase activity (GO:0051336)	143	11	7.01	+	1.57	0.173	1
axo-dendritic transport (GO:0008088)	13	1	0.64	+	1.57	0.488	1
peptidyl-tyrosine phosphorylation (GO:0018108)	26	2	1.27	+	1.57	0.379	1
B cell activation (GO:0042113)	13	1	0.64	+	1.57	0.488	1
regulation of leukocyte mediated immunity (GO:0002703)	13	1	0.64	+	1.57	0.488	1
regulation of metal ion transport (GO:0010959)	39	3	1.91	+	1.57	0.446	1
protein methylation (GO:0006479)	26	2	1.27	+	1.57	0.379	1
intrinsic apoptotic signaling pathway in response to DNA damage (GO:0008630)	13	1	0.64	+	1.57	0.488	1
regulation of endocytosis (GO:0030100)	26	2	1.27	+	1.57	0.379	1
regulation of sodium ion transport (GO:0002028)	13	1	0.64	+	1.57	0.488	1
positive regulation of developmental process (GO:0051094)	52	4	2.55	+	1.57	0.333	1
leukocyte activation involved in immune response (GO:0002366)	13	1	0.64	+	1.57	0.488	1
cellular response to abiotic stimulus (GO:0071214)	13	1	0.64	+	1.57	0.488	1
rRNA modification (GO:0000154)	13	1	0.64	+	1.57	0.488	1
regulation of cation transmembrane transport (GO:1904062)	39	3	1.91	+	1.57	0.446	1
meiotic chromosome separation (GO:0051307)	13	1	0.64	+	1.57	0.488	1
protein alkylation (GO:0008213)	26	2	1.27	+	1.57	0.379	1
cellular response to environmental stimulus (GO:0104004)	13	1	0.64	+	1.57	0.488	1
non-recombinational repair (GO:0000726)	13	1	0.64	+	1.57	0.488	1
membrane protein proteolysis (GO:0033619)	13	1	0.64	+	1.57	0.488	1
fatty acid beta-oxidation (GO:0006635)	13	1	0.64	+	1.57	0.488	1
regulation of cation channel activity (GO:2001257)	26	2	1.27	+	1.57	0.379	1
protein targeting to membrane (GO:0006612)	26	2	1.27	+	1.57	0.379	1
cell activation involved in immune response (GO:0002263)	13	1	0.64	+	1.57	0.488	1
regulation of cellular pH (GO:0030641)	13	1	0.64	+	1.57	0.488	1
mitotic sister chromatid segregation (GO:0000070)	39	3	1.91	+	1.57	0.446	1
cellular response to BMP stimulus (GO:0071773)	26	2	1.27	+	1.57	0.379	1
response to BMP (GO:0071772)	26	2	1.27	+	1.57	0.379	1
mitotic spindle organization (GO:0007052)	26	2	1.27	+	1.57	0.379	1
regulation of gene expression, epigenetic (GO:0040029)	39	3	1.91	+	1.57	0.446	1
actomyosin structure organization (GO:0031032)	26	2	1.27	+	1.57	0.379	1
regulation of proteasomal ubiquitin-dependent protein catabolic process (GO:0032434)	26	2	1.27	+	1.57	0.379	1
regulation of pH (GO:0006885)	13	1	0.64	+	1.57	0.488	1
regulation of actin filament polymerization (GO:0030833)	53	4	2.6	+	1.54	0.341	1
meiotic cell cycle process (GO:1903046)	53	4	2.6	+	1.54	0.341	1
meiotic nuclear division (GO:0140013)	53	4	2.6	+	1.54	0.341	1
meiotic cell cycle (GO:0051321)	53	4	2.6	+	1.54	0.341	1
cytosolic transport (GO:0016482)	40	3	1.96	+	1.53	0.453	1
regulation of microtubule cytoskeleton organization (GO:0070507)	27	2	1.32	+	1.51	0.396	1
inorganic anion transport (GO:0015698)	27	2	1.32	+	1.51	0.396	1
protein depolymerization (GO:0051261)	27	2	1.32	+	1.51	0.396	1
peptidyl-tyrosine modification (GO:0018212)	27	2	1.32	+	1.51	0.396	1
endosomal transport (GO:0016197)	81	6	3.97	+	1.51	0.302	1
lipoprotein metabolic process (GO:0042157)	41	3	2.01	+	1.49	0.46	1
metal ion homeostasis (GO:0055065)	96	7	4.71	+	1.49	0.34	1
inorganic ion homeostasis (GO:0098771)	110	8	5.39	+	1.48	0.268	1
positive regulation of protein phosphorylation (GO:0001934)	111	8	5.44	+	1.47	0.271	1
cellular homeostasis (GO:0019725)	111	8	5.44	+	1.47	0.271	1
cation homeostasis (GO:0055080)	111	8	5.44	+	1.47	0.271	1
regulation of protein-containing complex assembly (GO:0043254)	70	5	3.43	+	1.46	0.401	1
positive regulation of cytosolic calcium ion concentration (GO:0007204)	28	2	1.37	+	1.46	0.65	1
regulation of actin cytoskeleton organization (GO:0032956)	70	5	3.43	+	1.46	0.401	1
TORC1 signaling (GO:0038202)	14	1	0.69	+	1.46	0.512	1
positive regulation of immune effector process (GO:0002699)	14	1	0.69	+	1.46	0.512	1
negative regulation of immune system process (GO:0002683)	14	1	0.69	+	1.46	0.512	1
positive regulation of autophagy (GO:0010508)	14	1	0.69	+	1.46	0.512	1
regulation of synapse organization (GO:0050807)	14	1	0.69	+	1.46	0.512	1
regulation of ERK1 and ERK2 cascade (GO:0070372)	14	1	0.69	+	1.46	0.512	1
ERK1 and ERK2 cascade (GO:0070371)	14	1	0.69	+	1.46	0.512	1
regulation of signaling receptor activity (GO:0010469)	14	1	0.69	+	1.46	0.512	1
histone lysine methylation (GO:0034968)	14	1	0.69	+	1.46	0.512	1
extrinsic apoptotic signaling pathway in absence of ligand (GO:0097192)	14	1	0.69	+	1.46	0.512	1
mitochondrial transport (GO:0006839)	56	4	2.74	+	1.46	0.364	1
positive regulation of molecular function (GO:0044093)	240	17	11.76	+	1.45	0.134	1
regulation of actin filament-based process (GO:0032970)	71	5	3.48	+	1.44	0.405	1
protein acylation (GO:0043543)	57	4	2.79	+	1.43	0.533	1
actin filament polymerization (GO:0030041)	57	4	2.79	+	1.43	0.533	1
mitotic cell cycle phase transition (GO:0044772)	57	4	2.79	+	1.43	0.533	1
cellular calcium ion homeostasis (GO:0006874)	57	4	2.79	+	1.43	0.533	1
regulation of cytoskeleton organization (GO:0051493)	100	7	4.9	+	1.43	0.351	1
regulation of protein phosphorylation (GO:0001932)	172	12	8.43	+	1.42	0.217	1
positive regulation of cellular catabolic process (GO:0031331)	43	3	2.11	+	1.42	0.475	1
receptor-mediated endocytosis (GO:0006898)	43	3	2.11	+	1.42	0.475	1
negative regulation of gene expression (GO:0010629)	319	22	15.63	+	1.41	0.117	1
regulation of proteasomal protein catabolic process (GO:0061136)	29	2	1.42	+	1.41	0.655	1
head development (GO:0060322)	29	2	1.42	+	1.41	0.655	1
brain development (GO:0007420)	29	2	1.42	+	1.41	0.655	1
developmental growth (GO:0048589)	29	2	1.42	+	1.41	0.655	1
positive regulation of catalytic activity (GO:0043085)	174	12	8.53	+	1.41	0.222	1
transition metal ion transport (GO:0000041)	29	2	1.42	+	1.41	0.655	1
aromatic compound catabolic process (GO:0019439)	102	7	5	+	1.40	0.358	1
tRNA processing (GO:0008033)	44	3	2.16	+	1.39	0.483	1
nucleobase-containing compound transport (GO:0015931)	44	3	2.16	+	1.39	0.483	1
regulation of protein modification process (GO:0031399)	206	14	10.1	+	1.39	0.255	1
calcium ion homeostasis (GO:0055074)	59	4	2.89	+	1.38	0.539	1
cellular protein-containing complex assembly (GO:0034622)	251	17	12.3	+	1.38	0.186	1
positive regulation of signal transduction (GO:0009967)	148	10	7.25	+	1.38	0.338	1
chemical homeostasis (GO:0048878)	148	10	7.25	+	1.38	0.338	1
leukocyte mediated immunity (GO:0002443)	15	1	0.74	+	1.36	0.535	1
mitochondrial respiratory chain complex assembly (GO:0033108)	15	1	0.74	+	1.36	0.535	1
glutamate receptor signaling pathway (GO:0007215)	15	1	0.74	+	1.36	0.535	1
mononuclear cell proliferation (GO:0032943)	15	1	0.74	+	1.36	0.535	1
positive regulation of protein polymerization (GO:0032273)	30	2	1.47	+	1.36	0.661	1
maintenance of location in cell (GO:0051651)	30	2	1.47	+	1.36	0.661	1
fibroblast growth factor receptor signaling pathway (GO:0008543)	15	1	0.74	+	1.36	0.535	1
positive regulation of cell migration (GO:0030335)	30	2	1.47	+	1.36	0.661	1
embryonic organ morphogenesis (GO:0048562)	15	1	0.74	+	1.36	0.535	1
ion homeostasis (GO:0050801)	120	8	5.88	+	1.36	0.394	1
nucleus organization (GO:0006997)	15	1	0.74	+	1.36	0.535	1
muscle structure development (GO:0061061)	30	2	1.47	+	1.36	0.661	1
negative regulation of apoptotic signaling pathway (GO:2001234)	15	1	0.74	+	1.36	0.535	1
lymphocyte proliferation (GO:0046651)	15	1	0.74	+	1.36	0.535	1
leukocyte proliferation (GO:0070661)	15	1	0.74	+	1.36	0.535	1
positive regulation of lymphocyte activation (GO:0051251)	15	1	0.74	+	1.36	0.535	1
regulation of dendrite development (GO:0050773)	15	1	0.74	+	1.36	0.535	1
positive regulation of intracellular signal transduction (GO:1902533)	90	6	4.41	+	1.36	0.459	1
cellular cation homeostasis (GO:0030003)	91	6	4.46	+	1.35	0.462	1
cellular ion homeostasis (GO:0006873)	91	6	4.46	+	1.35	0.462	1
organelle fission (GO:0048285)	213	14	10.44	+	1.34	0.265	1
cell cycle phase transition (GO:0044770)	61	4	2.99	+	1.34	0.547	1
regulation of protein catabolic process (GO:0042176)	46	3	2.25	+	1.33	0.499	1
nucleobase-containing compound catabolic process (GO:0034655)	92	6	4.51	+	1.33	0.466	1
organic cyclic compound catabolic process (GO:1901361)	108	7	5.29	+	1.32	0.5	1
positive regulation of phosphorylation (GO:0042327)	139	9	6.81	+	1.32	0.428	1
regulation of apoptotic process (GO:0042981)	93	6	4.56	+	1.32	0.469	1
microtubule cytoskeleton organization involved in mitosis (GO:1902850)	31	2	1.52	+	1.32	0.666	1
growth (GO:0040007)	31	2	1.52	+	1.32	0.666	1
positive regulation of protein-containing complex assembly (GO:0031334)	31	2	1.52	+	1.32	0.666	1
protein-containing complex assembly (GO:0065003)	264	17	12.94	+	1.31	0.252	1
cell cycle process (GO:0022402)	265	17	12.99	+	1.31	0.254	1
cellular metal ion homeostasis (GO:0006875)	78	5	3.82	+	1.31	0.595	1
protein-containing complex disassembly (GO:0032984)	47	3	2.3	+	1.30	0.507	1
animal organ development (GO:0048513)	188	12	9.21	+	1.30	0.394	1
regulation of molecular function (GO:0065009)	439	28	21.52	+	1.30	0.178	1
response to cytokine (GO:0034097)	63	4	3.09	+	1.30	0.555	1
peptide metabolic process (GO:0006518)	190	12	9.31	+	1.29	0.397	1
regulation of phosphorus metabolic process (GO:0051174)	223	14	10.93	+	1.28	0.349	1
regulation of phosphate metabolic process (GO:0019220)	223	14	10.93	+	1.28	0.349	1
neural crest cell differentiation (GO:0014033)	16	1	0.78	+	1.28	0.557	1
neural crest cell development (GO:0014032)	16	1	0.78	+	1.28	0.557	1
positive regulation of leukocyte activation (GO:0002696)	16	1	0.78	+	1.28	0.557	1
phospholipid translocation (GO:0045332)	16	1	0.78	+	1.28	0.557	1
positive regulation of phosphorus metabolic process (GO:0010562)	144	9	7.06	+	1.28	0.439	1
reciprocal meiotic recombination (GO:0007131)	16	1	0.78	+	1.28	0.557	1
positive regulation of phosphate metabolic process (GO:0045937)	144	9	7.06	+	1.28	0.439	1
calcium-mediated signaling (GO:0019722)	16	1	0.78	+	1.28	0.557	1
aminoglycan metabolic process (GO:0006022)	16	1	0.78	+	1.28	0.557	1
chloride transmembrane transport (GO:1902476)	16	1	0.78	+	1.28	0.557	1
negative regulation of cellular response to growth factor stimulus (GO:0090288)	16	1	0.78	+	1.28	0.557	1
homologous recombination (GO:0035825)	16	1	0.78	+	1.28	0.557	1
positive regulation of cell activation (GO:0050867)	16	1	0.78	+	1.28	0.557	1
cellular monovalent inorganic cation homeostasis (GO:0030004)	16	1	0.78	+	1.28	0.557	1
triglyceride metabolic process (GO:0006641)	16	1	0.78	+	1.28	0.557	1
clathrin-dependent endocytosis (GO:0072583)	16	1	0.78	+	1.28	0.557	1
positive regulation of cell motility (GO:2000147)	32	2	1.57	+	1.28	0.672	1
stem cell differentiation (GO:0048863)	16	1	0.78	+	1.28	0.557	1
regulation of programmed cell death (GO:0043067)	96	6	4.71	+	1.28	0.48	1
dendrite morphogenesis (GO:0048813)	16	1	0.78	+	1.28	0.557	1
cellular response to starvation (GO:0009267)	32	2	1.57	+	1.28	0.672	1
spindle organization (GO:0007051)	48	3	2.35	+	1.28	0.515	1
positive regulation of cell development (GO:0010720)	32	2	1.57	+	1.28	0.672	1
microtubule-based process (GO:0007017)	288	18	14.12	+	1.28	0.334	1
protein sumoylation (GO:0016925)	16	1	0.78	+	1.28	0.557	1
mesenchymal cell differentiation (GO:0048762)	16	1	0.78	+	1.28	0.557	1
regulation of phosphorylation (GO:0042325)	209	13	10.24	+	1.27	0.419	1
immune system process (GO:0002376)	193	12	9.46	+	1.27	0.402	1
translational elongation (GO:0006414)	161	10	7.89	+	1.27	0.462	1
translation (GO:0006412)	161	10	7.89	+	1.27	0.462	1
cell cycle (GO:0007049)	292	18	14.31	+	1.26	0.338	1
protein-containing complex subunit organization (GO:0043933)	310	19	15.19	+	1.25	0.351	1
anatomical structure formation involved in morphogenesis (GO:0048646)	49	3	2.4	+	1.25	0.735	1
transmembrane receptor protein serine/threonine kinase signaling pathway (GO:0007178)	49	3	2.4	+	1.25	0.735	1
regulation of ion transmembrane transport (GO:0034765)	49	3	2.4	+	1.25	0.735	1
cellular chemical homeostasis (GO:0055082)	98	6	4.8	+	1.25	0.488	1
peptide biosynthetic process (GO:0043043)	164	10	8.04	+	1.24	0.467	1
metal ion transport (GO:0030001)	181	11	8.87	+	1.24	0.487	1
nuclear division (GO:0000280)	198	12	9.7	+	1.24	0.411	1
positive regulation of cell communication (GO:0010647)	165	10	8.09	+	1.24	0.469	1
positive regulation of signaling (GO:0023056)	165	10	8.09	+	1.24	0.469	1
cellular nitrogen compound catabolic process (GO:0044270)	99	6	4.85	+	1.24	0.638	1
positive regulation of protein catabolic process (GO:0045732)	33	2	1.62	+	1.24	0.678	1
cell-cell adhesion via plasma-membrane adhesion molecules (GO:0098742)	33	2	1.62	+	1.24	0.678	1
regulation of MAPK cascade (GO:0043408)	66	4	3.23	+	1.24	0.569	1
positive regulation of cellular component movement (GO:0051272)	33	2	1.62	+	1.24	0.678	1
positive regulation of locomotion (GO:0040017)	33	2	1.62	+	1.24	0.678	1
cellular response to nutrient levels (GO:0031669)	33	2	1.62	+	1.24	0.678	1
cellular response to extracellular stimulus (GO:0031668)	33	2	1.62	+	1.24	0.678	1
reproductive process (GO:0022414)	83	5	4.07	+	1.23	0.608	1
reproduction (GO:0000003)	83	5	4.07	+	1.23	0.608	1
heterocycle catabolic process (GO:0046700)	100	6	4.9	+	1.22	0.639	1
negative regulation of macromolecule metabolic process (GO:0010605)	401	24	19.65	+	1.22	0.347	1
establishment of organelle localization (GO:0051656)	151	9	7.4	+	1.22	0.568	1
glycoprotein metabolic process (GO:0009100)	84	5	4.12	+	1.21	0.611	1
negative regulation of metabolic process (GO:0009892)	420	25	20.59	+	1.21	0.358	1
organelle localization (GO:0051640)	186	11	9.12	+	1.21	0.495	1
regulation of catalytic activity (GO:0050790)	339	20	16.62	+	1.20	0.375	1
regulation of Rho protein signal transduction (GO:0035023)	17	1	0.83	+	1.20	0.578	1
mesenchyme development (GO:0060485)	17	1	0.83	+	1.20	0.578	1
peptidyl-threonine phosphorylation (GO:0018107)	17	1	0.83	+	1.20	0.578	1
calcium ion import (GO:0070509)	17	1	0.83	+	1.20	0.578	1
response to growth factor (GO:0070848)	68	4	3.33	+	1.20	0.579	1
lipid translocation (GO:0034204)	17	1	0.83	+	1.20	0.578	1
histone methylation (GO:0016571)	17	1	0.83	+	1.20	0.578	1
sphingolipid biosynthetic process (GO:0030148)	34	2	1.67	+	1.20	0.685	1
sulfur compound metabolic process (GO:0006790)	68	4	3.33	+	1.20	0.579	1
tRNA modification (GO:0006400)	34	2	1.67	+	1.20	0.685	1
regulation of immune effector process (GO:0002697)	17	1	0.83	+	1.20	0.578	1
negative regulation of cell population proliferation (GO:0008285)	17	1	0.83	+	1.20	0.578	1
cell-matrix adhesion (GO:0007160)	17	1	0.83	+	1.20	0.578	1
lipid oxidation (GO:0034440)	17	1	0.83	+	1.20	0.578	1
regulation of cytokine production (GO:0001817)	34	2	1.67	+	1.20	0.685	1
endosome transport via multivesicular body sorting pathway (GO:0032509)	17	1	0.83	+	1.20	0.578	1
regulation of synapse structure or activity (GO:0050803)	17	1	0.83	+	1.20	0.578	1
cellular process involved in reproduction in multicellular organism (GO:0022412)	17	1	0.83	+	1.20	0.578	1
cellular response to external stimulus (GO:0071496)	34	2	1.67	+	1.20	0.685	1
cellular divalent inorganic cation homeostasis (GO:0072503)	68	4	3.33	+	1.20	0.579	1
cellular transition metal ion homeostasis (GO:0046916)	17	1	0.83	+	1.20	0.578	1
positive regulation of axonogenesis (GO:0050772)	17	1	0.83	+	1.20	0.578	1
regulation of axonogenesis (GO:0050770)	34	2	1.67	+	1.20	0.685	1
cellular response to growth factor stimulus (GO:0071363)	68	4	3.33	+	1.20	0.579	1
mitotic cell cycle (GO:0000278)	170	10	8.33	+	1.20	0.59	1
mitotic cell cycle process (GO:1903047)	170	10	8.33	+	1.20	0.59	1
transport along microtubule (GO:0010970)	102	6	5	+	1.20	0.643	1
mitotic nuclear division (GO:0140014)	170	10	8.33	+	1.20	0.59	1
regulation of transmembrane transport (GO:0034762)	51	3	2.5	+	1.20	0.74	1
microtubule-based transport (GO:0099111)	102	6	5	+	1.20	0.643	1
homeostatic process (GO:0042592)	189	11	9.26	+	1.19	0.501	1
regulation of ion transport (GO:0043269)	69	4	3.38	+	1.18	0.585	1
microtubule cytoskeleton organization (GO:0000226)	225	13	11.03	+	1.18	0.533	1
nucleic acid phosphodiester bond hydrolysis (GO:0090305)	52	3	2.55	+	1.18	0.743	1
negative regulation of macromolecule biosynthetic process (GO:0010558)	260	15	12.74	+	1.18	0.472	1
negative regulation of cellular macromolecule biosynthetic process (GO:2000113)	260	15	12.74	+	1.18	0.472	1
intracellular transport (GO:0046907)	503	29	24.65	+	1.18	0.399	1
cellular component assembly (GO:0022607)	538	31	26.37	+	1.18	0.359	1
retrograde transport, endosome to Golgi (GO:0042147)	35	2	1.72	+	1.17	0.691	1
regulation of cytosolic calcium ion concentration (GO:0051480)	35	2	1.72	+	1.17	0.691	1
regulation of cell cycle process (GO:0010564)	70	4	3.43	+	1.17	0.778	1
inflammatory response (GO:0006954)	35	2	1.72	+	1.17	0.691	1
autophagosome assembly (GO:0000045)	35	2	1.72	+	1.17	0.691	1
autophagosome organization (GO:1905037)	35	2	1.72	+	1.17	0.691	1
regulation of cell death (GO:0010941)	105	6	5.15	+	1.17	0.649	1
regulation of cellular component organization (GO:0051128)	265	15	12.99	+	1.15	0.565	1
regulation of anatomical structure morphogenesis (GO:0022603)	71	4	3.48	+	1.15	0.78	1
negative regulation of biosynthetic process (GO:0009890)	267	15	13.09	+	1.15	0.567	1
negative regulation of cellular biosynthetic process (GO:0031327)	267	15	13.09	+	1.15	0.567	1
cilium organization (GO:0044782)	89	5	4.36	+	1.15	0.627	1
cytokine-mediated signaling pathway (GO:0019221)	54	3	2.65	+	1.13	0.749	1
calcium ion transport into cytosol (GO:0060402)	18	1	0.88	+	1.13	0.597	1
regulation of nuclear division (GO:0051783)	18	1	0.88	+	1.13	0.597	1
regulation of transmembrane transporter activity (GO:0022898)	36	2	1.76	+	1.13	0.698	1
positive regulation of transport (GO:0051050)	36	2	1.76	+	1.13	0.698	1
late endosome to vacuole transport (GO:0045324)	18	1	0.88	+	1.13	0.597	1
regulation of mRNA stability (GO:0043488)	18	1	0.88	+	1.13	0.597	1
negative regulation of hydrolase activity (GO:0051346)	36	2	1.76	+	1.13	0.698	1
SCF-dependent proteasomal ubiquitin-dependent protein catabolic process (GO:0031146)	18	1	0.88	+	1.13	0.597	1
lipid homeostasis (GO:0055088)	18	1	0.88	+	1.13	0.597	1
chromatin silencing (GO:0006342)	18	1	0.88	+	1.13	0.597	1
organelle organization (GO:0006996)	1206	67	59.11	+	1.13	0.29	1
ATP-dependent chromatin remodeling (GO:0043044)	18	1	0.88	+	1.13	0.597	1
calcium ion transmembrane import into cytosol (GO:0097553)	18	1	0.88	+	1.13	0.597	1
regulation of mitotic nuclear division (GO:0007088)	18	1	0.88	+	1.13	0.597	1
response to starvation (GO:0042594)	36	2	1.76	+	1.13	0.698	1
protein localization to synapse (GO:0035418)	18	1	0.88	+	1.13	0.597	1
negative regulation of gene expression, epigenetic (GO:0045814)	18	1	0.88	+	1.13	0.597	1
regulation of ion transmembrane transporter activity (GO:0032412)	36	2	1.76	+	1.13	0.698	1
regulation of transporter activity (GO:0032409)	36	2	1.76	+	1.13	0.698	1
neutral amino acid transport (GO:0015804)	18	1	0.88	+	1.13	0.597	1
chloride transport (GO:0006821)	18	1	0.88	+	1.13	0.597	1
regulation of cellular catabolic process (GO:0031329)	90	5	4.41	+	1.13	0.804	1
membrane invagination (GO:0010324)	109	6	5.34	+	1.12	0.659	1
regulation of protein kinase activity (GO:0045859)	91	5	4.46	+	1.12	0.805	1
divalent inorganic cation homeostasis (GO:0072507)	73	4	3.58	+	1.12	0.783	1
cellular localization (GO:0051641)	715	39	35.04	+	1.11	0.475	1
positive regulation of catabolic process (GO:0009896)	55	3	2.7	+	1.11	0.752	1
establishment of localization in cell (GO:0051649)	591	32	28.97	+	1.10	0.558	1
negative regulation of nucleic acid-templated transcription (GO:1903507)	222	12	10.88	+	1.10	0.753	1
positive regulation of cell differentiation (GO:0045597)	37	2	1.81	+	1.10	0.704	1
ribosomal small subunit biogenesis (GO:0042274)	37	2	1.81	+	1.10	0.704	1
negative regulation of transcription, DNA-templated (GO:0045892)	222	12	10.88	+	1.10	0.753	1
negative regulation of RNA biosynthetic process (GO:1902679)	222	12	10.88	+	1.10	0.753	1
positive regulation of cellular process (GO:0048522)	722	39	35.39	+	1.10	0.533	1
regulation of macromolecule metabolic process (GO:0060255)	1741	94	85.33	+	1.10	0.334	1
cell-cell adhesion (GO:0098609)	93	5	4.56	+	1.10	0.808	1
cellular component organization (GO:0016043)	1564	84	76.66	+	1.10	0.377	1
regulation of metabolic process (GO:0019222)	1829	98	89.64	+	1.09	0.343	1
regulation of cell cycle (GO:0051726)	131	7	6.42	+	1.09	0.838	1
regulation of developmental process (GO:0050793)	131	7	6.42	+	1.09	0.838	1
cell morphogenesis (GO:0000902)	150	8	7.35	+	1.09	0.706	1
regulation of gene expression (GO:0010468)	1450	77	71.07	+	1.08	0.473	1
cell morphogenesis involved in differentiation (GO:0000904)	113	6	5.54	+	1.08	0.825	1
cellular component biogenesis (GO:0044085)	622	33	30.49	+	1.08	0.633	1
regulation of nitrogen compound metabolic process (GO:0051171)	1625	86	79.65	+	1.08	0.456	1
regulation of macromolecule biosynthetic process (GO:0010556)	1289	68	63.18	+	1.08	0.537	1
regulation of organelle organization (GO:0033043)	171	9	8.38	+	1.07	0.724	1
regulation of cellular response to stress (GO:0080135)	57	3	2.79	+	1.07	0.759	1
regulation of cellular component biogenesis (GO:0044087)	114	6	5.59	+	1.07	0.826	1
nuclear-transcribed mRNA catabolic process, deadenylation-dependent decay (GO:0000288)	19	1	0.93	+	1.07	0.616	1
positive regulation of proteasomal protein catabolic process (GO:1901800)	19	1	0.93	+	1.07	0.616	1
glycerolipid catabolic process (GO:0046503)	19	1	0.93	+	1.07	0.616	1
phospholipid dephosphorylation (GO:0046839)	19	1	0.93	+	1.07	0.616	1
positive regulation of macromolecule metabolic process (GO:0010604)	437	23	21.42	+	1.07	0.734	1
MAPK cascade (GO:0000165)	76	4	3.72	+	1.07	0.789	1
regulation of RNA stability (GO:0043487)	19	1	0.93	+	1.07	0.616	1
cytokine production (GO:0001816)	38	2	1.86	+	1.07	0.711	1
cellular component disassembly (GO:0022411)	76	4	3.72	+	1.07	0.789	1
negative regulation of catalytic activity (GO:0043086)	76	4	3.72	+	1.07	0.789	1
phospholipid transport (GO:0015914)	19	1	0.93	+	1.07	0.616	1
very long-chain fatty acid metabolic process (GO:0000038)	19	1	0.93	+	1.07	0.616	1
regulation of lymphocyte activation (GO:0051249)	19	1	0.93	+	1.07	0.616	1
positive regulation of proteasomal ubiquitin-dependent protein catabolic process (GO:0032436)	19	1	0.93	+	1.07	0.616	1
cytoplasmic translation (GO:0002181)	38	2	1.86	+	1.07	0.711	1
ribonucleoprotein complex assembly (GO:0022618)	76	4	3.72	+	1.07	0.789	1
regulation of primary metabolic process (GO:0080090)	1637	86	80.23	+	1.07	0.495	1
positive regulation of cellular metabolic process (GO:0031325)	457	24	22.4	+	1.07	0.74	1
positive regulation of nitrogen compound metabolic process (GO:0051173)	420	22	20.59	+	1.07	0.73	1
regulation of biosynthetic process (GO:0009889)	1300	68	63.72	+	1.07	0.585	1
regulation of cellular biosynthetic process (GO:0031326)	1300	68	63.72	+	1.07	0.585	1
cellular component organization or biogenesis (GO:0071840)	1646	86	80.67	+	1.07	0.536	1
negative regulation of RNA metabolic process (GO:0051253)	230	12	11.27	+	1.06	0.758	1
regulation of cellular macromolecule biosynthetic process (GO:2000112)	1286	67	63.03	+	1.06	0.583	1
positive regulation of response to stimulus (GO:0048584)	192	10	9.41	+	1.06	0.866	1
amide biosynthetic process (GO:0043604)	192	10	9.41	+	1.06	0.866	1
ribonucleoprotein complex subunit organization (GO:0071826)	77	4	3.77	+	1.06	0.791	1
regulation of cellular metabolic process (GO:0031323)	1700	88	83.32	+	1.06	0.583	1
macromolecule methylation (GO:0043414)	58	3	2.84	+	1.06	0.762	1
methylation (GO:0032259)	58	3	2.84	+	1.06	0.762	1
establishment of vesicle localization (GO:0051650)	116	6	5.69	+	1.06	0.828	1
vesicle localization (GO:0051648)	116	6	5.69	+	1.06	0.828	1
interspecies interaction between organisms (GO:0044419)	97	5	4.75	+	1.05	0.813	1
macromolecule biosynthetic process (GO:0009059)	1578	81	77.34	+	1.05	0.659	1
protein localization to nucleus (GO:0034504)	39	2	1.91	+	1.05	0.717	1
RNA export from nucleus (GO:0006405)	39	2	1.91	+	1.05	0.717	1
response to extracellular stimulus (GO:0009991)	39	2	1.91	+	1.05	0.717	1
tissue development (GO:0009888)	78	4	3.82	+	1.05	0.793	1
response to nutrient levels (GO:0031667)	39	2	1.91	+	1.05	0.717	1
positive regulation of metabolic process (GO:0009893)	488	25	23.92	+	1.05	0.83	1
transport (GO:0006810)	1114	57	54.6	+	1.04	0.715	1
establishment of localization (GO:0051234)	1134	58	55.58	+	1.04	0.717	1
localization (GO:0051179)	1370	70	67.15	+	1.04	0.689	1
negative regulation of nucleobase-containing compound metabolic process (GO:0045934)	236	12	11.57	+	1.04	0.879	1
organic hydroxy compound metabolic process (GO:1901615)	59	3	2.89	+	1.04	0.766	1
positive regulation of multicellular organismal process (GO:0051240)	59	3	2.89	+	1.04	0.766	1
cellular macromolecule biosynthetic process (GO:0034645)	1574	80	77.15	+	1.04	0.706	1
positive regulation of biological process (GO:0048518)	788	40	38.62	+	1.04	0.798	1
signal transduction by protein phosphorylation (GO:0023014)	79	4	3.87	+	1.03	0.796	1
regulation of response to stress (GO:0080134)	79	4	3.87	+	1.03	0.796	1
peptidyl-lysine modification (GO:0018205)	79	4	3.87	+	1.03	0.796	1
protein phosphorylation (GO:0006468)	317	16	15.54	+	1.03	0.895	1
negative regulation of transcription by RNA polymerase II (GO:0000122)	159	8	7.79	+	1.03	0.854	1
regulation of multicellular organismal process (GO:0051239)	159	8	7.79	+	1.03	0.854	1
mRNA metabolic process (GO:0016071)	199	10	9.75	+	1.03	0.869	1
RNA biosynthetic process (GO:0032774)	1236	62	60.58	+	1.02	0.834	1
regulation of transcription, DNA-templated (GO:0006355)	1198	60	58.72	+	1.02	0.832	1
regulation of nucleic acid-templated transcription (GO:1903506)	1198	60	58.72	+	1.02	0.832	1
regulation of RNA biosynthetic process (GO:2001141)	1198	60	58.72	+	1.02	0.832	1
regulation of membrane lipid distribution (GO:0097035)	20	1	0.98	+	1.02	1	1
polysaccharide metabolic process (GO:0005976)	20	1	0.98	+	1.02	1	1
cellular response to transforming growth factor beta stimulus (GO:0071560)	20	1	0.98	+	1.02	1	1
cellular polysaccharide metabolic process (GO:0044264)	20	1	0.98	+	1.02	1	1
response to transforming growth factor beta (GO:0071559)	20	1	0.98	+	1.02	1	1
transforming growth factor beta receptor signaling pathway (GO:0007179)	20	1	0.98	+	1.02	1	1
skeletal system development (GO:0001501)	20	1	0.98	+	1.02	1	1
regulation of mRNA catabolic process (GO:0061013)	20	1	0.98	+	1.02	1	1
microtubule-based movement (GO:0007018)	140	7	6.86	+	1.02	0.845	1
regulation of mitotic cell cycle (GO:0007346)	60	3	2.94	+	1.02	0.77	1
synaptic vesicle endocytosis (GO:0048488)	20	1	0.98	+	1.02	1	1
cellular response to cytokine stimulus (GO:0071345)	60	3	2.94	+	1.02	0.77	1
negative regulation of nitrogen compound metabolic process (GO:0051172)	341	17	16.71	+	1.02	0.899	1
gene expression (GO:0010467)	1847	92	90.53	+	1.02	0.859	1
anatomical structure development (GO:0048856)	603	30	29.55	+	1.02	0.923	1
nucleic acid-templated transcription (GO:0097659)	1230	61	60.29	+	1.01	0.889	1
transcription, DNA-templated (GO:0006351)	1230	61	60.29	+	1.01	0.889	1
vesicle budding from membrane (GO:0006900)	121	6	5.93	+	1.01	0.834	1
cell projection assembly (GO:0030031)	101	5	4.95	+	1.01	1	1
anatomical structure morphogenesis (GO:0009653)	283	14	13.87	+	1.01	0.89	1
biological_process (GO:0008150)	6043	298	296.18	+	1.01	0.893	1
regulation of RNA metabolic process (GO:0051252)	1282	63	62.83	+	1.00	0.945	1
regulation of intracellular signal transduction (GO:1902531)	224	11	10.98	+	1.00	1	1
RNA transport (GO:0050658)	41	2	2.01	-	1.00	1	1
nucleic acid transport (GO:0050657)	41	2	2.01	-	1.00	1	1
intraciliary transport (GO:0042073)	82	4	4.02	-	1.00	1	1
establishment of RNA localization (GO:0051236)	41	2	2.01	-	1.00	1	1
maintenance of location (GO:0051235)	41	2	2.01	-	1.00	1	1
DNA-dependent DNA replication (GO:0006261)	41	2	2.01	-	1.00	1	1
Unclassified (UNCLASSIFIED)	4791	233	234.82	-	.99	0.893	1
cellular macromolecule catabolic process (GO:0044265)	288	14	14.12	-	.99	1	1
negative regulation of cellular protein metabolic process (GO:0032269)	103	5	5.05	-	.99	1	1
regulation of catabolic process (GO:0009894)	103	5	5.05	-	.99	1	1
regulation of multicellular organismal development (GO:2000026)	103	5	5.05	-	.99	1	1
macromolecule catabolic process (GO:0009057)	309	15	15.14	-	.99	1	1
RNA metabolic process (GO:0016070)	1628	79	79.79	-	.99	1	1
negative regulation of cellular component organization (GO:0051129)	62	3	3.04	-	.99	1	1
regulation of protein serine/threonine kinase activity (GO:0071900)	62	3	3.04	-	.99	1	1
animal organ morphogenesis (GO:0009887)	62	3	3.04	-	.99	1	1
biosynthetic process (GO:0009058)	1827	88	89.55	-	.98	0.906	1
cellular macromolecule metabolic process (GO:0044260)	2559	123	125.42	-	.98	0.834	1
regulation of nucleobase-containing compound metabolic process (GO:0019219)	1311	63	64.26	-	.98	0.946	1
cellular process (GO:0009987)	5677	272	278.24	-	.98	0.625	1
cellular nitrogen compound biosynthetic process (GO:0044271)	1590	76	77.93	-	.98	0.851	1
organic substance biosynthetic process (GO:1901576)	1822	87	89.3	-	.97	0.858	1
vesicle-mediated transport to the plasma membrane (GO:0098876)	21	1	1.03	-	.97	1	1
RNA modification (GO:0009451)	63	3	3.09	-	.97	1	1
positive regulation of Wnt signaling pathway (GO:0030177)	21	1	1.03	-	.97	1	1
organophosphate ester transport (GO:0015748)	21	1	1.03	-	.97	1	1
regulation of chemotaxis (GO:0050920)	21	1	1.03	-	.97	1	1
negative regulation of phosphorus metabolic process (GO:0010563)	42	2	2.06	-	.97	1	1
negative regulation of phosphate metabolic process (GO:0045936)	42	2	2.06	-	.97	1	1
protein localization to cell junction (GO:1902414)	21	1	1.03	-	.97	1	1
regulation of apoptotic signaling pathway (GO:2001233)	21	1	1.03	-	.97	1	1
DNA damage checkpoint (GO:0000077)	21	1	1.03	-	.97	1	1
inorganic anion transmembrane transport (GO:0098661)	21	1	1.03	-	.97	1	1
chromosome organization (GO:0051276)	252	12	12.35	-	.97	1	1
regulation of response to external stimulus (GO:0032101)	42	2	2.06	-	.97	1	1
cation transport (GO:0006812)	252	12	12.35	-	.97	1	1
cellular biosynthetic process (GO:0044249)	1807	86	88.57	-	.97	0.812	1
negative regulation of cellular metabolic process (GO:0031324)	358	17	17.55	-	.97	1	1
nucleic acid metabolic process (GO:0090304)	1793	85	87.88	-	.97	0.811	1
developmental process (GO:0032502)	677	32	33.18	-	.96	0.927	1
protein metabolic process (GO:0019538)	1275	60	62.49	-	.96	0.783	1
protein transport along microtubule (GO:0098840)	85	4	4.17	-	.96	1	1
microtubule-based protein transport (GO:0099118)	85	4	4.17	-	.96	1	1
biological regulation (GO:0065007)	3194	150	156.55	-	.96	0.559	1
regulation of kinase activity (GO:0043549)	128	6	6.27	-	.96	1	1
macromolecule metabolic process (GO:0043170)	2988	140	146.45	-	.96	0.584	1
organonitrogen compound biosynthetic process (GO:1901566)	427	20	20.93	-	.96	1	1
nucleobase-containing compound biosynthetic process (GO:0034654)	1388	65	68.03	-	.96	0.74	1
multicellular organismal process (GO:0032501)	662	31	32.45	-	.96	0.926	1
peptidyl-amino acid modification (GO:0018193)	235	11	11.52	-	.96	1	1
regulation of biological process (GO:0050789)	2928	137	143.51	-	.95	0.548	1
negative regulation of protein metabolic process (GO:0051248)	107	5	5.24	-	.95	1	1
endocytosis (GO:0006897)	107	5	5.24	-	.95	1	1
cellular amide metabolic process (GO:0043603)	257	12	12.6	-	.95	1	1
regulation of cell morphogenesis involved in differentiation (GO:0010769)	43	2	2.11	-	.95	1	1
apoptotic process (GO:0006915)	129	6	6.32	-	.95	1	1
aromatic compound biosynthetic process (GO:0019438)	1400	65	68.62	-	.95	0.691	1
heterocycle biosynthetic process (GO:0018130)	1403	65	68.76	-	.95	0.691	1
nitrogen compound metabolic process (GO:0006807)	3178	147	155.76	-	.94	0.435	1
vesicle-mediated transport (GO:0016192)	454	21	22.25	-	.94	0.911	1
organic cyclic compound biosynthetic process (GO:1901362)	1412	65	69.21	-	.94	0.644	1
regulation of transcription by RNA polymerase II (GO:0006357)	958	44	46.95	-	.94	0.754	1
response to stress (GO:0006950)	480	22	23.53	-	.94	0.829	1
protein ubiquitination (GO:0016567)	175	8	8.58	-	.93	1	1
RNA processing (GO:0006396)	307	14	15.05	-	.93	0.894	1
cellular response to stress (GO:0033554)	329	15	16.13	-	.93	0.897	1
anion transport (GO:0006820)	110	5	5.39	-	.93	1	1
programmed cell death (GO:0012501)	132	6	6.47	-	.93	1	1
negative regulation of organelle organization (GO:0010639)	44	2	2.16	-	.93	1	1
protein N-linked glycosylation (GO:0006487)	22	1	1.08	-	.93	1	1
mRNA export from nucleus (GO:0006406)	22	1	1.08	-	.93	1	1
RNA localization (GO:0006403)	44	2	2.16	-	.93	1	1
muscle cell differentiation (GO:0042692)	22	1	1.08	-	.93	1	1
cellular response to DNA damage stimulus (GO:0006974)	176	8	8.63	-	.93	1	1
mRNA-containing ribonucleoprotein complex export from nucleus (GO:0071427)	22	1	1.08	-	.93	1	1
negative regulation of cellular component movement (GO:0051271)	22	1	1.08	-	.93	1	1
dendrite development (GO:0016358)	22	1	1.08	-	.93	1	1
negative regulation of locomotion (GO:0040013)	22	1	1.08	-	.93	1	1
protein modification by small protein conjugation (GO:0032446)	198	9	9.7	-	.93	1	1
cell fate commitment (GO:0045165)	22	1	1.08	-	.93	1	1
regulation of cellular process (GO:0050794)	2799	127	137.19	-	.93	0.335	1
cellular metabolic process (GO:0044237)	3439	156	168.55	-	.93	0.272	1
cellular nitrogen compound metabolic process (GO:0034641)	2139	97	104.84	-	.93	0.434	1
cellular protein metabolic process (GO:0044267)	1149	52	56.32	-	.92	0.613	1
cellular catabolic process (GO:0044248)	509	23	24.95	-	.92	0.833	1
regulation of transferase activity (GO:0051338)	133	6	6.52	-	.92	1	1
mitochondrion organization (GO:0007005)	111	5	5.44	-	.92	1	1
transcription by RNA polymerase II (GO:0006366)	978	44	47.93	-	.92	0.641	1
ion transport (GO:0006811)	356	16	17.45	-	.92	0.9	1
multicellular organism development (GO:0007275)	490	22	24.02	-	.92	0.749	1
organonitrogen compound metabolic process (GO:1901564)	1560	70	76.46	-	.92	0.485	1
negative regulation of biological process (GO:0048519)	714	32	34.99	-	.91	0.719	1
RNA splicing (GO:0008380)	134	6	6.57	-	.91	1	1
DNA biosynthetic process (GO:0071897)	67	3	3.28	-	.91	1	1
regulation of cell development (GO:0060284)	67	3	3.28	-	.91	1	1
movement of cell or subcellular component (GO:0006928)	335	15	16.42	-	.91	0.897	1
metabolic process (GO:0008152)	3644	163	178.6	-	.91	0.172	1
cell projection organization (GO:0030030)	246	11	12.06	-	.91	0.882	1
response to stimulus (GO:0050896)	1437	64	70.43	-	.91	0.47	1
nucleobase-containing compound metabolic process (GO:0006139)	1931	86	94.64	-	.91	0.353	1
primary metabolic process (GO:0044238)	3326	148	163.02	-	.91	0.177	1
DNA repair (GO:0006281)	135	6	6.62	-	.91	1	1
innate immune response (GO:0045087)	45	2	2.21	-	.91	1	1
DNA metabolic process (GO:0006259)	203	9	9.95	-	.90	1	1
membrane organization (GO:0061024)	316	14	15.49	-	.90	0.894	1
regulation of signal transduction (GO:0009966)	384	17	18.82	-	.90	0.809	1
cellular aromatic compound metabolic process (GO:0006725)	1966	87	96.36	-	.90	0.326	1
regulation of mRNA metabolic process (GO:1903311)	68	3	3.33	-	.90	1	1
regulation of cellular localization (GO:0060341)	68	3	3.33	-	.90	1	1
organic substance metabolic process (GO:0071704)	3493	154	171.2	-	.90	0.128	1
dephosphorylation (GO:0016311)	91	4	4.46	-	.90	1	1
negative regulation of molecular function (GO:0044092)	91	4	4.46	-	.90	1	1
heterocycle metabolic process (GO:0046483)	1963	86	96.21	-	.89	0.272	1
organic cyclic compound metabolic process (GO:1901360)	1987	87	97.39	-	.89	0.274	1
nuclear export (GO:0051168)	46	2	2.25	-	.89	1	1
extracellular matrix organization (GO:0030198)	46	2	2.25	-	.89	1	1
protein localization to membrane (GO:0072657)	92	4	4.51	-	.89	1	1
regulation of leukocyte activation (GO:0002694)	23	1	1.13	-	.89	1	1
negative regulation of transport (GO:0051051)	23	1	1.13	-	.89	1	1
mRNA transport (GO:0051028)	23	1	1.13	-	.89	1	1
autophagy of mitochondrion (GO:0000422)	23	1	1.13	-	.89	1	1
regulation of cell activation (GO:0050865)	23	1	1.13	-	.89	1	1
embryonic organ development (GO:0048568)	23	1	1.13	-	.89	1	1
muscle system process (GO:0003012)	23	1	1.13	-	.89	1	1
extracellular structure organization (GO:0043062)	46	2	2.25	-	.89	1	1
muscle contraction (GO:0006936)	23	1	1.13	-	.89	1	1
demethylation (GO:0070988)	23	1	1.13	-	.89	1	1
cell-cell junction assembly (GO:0007043)	23	1	1.13	-	.89	1	1
establishment of protein localization to membrane (GO:0090150)	46	2	2.25	-	.89	1	1
intrinsic apoptotic signaling pathway (GO:0097193)	23	1	1.13	-	.89	1	1
sensory perception (GO:0007600)	23	1	1.13	-	.89	1	1
ncRNA processing (GO:0034470)	138	6	6.76	-	.89	1	1
response to external stimulus (GO:0009605)	231	10	11.32	-	.88	0.877	1
cation transmembrane transport (GO:0098655)	185	8	9.07	-	.88	0.864	1
phosphorylation (GO:0016310)	417	18	20.44	-	.88	0.728	1
cell death (GO:0008219)	140	6	6.86	-	.87	1	1
regulation of nervous system development (GO:0051960)	70	3	3.43	-	.87	1	1
organic substance catabolic process (GO:1901575)	467	20	22.89	-	.87	0.66	1
protein localization (GO:0008104)	516	22	25.29	-	.87	0.6	1
intracellular protein transport (GO:0006886)	352	15	17.25	-	.87	0.706	1
membrane lipid biosynthetic process (GO:0046467)	47	2	2.3	-	.87	1	1
alcohol metabolic process (GO:0006066)	47	2	2.3	-	.87	1	1
central nervous system development (GO:0007417)	47	2	2.3	-	.87	1	1
cellular protein localization (GO:0034613)	470	20	23.04	-	.87	0.585	1
endoplasmic reticulum to Golgi vesicle-mediated transport (GO:0006888)	47	2	2.3	-	.87	1	1
cellular macromolecule localization (GO:0070727)	471	20	23.08	-	.87	0.585	1
organelle assembly (GO:0070925)	212	9	10.39	-	.87	0.871	1
inorganic cation transmembrane transport (GO:0098662)	166	7	8.14	-	.86	0.856	1
regulation of biological quality (GO:0065008)	498	21	24.41	-	.86	0.594	1
cell development (GO:0048468)	214	9	10.49	-	.86	0.872	1
positive regulation of actin filament polymerization (GO:0030838)	24	1	1.18	-	.85	1	1
positive regulation of neuron projection development (GO:0010976)	24	1	1.18	-	.85	1	1
gamete generation (GO:0007276)	24	1	1.18	-	.85	1	1
Rho protein signal transduction (GO:0007266)	24	1	1.18	-	.85	1	1
fatty acid catabolic process (GO:0009062)	24	1	1.18	-	.85	1	1
regulation of cellular response to growth factor stimulus (GO:0090287)	24	1	1.18	-	.85	1	1
DNA-templated transcription, initiation (GO:0006352)	24	1	1.18	-	.85	1	1
sphingolipid metabolic process (GO:0006665)	48	2	2.35	-	.85	1	1
chromatin organization involved in negative regulation of transcription (GO:0097549)	24	1	1.18	-	.85	1	1
nucleotide-excision repair (GO:0006289)	24	1	1.18	-	.85	1	1
meiotic chromosome segregation (GO:0045132)	24	1	1.18	-	.85	1	1
macromolecule modification (GO:0043412)	891	37	43.67	-	.85	0.33	1
regulation of cell communication (GO:0010646)	435	18	21.32	-	.84	0.569	1
regulation of signaling (GO:0023051)	435	18	21.32	-	.84	0.569	1
plasma membrane bounded cell projection organization (GO:0120036)	242	10	11.86	-	.84	0.762	1
glycoprotein biosynthetic process (GO:0009101)	73	3	3.58	-	.84	1	1
regulation of response to stimulus (GO:0048583)	464	19	22.74	-	.84	0.508	1
catabolic process (GO:0009056)	563	23	27.59	-	.83	0.422	1
embryo development (GO:0009790)	49	2	2.4	-	.83	1	1
plasma membrane bounded cell projection assembly (GO:0120031)	98	4	4.8	-	.83	1	1
positive regulation of cellular component biogenesis (GO:0044089)	49	2	2.4	-	.83	1	1
organonitrogen compound catabolic process (GO:1901565)	294	12	14.41	-	.83	0.679	1
vesicle targeting, trans-Golgi to periciliary membrane compartment (GO:0097712)	74	3	3.63	-	.83	1	1
tRNA metabolic process (GO:0006399)	74	3	3.63	-	.83	1	1
cilium assembly (GO:0060271)	74	3	3.63	-	.83	1	1
ciliary transition zone assembly (GO:1905349)	74	3	3.63	-	.83	1	1
intraciliary transport involved in cilium assembly (GO:0035735)	74	3	3.63	-	.83	1	1
axoneme assembly (GO:0035082)	74	3	3.63	-	.83	1	1
nitrogen compound transport (GO:0071705)	469	19	22.99	-	.83	0.51	1
regulation of neuron projection development (GO:0010975)	50	2	2.45	-	.82	1	1
cellular amino acid biosynthetic process (GO:0008652)	25	1	1.23	-	.82	1	1
DNA integrity checkpoint (GO:0031570)	25	1	1.23	-	.82	1	1
multicellular organismal reproductive process (GO:0048609)	25	1	1.23	-	.82	1	1
chromosome separation (GO:0051304)	25	1	1.23	-	.82	1	1
developmental process involved in reproduction (GO:0003006)	25	1	1.23	-	.82	1	1
endoplasmic reticulum organization (GO:0007029)	25	1	1.23	-	.82	1	1
cellular protein modification process (GO:0006464)	826	33	40.48	-	.82	0.274	1
protein modification process (GO:0036211)	826	33	40.48	-	.82	0.274	1
macromolecule localization (GO:0033036)	577	23	28.28	-	.81	0.371	1
negative regulation of cellular process (GO:0048523)	632	25	30.98	-	.81	0.34	1
organic substance transport (GO:0071702)	531	21	26.03	-	.81	0.407	1
proteasome-mediated ubiquitin-dependent protein catabolic process (GO:0043161)	127	5	6.22	-	.80	0.835	1
transmembrane transport (GO:0055085)	305	12	14.95	-	.80	0.588	1
macroautophagy (GO:0016236)	51	2	2.5	-	.80	1	1
regulation of mRNA processing (GO:0050684)	51	2	2.5	-	.80	1	1
protein maturation (GO:0051604)	51	2	2.5	-	.80	1	1
vacuole organization (GO:0007033)	51	2	2.5	-	.80	1	1
system development (GO:0048731)	435	17	21.32	-	.80	0.425	1
inorganic ion transmembrane transport (GO:0098660)	180	7	8.82	-	.79	0.725	1
cell differentiation (GO:0030154)	412	16	20.19	-	.79	0.414	1
intracellular signal transduction (GO:0035556)	438	17	21.47	-	.79	0.426	1
phosphate-containing compound metabolic process (GO:0006796)	645	25	31.61	-	.79	0.258	1
nervous system development (GO:0007399)	284	11	13.92	-	.79	0.574	1
cellular developmental process (GO:0048869)	414	16	20.29	-	.79	0.414	1
regulation of TOR signaling (GO:0032006)	26	1	1.27	-	.78	1	1
protein glycosylation (GO:0006486)	52	2	2.55	-	.78	1	1
positive regulation of neuron differentiation (GO:0045666)	26	1	1.27	-	.78	1	1
macromolecule glycosylation (GO:0043413)	52	2	2.55	-	.78	1	1
cell migration (GO:0016477)	130	5	6.37	-	.78	0.836	1
response to virus (GO:0009615)	26	1	1.27	-	.78	1	1
multicellular organism reproduction (GO:0032504)	26	1	1.27	-	.78	1	1
DNA replication (GO:0006260)	52	2	2.55	-	.78	1	1
phosphorus metabolic process (GO:0006793)	652	25	31.96	-	.78	0.259	1
protein transport (GO:0015031)	395	15	19.36	-	.77	0.403	1
peptide transport (GO:0015833)	396	15	19.41	-	.77	0.403	1
carboxylic acid transport (GO:0046942)	53	2	2.6	-	.77	1	1
organic acid transport (GO:0015849)	53	2	2.6	-	.77	1	1
ribonucleoprotein complex biogenesis (GO:0022613)	159	6	7.79	-	.77	0.709	1
ubiquitin-dependent protein catabolic process (GO:0006511)	186	7	9.12	-	.77	0.606	1
proteolysis (GO:0006508)	399	15	19.56	-	.77	0.344	1
autophagy (GO:0006914)	80	3	3.92	-	.77	1	1
process utilizing autophagic mechanism (GO:0061919)	80	3	3.92	-	.77	1	1
cell surface receptor signaling pathway (GO:0007166)	427	16	20.93	-	.76	0.357	1
establishment of protein localization (GO:0045184)	401	15	19.65	-	.76	0.344	1
protein-containing complex localization (GO:0031503)	134	5	6.57	-	.76	0.687	1
amide transport (GO:0042886)	404	15	19.8	-	.76	0.344	1
organelle disassembly (GO:1903008)	27	1	1.32	-	.76	1	1
multi-organism process (GO:0051704)	27	1	1.32	-	.76	1	1
monocarboxylic acid catabolic process (GO:0072329)	27	1	1.32	-	.76	1	1
cellular lipid catabolic process (GO:0044242)	54	2	2.65	-	.76	1	1
adenylate cyclase-modulating G protein-coupled receptor signaling pathway (GO:0007188)	54	2	2.65	-	.76	1	1
embryonic morphogenesis (GO:0048598)	27	1	1.32	-	.76	1	1
lymphocyte activation (GO:0046649)	27	1	1.32	-	.76	1	1
sexual reproduction (GO:0019953)	27	1	1.32	-	.76	1	1
multi-organism reproductive process (GO:0044703)	27	1	1.32	-	.76	1	1
extrinsic apoptotic signaling pathway (GO:0097191)	27	1	1.32	-	.76	1	1
microtubule bundle formation (GO:0001578)	81	3	3.97	-	.76	1	1
enzyme linked receptor protein signaling pathway (GO:0007167)	162	6	7.94	-	.76	0.71	1
vesicle targeting, to, from or within Golgi (GO:0048199)	81	3	3.97	-	.76	1	1
regulation of localization (GO:0032879)	272	10	13.33	-	.75	0.473	1
protein localization to cilium (GO:0061512)	82	3	4.02	-	.75	0.799	1
proteasomal protein catabolic process (GO:0010498)	137	5	6.71	-	.74	0.688	1
modification-dependent protein catabolic process (GO:0019941)	192	7	9.41	-	.74	0.609	1
regulation of cell morphogenesis (GO:0022604)	55	2	2.7	-	.74	1	1
protein modification by small protein conjugation or removal (GO:0070647)	248	9	12.16	-	.74	0.455	1
regulation of transport (GO:0051049)	166	6	8.14	-	.74	0.585	1
vesicle targeting (GO:0006903)	83	3	4.07	-	.74	0.799	1
modification-dependent macromolecule catabolic process (GO:0043632)	194	7	9.51	-	.74	0.503	1
protein polyubiquitination (GO:0000209)	84	3	4.12	-	.73	0.799	1
negative regulation of endopeptidase activity (GO:0010951)	28	1	1.37	-	.73	1	1
carbohydrate derivative catabolic process (GO:1901136)	28	1	1.37	-	.73	1	1
negative regulation of intracellular signal transduction (GO:1902532)	56	2	2.74	-	.73	1	1
small molecule biosynthetic process (GO:0044283)	112	4	5.49	-	.73	0.823	1
regulation of neuron differentiation (GO:0045664)	56	2	2.74	-	.73	1	1
ribonucleoprotein complex localization (GO:0071166)	28	1	1.37	-	.73	1	1
defense response (GO:0006952)	112	4	5.49	-	.73	0.823	1
ribonucleoprotein complex export from nucleus (GO:0071426)	28	1	1.37	-	.73	1	1
positive regulation of neurogenesis (GO:0050769)	28	1	1.37	-	.73	1	1
regulation of Ras protein signal transduction (GO:0046578)	28	1	1.37	-	.73	1	1
protein catabolic process (GO:0030163)	226	8	11.08	-	.72	0.435	1
mRNA splicing, via spliceosome (GO:0000398)	113	4	5.54	-	.72	0.662	1
RNA splicing, via transesterification reactions with bulged adenosine as nucleophile (GO:0000377)	113	4	5.54	-	.72	0.662	1
RNA splicing, via transesterification reactions (GO:0000375)	113	4	5.54	-	.72	0.662	1
regulation of cell differentiation (GO:0045595)	85	3	4.17	-	.72	0.8	1
vesicle organization (GO:0016050)	227	8	11.13	-	.72	0.435	1
cellular response to stimulus (GO:0051716)	1252	44	61.36	-	.72	0.0208	1
regulation of adenylate cyclase activity (GO:0045761)	57	2	2.79	-	.72	1	1
regulation of RNA splicing (GO:0043484)	57	2	2.79	-	.72	1	1
glycosylation (GO:0070085)	57	2	2.79	-	.72	1	1
alpha-amino acid metabolic process (GO:1901605)	57	2	2.79	-	.72	1	1
cell communication (GO:0007154)	1088	38	53.33	-	.71	0.0306	1
organic anion transport (GO:0015711)	86	3	4.22	-	.71	0.8	1
ribosome biogenesis (GO:0042254)	115	4	5.64	-	.71	0.663	1
ncRNA metabolic process (GO:0034660)	173	6	8.48	-	.71	0.589	1
M phase (GO:0000279)	29	1	1.42	-	.70	1	1
negative regulation of protein kinase activity (GO:0006469)	29	1	1.42	-	.70	1	1
cellular amino acid catabolic process (GO:0009063)	29	1	1.42	-	.70	1	1
meiosis I cell cycle phase (GO:0098764)	29	1	1.42	-	.70	1	1
meiotic cell cycle phase (GO:0098762)	29	1	1.42	-	.70	1	1
tube morphogenesis (GO:0035239)	29	1	1.42	-	.70	1	1
G protein-coupled receptor signaling pathway, coupled to cyclic nucleotide second messenger (GO:0007187)	58	2	2.84	-	.70	1	1
telophase (GO:0051326)	29	1	1.42	-	.70	1	1
potassium ion transmembrane transport (GO:0071805)	58	2	2.84	-	.70	1	1
meiotic telophase I (GO:0007134)	29	1	1.42	-	.70	1	1
biological phase (GO:0044848)	29	1	1.42	-	.70	1	1
meiosis I (GO:0007127)	29	1	1.42	-	.70	1	1
mRNA processing (GO:0006397)	145	5	7.11	-	.70	0.56	1
cell cycle phase (GO:0022403)	29	1	1.42	-	.70	1	1
negative regulation of peptidase activity (GO:0010466)	29	1	1.42	-	.70	1	1
activation of protein kinase activity (GO:0032147)	29	1	1.42	-	.70	1	1
positive regulation of cell projection organization (GO:0031346)	29	1	1.42	-	.70	1	1
phospholipid metabolic process (GO:0006644)	88	3	4.31	-	.70	0.801	1
Golgi vesicle transport (GO:0048193)	176	6	8.63	-	.70	0.479	1
oxidation-reduction process (GO:0055114)	147	5	7.2	-	.69	0.56	1
regulation of plasma membrane bounded cell projection organization (GO:0120035)	59	2	2.89	-	.69	1	1
potassium ion transport (GO:0006813)	59	2	2.89	-	.69	1	1
neuron development (GO:0048666)	148	5	7.25	-	.69	0.561	1
localization of cell (GO:0051674)	148	5	7.25	-	.69	0.561	1
cell motility (GO:0048870)	148	5	7.25	-	.69	0.561	1
axonogenesis (GO:0007409)	89	3	4.36	-	.69	0.802	1
cellular amino acid metabolic process (GO:0006520)	89	3	4.36	-	.69	0.802	1
signal transduction (GO:0007165)	981	33	48.08	-	.69	0.0236	1
proteolysis involved in cellular protein catabolic process (GO:0051603)	209	7	10.24	-	.68	0.414	1
signaling (GO:0023052)	1077	36	52.79	-	.68	0.0164	1
regulation of transmembrane receptor protein serine/threonine kinase signaling pathway (GO:0090092)	30	1	1.47	-	.68	1	1
regulation of cyclase activity (GO:0031279)	60	2	2.94	-	.68	1	1
regulation of small GTPase mediated signal transduction (GO:0051056)	30	1	1.47	-	.68	1	1
negative regulation of transferase activity (GO:0051348)	30	1	1.47	-	.68	1	1
regulation of lyase activity (GO:0051339)	60	2	2.94	-	.68	1	1
RNA methylation (GO:0001510)	30	1	1.47	-	.68	1	1
chromatin organization involved in regulation of transcription (GO:0034401)	30	1	1.47	-	.68	1	1
negative regulation of kinase activity (GO:0033673)	30	1	1.47	-	.68	1	1
carboxylic acid catabolic process (GO:0046395)	60	2	2.94	-	.68	1	1
regulation of alternative mRNA splicing, via spliceosome (GO:0000381)	30	1	1.47	-	.68	1	1
organic acid catabolic process (GO:0016054)	60	2	2.94	-	.68	1	1
lipid catabolic process (GO:0016042)	60	2	2.94	-	.68	1	1
regulation of cAMP-mediated signaling (GO:0043949)	60	2	2.94	-	.68	1	1
regulation of cell projection organization (GO:0031344)	60	2	2.94	-	.68	1	1
axon development (GO:0061564)	90	3	4.41	-	.68	0.803	1
response to external biotic stimulus (GO:0043207)	90	3	4.41	-	.68	0.803	1
response to other organism (GO:0051707)	90	3	4.41	-	.68	0.803	1
cellular protein catabolic process (GO:0044257)	210	7	10.29	-	.68	0.414	1
endomembrane system organization (GO:0010256)	91	3	4.46	-	.67	0.803	1
response to biotic stimulus (GO:0009607)	91	3	4.46	-	.67	0.803	1
membrane lipid metabolic process (GO:0006643)	61	2	2.99	-	.67	1	1
ion transmembrane transport (GO:0034220)	245	8	12.01	-	.67	0.293	1
negative regulation of response to stimulus (GO:0048585)	154	5	7.55	-	.66	0.451	1
Notch signaling pathway (GO:0007219)	31	1	1.52	-	.66	1	1
positive regulation of nervous system development (GO:0051962)	31	1	1.52	-	.66	1	1
alternative mRNA splicing, via spliceosome (GO:0000380)	31	1	1.52	-	.66	1	1
regulation of neurogenesis (GO:0050767)	62	2	3.04	-	.66	0.77	1
positive regulation of gene expression (GO:0010628)	254	8	12.45	-	.64	0.238	1
TOR signaling (GO:0031929)	32	1	1.57	-	.64	1	1
tube development (GO:0035295)	32	1	1.57	-	.64	1	1
positive regulation of macromolecule biosynthetic process (GO:0010557)	224	7	10.98	-	.64	0.272	1
cAMP-mediated signaling (GO:0019933)	64	2	3.14	-	.64	0.77	1
amino acid transport (GO:0006865)	32	1	1.57	-	.64	1	1
glycerolipid metabolic process (GO:0046486)	97	3	4.75	-	.63	0.632	1
axon guidance (GO:0007411)	65	2	3.19	-	.63	0.771	1
regulation of cell migration (GO:0030334)	65	2	3.19	-	.63	0.771	1
carboxylic acid biosynthetic process (GO:0046394)	65	2	3.19	-	.63	0.771	1
organic acid biosynthetic process (GO:0016053)	65	2	3.19	-	.63	0.771	1
locomotion (GO:0040011)	195	6	9.56	-	.63	0.312	1
neuron projection guidance (GO:0097485)	65	2	3.19	-	.63	0.771	1
second-messenger-mediated signaling (GO:0019932)	98	3	4.8	-	.62	0.632	1
generation of neurons (GO:0048699)	197	6	9.66	-	.62	0.313	1
cellular response to organic substance (GO:0071310)	230	7	11.27	-	.62	0.274	1
positive regulation of biosynthetic process (GO:0009891)	231	7	11.32	-	.62	0.274	1
positive regulation of cellular biosynthetic process (GO:0031328)	231	7	11.32	-	.62	0.274	1
regulation of cell adhesion (GO:0030155)	33	1	1.62	-	.62	1	1
protein localization to plasma membrane (GO:0072659)	33	1	1.62	-	.62	1	1
carbohydrate catabolic process (GO:0016052)	33	1	1.62	-	.62	1	1
negative regulation of proteolysis (GO:0045861)	33	1	1.62	-	.62	1	1
meiosis I cell cycle process (GO:0061982)	33	1	1.62	-	.62	1	1
positive regulation of nucleic acid-templated transcription (GO:1903508)	199	6	9.75	-	.62	0.314	1
positive regulation of transcription, DNA-templated (GO:0045893)	199	6	9.75	-	.62	0.314	1
positive regulation of RNA biosynthetic process (GO:1902680)	199	6	9.75	-	.62	0.314	1
cellular response to endogenous stimulus (GO:0071495)	133	4	6.52	-	.61	0.418	1
neuron projection development (GO:0031175)	135	4	6.62	-	.60	0.418	1
response to organic substance (GO:0010033)	270	8	13.23	-	.60	0.193	1
heart development (GO:0007507)	34	1	1.67	-	.60	1	1
organophosphate catabolic process (GO:0046434)	34	1	1.67	-	.60	1	1
fatty acid biosynthetic process (GO:0006633)	34	1	1.67	-	.60	1	1
regulation of mitotic cell cycle phase transition (GO:1901990)	34	1	1.67	-	.60	1	1
regulation of cell motility (GO:2000145)	68	2	3.33	-	.60	0.773	1
cell cycle checkpoint (GO:0000075)	34	1	1.67	-	.60	1	1
pattern specification process (GO:0007389)	34	1	1.67	-	.60	1	1
sodium ion transmembrane transport (GO:0035725)	34	1	1.67	-	.60	1	1
cell morphogenesis involved in neuron differentiation (GO:0048667)	103	3	5.05	-	.59	0.49	1
response to endogenous stimulus (GO:0009719)	139	4	6.81	-	.59	0.421	1
neurogenesis (GO:0022008)	209	6	10.24	-	.59	0.251	1
import into nucleus (GO:0051170)	35	1	1.72	-	.58	1	1
nuclear transport (GO:0051169)	70	2	3.43	-	.58	0.775	1
negative regulation of protein phosphorylation (GO:0001933)	35	1	1.72	-	.58	1	1
phospholipid biosynthetic process (GO:0008654)	35	1	1.72	-	.58	1	1
glycerolipid biosynthetic process (GO:0045017)	35	1	1.72	-	.58	1	1
leukocyte activation (GO:0045321)	35	1	1.72	-	.58	1	1
protein export from nucleus (GO:0006611)	35	1	1.72	-	.58	1	1
protein import into nucleus (GO:0006606)	35	1	1.72	-	.58	1	1
nucleocytoplasmic transport (GO:0006913)	70	2	3.43	-	.58	0.775	1
double-strand break repair (GO:0006302)	71	2	3.48	-	.57	0.777	1
cellular response to chemical stimulus (GO:0070887)	285	8	13.97	-	.57	0.123	1
positive regulation of RNA metabolic process (GO:0051254)	214	6	10.49	-	.57	0.197	1
protein acetylation (GO:0006473)	36	1	1.76	-	.57	1	1
monocarboxylic acid biosynthetic process (GO:0072330)	36	1	1.76	-	.57	1	1
regulation of autophagy (GO:0010506)	36	1	1.76	-	.57	1	1
transmembrane receptor protein tyrosine kinase signaling pathway (GO:0007169)	108	3	5.29	-	.57	0.494	1
negative regulation of phosphorylation (GO:0042326)	36	1	1.76	-	.57	1	1
RNA 3'-end processing (GO:0031123)	36	1	1.76	-	.57	1	1
spindle assembly (GO:0051225)	36	1	1.76	-	.57	1	1
regulation of locomotion (GO:0040012)	72	2	3.53	-	.57	0.585	1
defense response to other organism (GO:0098542)	72	2	3.53	-	.57	0.585	1
positive regulation of kinase activity (GO:0033674)	73	2	3.58	-	.56	0.585	1
cyclic-nucleotide-mediated signaling (GO:0019935)	73	2	3.58	-	.56	0.585	1
lipid modification (GO:0030258)	73	2	3.58	-	.56	0.585	1
response to chemical (GO:0042221)	405	11	19.85	-	.55	0.0439	1
neuron differentiation (GO:0030182)	185	5	9.07	-	.55	0.224	1
lipid biosynthetic process (GO:0008610)	111	3	5.44	-	.55	0.498	1
membrane fusion (GO:0061025)	111	3	5.44	-	.55	0.498	1
regulation of cellular component movement (GO:0051270)	74	2	3.63	-	.55	0.586	1
neuron projection morphogenesis (GO:0048812)	114	3	5.59	-	.54	0.378	1
glycerophospholipid metabolic process (GO:0006650)	76	2	3.72	-	.54	0.587	1
fatty acid metabolic process (GO:0006631)	76	2	3.72	-	.54	0.587	1
regulation of cell cycle phase transition (GO:1901987)	38	1	1.86	-	.54	1	1
positive regulation of nucleobase-containing compound metabolic process (GO:0045935)	229	6	11.22	-	.53	0.157	1
cellular lipid metabolic process (GO:0044255)	230	6	11.27	-	.53	0.157	1
protein localization to organelle (GO:0033365)	230	6	11.27	-	.53	0.157	1
cell projection morphogenesis (GO:0048858)	115	3	5.64	-	.53	0.379	1
plasma membrane bounded cell projection morphogenesis (GO:0120039)	115	3	5.64	-	.53	0.379	1
cell part morphogenesis (GO:0032990)	116	3	5.69	-	.53	0.379	1
activation of adenylate cyclase activity (GO:0007190)	39	1	1.91	-	.52	1	1
adenylate cyclase-activating G protein-coupled receptor signaling pathway (GO:0007189)	39	1	1.91	-	.52	1	1
positive regulation of transferase activity (GO:0051347)	78	2	3.82	-	.52	0.59	1
cell activation (GO:0001775)	39	1	1.91	-	.52	1	1
protein-DNA complex assembly (GO:0065004)	39	1	1.91	-	.52	1	1
small molecule catabolic process (GO:0044282)	80	2	3.92	-	.51	0.593	1
regulation of protein localization (GO:0032880)	40	1	1.96	-	.51	1	1
Golgi organization (GO:0007030)	40	1	1.96	-	.51	1	1
organophosphate biosynthetic process (GO:0090407)	122	3	5.98	-	.50	0.288	1
regulation of vesicle-mediated transport (GO:0060627)	82	2	4.02	-	.50	0.44	1
negative regulation of signal transduction (GO:0009968)	123	3	6.03	-	.50	0.289	1
monovalent inorganic cation transport (GO:0015672)	123	3	6.03	-	.50	0.289	1
negative regulation of programmed cell death (GO:0043069)	41	1	2.01	-	.50	0.722	1
negative regulation of apoptotic process (GO:0043066)	41	1	2.01	-	.50	0.722	1
positive regulation of protein kinase activity (GO:0045860)	41	1	2.01	-	.50	0.722	1
carbohydrate derivative metabolic process (GO:1901135)	252	6	12.35	-	.49	0.0728	1
chromatin remodeling (GO:0006338)	42	1	2.06	-	.49	0.722	1
lipid metabolic process (GO:0006629)	252	6	12.35	-	.49	0.0728	1
sodium ion transport (GO:0006814)	42	1	2.06	-	.49	0.722	1
carbohydrate derivative biosynthetic process (GO:1901137)	169	4	8.28	-	.48	0.199	1
carboxylic acid metabolic process (GO:0019752)	212	5	10.39	-	.48	0.104	1
taxis (GO:0042330)	85	2	4.17	-	.48	0.442	1
protein targeting (GO:0006605)	85	2	4.17	-	.48	0.442	1
chemotaxis (GO:0006935)	85	2	4.17	-	.48	0.442	1
negative regulation of cell communication (GO:0010648)	128	3	6.27	-	.48	0.292	1
negative regulation of signaling (GO:0023057)	128	3	6.27	-	.48	0.292	1
cellular component morphogenesis (GO:0032989)	128	3	6.27	-	.48	0.292	1
regulation of mRNA splicing, via spliceosome (GO:0048024)	43	1	2.11	-	.47	0.723	1
DNA conformation change (GO:0071103)	43	1	2.11	-	.47	0.723	1
G protein-coupled receptor signaling pathway (GO:0007186)	129	3	6.32	-	.47	0.294	1
rRNA metabolic process (GO:0016072)	87	2	4.26	-	.47	0.444	1
negative regulation of protein modification process (GO:0031400)	44	1	2.16	-	.46	0.723	1
chemical synaptic transmission (GO:0007268)	133	3	6.52	-	.46	0.219	1
anterograde trans-synaptic signaling (GO:0098916)	133	3	6.52	-	.46	0.219	1
oxoacid metabolic process (GO:0043436)	224	5	10.98	-	.46	0.0799	1
trans-synaptic signaling (GO:0099537)	135	3	6.62	-	.45	0.22	1
Ras protein signal transduction (GO:0007265)	45	1	2.21	-	.45	0.724	1
cellular carbohydrate metabolic process (GO:0044262)	45	1	2.21	-	.45	0.724	1
synaptic vesicle cycle (GO:0099504)	45	1	2.21	-	.45	0.724	1
protein localization to cell periphery (GO:1990778)	45	1	2.21	-	.45	0.724	1
vesicle-mediated transport in synapse (GO:0099003)	45	1	2.21	-	.45	0.724	1
lipid transport (GO:0006869)	45	1	2.21	-	.45	0.724	1
regulation of Wnt signaling pathway (GO:0030111)	46	1	2.25	-	.44	0.725	1
immune effector process (GO:0002252)	46	1	2.25	-	.44	0.725	1
organic acid metabolic process (GO:0006082)	233	5	11.42	-	.44	0.0608	1
synaptic signaling (GO:0099536)	141	3	6.91	-	.43	0.165	1
organophosphate metabolic process (GO:0019637)	237	5	11.62	-	.43	0.062	1
negative regulation of cell death (GO:0060548)	48	1	2.35	-	.43	0.729	1
protein folding (GO:0006457)	49	1	2.4	-	.42	0.731	1
vesicle fusion (GO:0006906)	98	2	4.8	-	.42	0.334	1
vacuolar transport (GO:0007034)	49	1	2.4	-	.42	0.731	1
small molecule metabolic process (GO:0044281)	396	8	19.41	-	.41	0.00557	1
organelle membrane fusion (GO:0090174)	99	2	4.85	-	.41	0.336	1
protein-DNA complex subunit organization (GO:0071824)	50	1	2.45	-	.41	0.733	1
system process (GO:0003008)	100	2	4.9	-	.41	0.242	1
monocarboxylic acid metabolic process (GO:0032787)	101	2	4.95	-	.40	0.242	1
positive regulation of transcription by RNA polymerase II (GO:0045944)	153	3	7.5	-	.40	0.124	1
apoptotic signaling pathway (GO:0097190)	51	1	2.5	-	.40	0.518	1
chromatin organization (GO:0006325)	154	3	7.55	-	.40	0.124	1
phosphatidylinositol metabolic process (GO:0046488)	52	1	2.55	-	.39	0.518	1
regulation of trans-synaptic signaling (GO:0099177)	52	1	2.55	-	.39	0.518	1
modulation of chemical synaptic transmission (GO:0050804)	52	1	2.55	-	.39	0.518	1
purine ribonucleotide biosynthetic process (GO:0009152)	53	1	2.6	-	.38	0.519	1
small GTPase mediated signal transduction (GO:0007264)	54	1	2.65	-	.38	0.52	1
lipid localization (GO:0010876)	55	1	2.7	-	.37	0.521	1
organelle fusion (GO:0048284)	110	2	5.39	-	.37	0.178	1
energy derivation by oxidation of organic compounds (GO:0015980)	55	1	2.7	-	.37	0.521	1
anion transmembrane transport (GO:0098656)	56	1	2.74	-	.36	0.523	1
cell-cell signaling (GO:0007267)	226	4	11.08	-	.36	0.0268	1
positive regulation of immune system process (GO:0002684)	57	1	2.79	-	.36	0.525	1
ribonucleotide biosynthetic process (GO:0009260)	57	1	2.79	-	.36	0.525	1
negative regulation of cell cycle (GO:0045786)	58	1	2.84	-	.35	0.527	1
purine nucleotide biosynthetic process (GO:0006164)	58	1	2.84	-	.35	0.527	1
protein import (GO:0017038)	59	1	2.89	-	.35	0.53	1
purine-containing compound biosynthetic process (GO:0072522)	59	1	2.89	-	.35	0.53	1
circulatory system development (GO:0072359)	60	1	2.94	-	.34	0.37	1
ribose phosphate biosynthetic process (GO:0046390)	62	1	3.04	-	.33	0.37	1
nervous system process (GO:0050877)	65	1	3.19	-	.31	0.374	1
peptidyl-serine phosphorylation (GO:0018105)	67	1	3.28	-	.30	0.378	1
DNA recombination (GO:0006310)	71	1	3.48	-	.29	0.263	1
peptidyl-serine modification (GO:0018209)	71	1	3.48	-	.29	0.263	1
nucleotide biosynthetic process (GO:0009165)	72	1	3.53	-	.28	0.264	1
nucleoside phosphate biosynthetic process (GO:1901293)	73	1	3.58	-	.28	0.265	1
Wnt signaling pathway (GO:0016055)	74	1	3.63	-	.28	0.266	1
cell-cell signaling by wnt (GO:0198738)	75	1	3.68	-	.27	0.267	1
regulation of cell population proliferation (GO:0042127)	76	1	3.72	-	.27	0.269	1
cell surface receptor signaling pathway involved in cell-cell signaling (GO:1905114)	80	1	3.92	-	.26	0.186	1
generation of precursor metabolites and energy (GO:0006091)	82	1	4.02	-	.25	0.187	1
rRNA processing (GO:0006364)	82	1	4.02	-	.25	0.187	1
regulation of immune system process (GO:0002682)	83	1	4.07	-	.25	0.188	1
cell population proliferation (GO:0008283)	83	1	4.07	-	.25	0.188	1
histone modification (GO:0016570)	84	1	4.12	-	.24	0.19	1
covalent chromatin modification (GO:0016569)	85	1	4.17	-	.24	0.191	1
purine ribonucleotide metabolic process (GO:0009150)	88	1	4.31	-	.23	0.131	1
carbohydrate metabolic process (GO:0005975)	88	1	4.31	-	.23	0.131	1
ribonucleotide metabolic process (GO:0009259)	93	1	4.56	-	.22	0.134	1
ribose phosphate metabolic process (GO:0019693)	99	1	4.85	-	.21	0.0925	1
purine nucleotide metabolic process (GO:0006163)	102	1	5	-	.20	0.0945	1
purine-containing compound metabolic process (GO:0072521)	105	1	5.15	-	.19	0.0644	1
establishment of protein localization to organelle (GO:0072594)	112	1	5.49	-	.18	0.0672	1
nucleotide metabolic process (GO:0009117)	121	1	5.93	-	.17	0.0473	1
nucleoside phosphate metabolic process (GO:0006753)	126	1	6.18	-	.16	0.0318	1
nucleobase-containing small molecule metabolic process (GO:0055086)	140	1	6.86	-	.15	0.0152	1
adaptive immune response based on somatic recombination of immune receptors built from immunoglobulin superfamily domains (GO:0002460)	10	0	0.49	-	< 0.01	1	1
ribonucleoside triphosphate metabolic process (GO:0009199)	25	0	1.23	-	< 0.01	0.629	1
nuclear-transcribed mRNA poly(A) tail shortening (GO:0000289)	8	0	0.39	-	< 0.01	1	1
protein localization to mitochondrion (GO:0070585)	28	0	1.37	-	< 0.01	0.64	1
establishment or maintenance of bipolar cell polarity (GO:0061245)	10	0	0.49	-	< 0.01	1	1
sperm-egg recognition (GO:0035036)	3	0	0.15	-	< 0.01	1	1
T cell mediated immunity (GO:0002456)	4	0	0.2	-	< 0.01	1	1
cyclic nucleotide metabolic process (GO:0009187)	12	0	0.59	-	< 0.01	1	1
ribonucleoside diphosphate metabolic process (GO:0009185)	14	0	0.69	-	< 0.01	1	1
bone resorption (GO:0045453)	2	0	0.1	-	< 0.01	1	1
polysaccharide biosynthetic process (GO:0000271)	16	0	0.78	-	< 0.01	1	1
lymphocyte mediated immunity (GO:0002449)	10	0	0.49	-	< 0.01	1	1
apoptotic cell clearance (GO:0043277)	6	0	0.29	-	< 0.01	1	1
purine ribonucleoside diphosphate metabolic process (GO:0009179)	14	0	0.69	-	< 0.01	1	1
oligodendrocyte differentiation (GO:0048709)	4	0	0.2	-	< 0.01	1	1
positive regulation of ion transport (GO:0043270)	12	0	0.59	-	< 0.01	1	1
regulation of lipid biosynthetic process (GO:0046890)	6	0	0.29	-	< 0.01	1	1
neutrophil migration (GO:1990266)	9	0	0.44	-	< 0.01	1	1
fat cell differentiation (GO:0045444)	3	0	0.15	-	< 0.01	1	1
regulation of establishment of protein localization (GO:0070201)	23	0	1.13	-	< 0.01	0.625	1
sensory perception of pain (GO:0019233)	2	0	0.1	-	< 0.01	1	1
positive regulation of hormone secretion (GO:0046887)	2	0	0.1	-	< 0.01	1	1
positive regulation of peptide secretion (GO:0002793)	2	0	0.1	-	< 0.01	1	1
regulation of potassium ion transport (GO:0043266)	14	0	0.69	-	< 0.01	1	1
regulation of peptide secretion (GO:0002791)	8	0	0.39	-	< 0.01	1	1
peptide secretion (GO:0002790)	23	0	1.13	-	< 0.01	0.625	1
regulation of hormone secretion (GO:0046883)	3	0	0.15	-	< 0.01	1	1
glucose 6-phosphate metabolic process (GO:0051156)	8	0	0.39	-	< 0.01	1	1
nucleotide catabolic process (GO:0009166)	10	0	0.49	-	< 0.01	1	1
regulation of cell projection assembly (GO:0060491)	12	0	0.59	-	< 0.01	1	1
negative regulation of protein catabolic process (GO:0042177)	7	0	0.34	-	< 0.01	1	1
response to interleukin-1 (GO:0070555)	7	0	0.34	-	< 0.01	1	1
immune response-activating cell surface receptor signaling pathway (GO:0002429)	20	0	0.98	-	< 0.01	1	1
hormone secretion (GO:0046879)	3	0	0.15	-	< 0.01	1	1
ceramide biosynthetic process (GO:0046513)	20	0	0.98	-	< 0.01	1	1
striated muscle cell differentiation (GO:0051146)	16	0	0.78	-	< 0.01	1	1
purine ribonucleotide catabolic process (GO:0009154)	4	0	0.2	-	< 0.01	1	1
heme metabolic process (GO:0042168)	9	0	0.44	-	< 0.01	1	1
positive regulation of cell adhesion (GO:0045785)	14	0	0.69	-	< 0.01	1	1
regulation of lipid metabolic process (GO:0019216)	16	0	0.78	-	< 0.01	1	1
respiratory electron transport chain (GO:0022904)	21	0	1.03	-	< 0.01	0.623	1
electron transport chain (GO:0022900)	21	0	1.03	-	< 0.01	0.623	1
proteasome assembly (GO:0043248)	5	0	0.25	-	< 0.01	1	1
purine nucleoside triphosphate biosynthetic process (GO:0009145)	23	0	1.13	-	< 0.01	0.625	1
purine nucleoside triphosphate metabolic process (GO:0009144)	24	0	1.18	-	< 0.01	0.627	1
granulocyte chemotaxis (GO:0071621)	9	0	0.44	-	< 0.01	1	1
nucleoside triphosphate catabolic process (GO:0009143)	5	0	0.25	-	< 0.01	1	1
nucleoside triphosphate biosynthetic process (GO:0009142)	27	0	1.32	-	< 0.01	0.636	1
nucleoside triphosphate metabolic process (GO:0009141)	32	0	1.57	-	< 0.01	0.402	1
regulation of stress fiber assembly (GO:0051492)	4	0	0.2	-	< 0.01	1	1
negative regulation of blood pressure (GO:0045776)	5	0	0.25	-	< 0.01	1	1
protein K63-linked deubiquitination (GO:0070536)	5	0	0.25	-	< 0.01	1	1
transcription preinitiation complex assembly (GO:0070897)	6	0	0.29	-	< 0.01	1	1
mitochondrial fusion (GO:0008053)	8	0	0.39	-	< 0.01	1	1
immune response-regulating cell surface receptor signaling pathway (GO:0002768)	22	0	1.08	-	< 0.01	0.623	1
negative regulation of NF-kappaB transcription factor activity (GO:0032088)	4	0	0.2	-	< 0.01	1	1
immune response-regulating signaling pathway (GO:0002764)	22	0	1.08	-	< 0.01	0.623	1
phosphatidylinositol phosphorylation (GO:0046854)	26	0	1.27	-	< 0.01	0.632	1
purine nucleoside diphosphate metabolic process (GO:0009135)	14	0	0.69	-	< 0.01	1	1
regulation of bone remodeling (GO:0046850)	2	0	0.1	-	< 0.01	1	1
RNA polymerase II preinitiation complex assembly (GO:0051123)	6	0	0.29	-	< 0.01	1	1
long-chain fatty acid metabolic process (GO:0001676)	15	0	0.74	-	< 0.01	1	1
nucleoside diphosphate metabolic process (GO:0009132)	21	0	1.03	-	< 0.01	0.623	1
positive regulation of angiogenesis (GO:0045766)	6	0	0.29	-	< 0.01	1	1
regulation of chromatin assembly or disassembly (GO:0001672)	4	0	0.2	-	< 0.01	1	1
platelet aggregation (GO:0070527)	4	0	0.2	-	< 0.01	1	1
regulation of angiogenesis (GO:0045765)	11	0	0.54	-	< 0.01	1	1
vacuole fusion, non-autophagic (GO:0042144)	4	0	0.2	-	< 0.01	1	1
tRNA threonylcarbamoyladenosine metabolic process (GO:0070525)	1	0	0.05	-	< 0.01	1	1
positive regulation of cellular amide metabolic process (GO:0034250)	19	0	0.93	-	< 0.01	1	1
motor neuron axon guidance (GO:0008045)	5	0	0.25	-	< 0.01	1	1
regulation of blood vessel diameter (GO:0097746)	3	0	0.15	-	< 0.01	1	1
negative regulation of proteolysis involved in cellular protein catabolic process (GO:1903051)	4	0	0.2	-	< 0.01	1	1
immune response-activating signal transduction (GO:0002757)	20	0	0.98	-	< 0.01	1	1
bone remodeling (GO:0046849)	2	0	0.1	-	< 0.01	1	1
peptidyl-tyrosine dephosphorylation (GO:0035335)	11	0	0.54	-	< 0.01	1	1
skin development (GO:0043588)	3	0	0.15	-	< 0.01	1	1
response to hypoxia (GO:0001666)	12	0	0.59	-	< 0.01	1	1
meiotic DNA double-strand break formation (GO:0042138)	2	0	0.1	-	< 0.01	1	1
regulation of transforming growth factor beta receptor signaling pathway (GO:0017015)	7	0	0.34	-	< 0.01	1	1
regulation of transcription elongation from RNA polymerase II promoter (GO:0034243)	6	0	0.29	-	< 0.01	1	1
cell recognition (GO:0008037)	16	0	0.78	-	< 0.01	1	1
negative regulation of T cell proliferation (GO:0042130)	5	0	0.25	-	< 0.01	1	1
V(D)J recombination (GO:0033151)	1	0	0.05	-	< 0.01	1	1
hippo signaling (GO:0035329)	11	0	0.54	-	< 0.01	1	1
peroxisomal transport (GO:0043574)	12	0	0.59	-	< 0.01	1	1
cellular response to oxidative stress (GO:0034599)	11	0	0.54	-	< 0.01	1	1
purine nucleobase biosynthetic process (GO:0009113)	5	0	0.25	-	< 0.01	1	1
regulation of T cell proliferation (GO:0042129)	7	0	0.34	-	< 0.01	1	1
nucleobase metabolic process (GO:0009112)	11	0	0.54	-	< 0.01	1	1
negative regulation of Notch signaling pathway (GO:0045746)	6	0	0.29	-	< 0.01	1	1
positive regulation of leukocyte cell-cell adhesion (GO:1903039)	9	0	0.44	-	< 0.01	1	1
negative regulation of leukocyte cell-cell adhesion (GO:1903038)	5	0	0.25	-	< 0.01	1	1
regulation of leukocyte cell-cell adhesion (GO:1903037)	12	0	0.59	-	< 0.01	1	1
positive regulation of DNA replication (GO:0045740)	4	0	0.2	-	< 0.01	1	1
sperm motility (GO:0097722)	3	0	0.15	-	< 0.01	1	1
positive regulation of DNA repair (GO:0045739)	5	0	0.25	-	< 0.01	1	1
negative regulation of DNA repair (GO:0045738)	4	0	0.2	-	< 0.01	1	1
odontogenesis of dentin-containing tooth (GO:0042475)	1	0	0.05	-	< 0.01	1	1
regulation of heart contraction (GO:0008016)	5	0	0.25	-	< 0.01	1	1
blood circulation (GO:0008015)	18	0	0.88	-	< 0.01	1	1
T cell activation (GO:0042110)	17	0	0.83	-	< 0.01	1	1
antigen processing and presentation (GO:0019882)	7	0	0.34	-	< 0.01	1	1
negative regulation of protein dephosphorylation (GO:0035308)	2	0	0.1	-	< 0.01	1	1
cardiolipin biosynthetic process (GO:0032049)	1	0	0.05	-	< 0.01	1	1
spermatid development (GO:0007286)	6	0	0.29	-	< 0.01	1	1
regulation of protein dephosphorylation (GO:0035304)	7	0	0.34	-	< 0.01	1	1
spermatogenesis (GO:0007283)	14	0	0.69	-	< 0.01	1	1
germ cell development (GO:0007281)	12	0	0.59	-	< 0.01	1	1
carbohydrate transmembrane transport (GO:0034219)	2	0	0.1	-	< 0.01	1	1
negative regulation of G2/M transition of mitotic cell cycle (GO:0010972)	10	0	0.49	-	< 0.01	1	1
regulation of meiotic cell cycle (GO:0051445)	4	0	0.2	-	< 0.01	1	1
positive regulation of translation (GO:0045727)	18	0	0.88	-	< 0.01	1	1
signal release (GO:0023061)	41	0	2.01	-	< 0.01	0.263	1
positive regulation of T cell proliferation (GO:0042102)	4	0	0.2	-	< 0.01	1	1
regulation of cell shape (GO:0008360)	19	0	0.93	-	< 0.01	1	1
regulation of cytokine production involved in immune response (GO:0002718)	3	0	0.15	-	< 0.01	1	1
neuromuscular synaptic transmission (GO:0007274)	5	0	0.25	-	< 0.01	1	1
synaptic transmission, cholinergic (GO:0007271)	2	0	0.1	-	< 0.01	1	1
regulation of mitotic sister chromatid separation (GO:0010965)	11	0	0.54	-	< 0.01	1	1
DNA geometric change (GO:0032392)	14	0	0.69	-	< 0.01	1	1
negative regulation of canonical Wnt signaling pathway (GO:0090090)	15	0	0.74	-	< 0.01	1	1
response to organic cyclic compound (GO:0014070)	21	0	1.03	-	< 0.01	0.623	1
RNA interference (GO:0016246)	1	0	0.05	-	< 0.01	1	1
negative regulation of cellular protein catabolic process (GO:1903363)	4	0	0.2	-	< 0.01	1	1
positive regulation of lymphocyte mediated immunity (GO:0002708)	7	0	0.34	-	< 0.01	1	1
neurotransmitter secretion (GO:0007269)	32	0	1.57	-	< 0.01	0.402	1
negative regulation of macroautophagy (GO:0016242)	4	0	0.2	-	< 0.01	1	1
regulation of macroautophagy (GO:0016241)	14	0	0.69	-	< 0.01	1	1
regulation of lymphocyte mediated immunity (GO:0002706)	8	0	0.39	-	< 0.01	1	1
regulation of chromatin organization (GO:1902275)	18	0	0.88	-	< 0.01	1	1
regulation of production of molecular mediator of immune response (GO:0002700)	5	0	0.25	-	< 0.01	1	1
regulation of peptide transport (GO:0090087)	22	0	1.08	-	< 0.01	0.623	1
C-terminal protein amino acid modification (GO:0018410)	3	0	0.15	-	< 0.01	1	1
negative regulation of nuclear division (GO:0051784)	8	0	0.39	-	< 0.01	1	1
replication fork processing (GO:0031297)	4	0	0.2	-	< 0.01	1	1
embryo development ending in birth or egg hatching (GO:0009792)	13	0	0.64	-	< 0.01	1	1
regulation of phosphatidylinositol 3-kinase signaling (GO:0014066)	5	0	0.25	-	< 0.01	1	1
heterochromatin organization (GO:0070828)	6	0	0.29	-	< 0.01	1	1
mitochondrial respiratory chain complex II assembly (GO:0034553)	1	0	0.05	-	< 0.01	1	1
hormone biosynthetic process (GO:0042446)	1	0	0.05	-	< 0.01	1	1
positive regulation of cell division (GO:0051781)	4	0	0.2	-	< 0.01	1	1
post-embryonic development (GO:0009791)	1	0	0.05	-	< 0.01	1	1
phosphatidylinositol 3-kinase signaling (GO:0014065)	9	0	0.44	-	< 0.01	1	1
pigment metabolic process (GO:0042440)	15	0	0.74	-	< 0.01	1	1
lysosomal microautophagy (GO:0016237)	5	0	0.25	-	< 0.01	1	1
antimicrobial humoral immune response mediated by antimicrobial peptide (GO:0061844)	6	0	0.29	-	< 0.01	1	1
telomere capping (GO:0016233)	8	0	0.39	-	< 0.01	1	1
negative regulation of cell cycle process (GO:0010948)	21	0	1.03	-	< 0.01	0.623	1
positive regulation of protein serine/threonine kinase activity (GO:0071902)	23	0	1.13	-	< 0.01	0.625	1
nucleoside diphosphate phosphorylation (GO:0006165)	16	0	0.78	-	< 0.01	1	1
phosphorylation of RNA polymerase II C-terminal domain (GO:0070816)	3	0	0.15	-	< 0.01	1	1
collagen fibril organization (GO:0030199)	2	0	0.1	-	< 0.01	1	1
endosome to lysosome transport (GO:0008333)	6	0	0.29	-	< 0.01	1	1
nucleolar large rRNA transcription by RNA polymerase I (GO:0042790)	1	0	0.05	-	< 0.01	1	1
negative regulation of TOR signaling (GO:0032007)	15	0	0.74	-	< 0.01	1	1
non-motile cilium assembly (GO:1905515)	13	0	0.64	-	< 0.01	1	1
intracellular sterol transport (GO:0032366)	1	0	0.05	-	< 0.01	1	1
neuron apoptotic process (GO:0051402)	7	0	0.34	-	< 0.01	1	1
positive regulation of epithelial cell proliferation (GO:0050679)	8	0	0.39	-	< 0.01	1	1
protein deubiquitination (GO:0016579)	45	0	2.21	-	< 0.01	0.273	1
histone deubiquitination (GO:0016578)	3	0	0.15	-	< 0.01	1	1
epithelial cell proliferation (GO:0050673)	10	0	0.49	-	< 0.01	1	1
histone deacetylation (GO:0016575)	16	0	0.78	-	< 0.01	1	1
histone ubiquitination (GO:0016574)	14	0	0.69	-	< 0.01	1	1
B cell differentiation (GO:0030183)	3	0	0.15	-	< 0.01	1	1
histone acetylation (GO:0016573)	30	0	1.47	-	< 0.01	0.401	1
cellular component assembly involved in morphogenesis (GO:0010927)	12	0	0.59	-	< 0.01	1	1
response to estradiol (GO:0032355)	1	0	0.05	-	< 0.01	1	1
developmental pigmentation (GO:0048066)	2	0	0.1	-	< 0.01	1	1
vasculature development (GO:0001944)	27	0	1.32	-	< 0.01	0.636	1
mitochondrial ATP synthesis coupled electron transport (GO:0042775)	13	0	0.64	-	< 0.01	1	1
ATP synthesis coupled electron transport (GO:0042773)	14	0	0.69	-	< 0.01	1	1
negative regulation of Wnt signaling pathway (GO:0030178)	23	0	1.13	-	< 0.01	0.625	1
intrinsic apoptotic signaling pathway in response to DNA damage by p53 class mediator (GO:0042771)	4	0	0.2	-	< 0.01	1	1
signal transduction in response to DNA damage (GO:0042770)	6	0	0.29	-	< 0.01	1	1
integrin-mediated signaling pathway (GO:0007229)	12	0	0.59	-	< 0.01	1	1
smoothened signaling pathway (GO:0007224)	9	0	0.44	-	< 0.01	1	1
digestion (GO:0007586)	3	0	0.15	-	< 0.01	1	1
cellular response to topologically incorrect protein (GO:0035967)	29	0	1.42	-	< 0.01	0.645	1
response to topologically incorrect protein (GO:0035966)	29	0	1.42	-	< 0.01	0.645	1
response to nutrient (GO:0007584)	2	0	0.1	-	< 0.01	1	1
protein deacylation (GO:0035601)	23	0	1.13	-	< 0.01	0.625	1
hormone-mediated signaling pathway (GO:0009755)	18	0	0.88	-	< 0.01	1	1
endothelial cell proliferation (GO:0001935)	6	0	0.29	-	< 0.01	1	1
cristae formation (GO:0042407)	5	0	0.25	-	< 0.01	1	1
protein O-linked glycosylation (GO:0006493)	10	0	0.49	-	< 0.01	1	1
platelet activation (GO:0030168)	6	0	0.29	-	< 0.01	1	1
chondroitin sulfate proteoglycan metabolic process (GO:0050654)	7	0	0.34	-	< 0.01	1	1
protein import into peroxisome matrix (GO:0016558)	8	0	0.39	-	< 0.01	1	1
proteoglycan biosynthetic process (GO:0030166)	15	0	0.74	-	< 0.01	1	1
chondroitin sulfate proteoglycan biosynthetic process (GO:0050650)	6	0	0.29	-	< 0.01	1	1
neuropeptide signaling pathway (GO:0007218)	14	0	0.69	-	< 0.01	1	1
dopamine receptor signaling pathway (GO:0007212)	7	0	0.34	-	< 0.01	1	1
regulation of glucose metabolic process (GO:0010906)	6	0	0.29	-	< 0.01	1	1
mitochondrial electron transport, cytochrome c to oxygen (GO:0006123)	5	0	0.25	-	< 0.01	1	1
mitochondrial electron transport, ubiquinol to cytochrome c (GO:0006122)	5	0	0.25	-	< 0.01	1	1
mitochondrial electron transport, succinate to ubiquinone (GO:0006121)	1	0	0.05	-	< 0.01	1	1
mitochondrial electron transport, NADH to ubiquinone (GO:0006120)	3	0	0.15	-	< 0.01	1	1
protein demethylation (GO:0006482)	10	0	0.49	-	< 0.01	1	1
protein import into mitochondrial matrix (GO:0030150)	12	0	0.59	-	< 0.01	1	1
alanine transport (GO:0032328)	2	0	0.1	-	< 0.01	1	1
activation of phospholipase C activity (GO:0007202)	12	0	0.59	-	< 0.01	1	1
phospholipase C-activating G protein-coupled receptor signaling pathway (GO:0007200)	11	0	0.54	-	< 0.01	1	1
oxidative phosphorylation (GO:0006119)	20	0	0.98	-	< 0.01	1	1
protein deacetylation (GO:0006476)	19	0	0.93	-	< 0.01	1	1
internal protein amino acid acetylation (GO:0006475)	31	0	1.52	-	< 0.01	0.401	1
protein dephosphorylation (GO:0006470)	56	0	2.74	-	< 0.01	0.114	1
basic amino acid transmembrane transport (GO:1990822)	1	0	0.05	-	< 0.01	1	1
sphingolipid catabolic process (GO:0030149)	9	0	0.44	-	< 0.01	1	1
defense response to bacterium (GO:0042742)	16	0	0.78	-	< 0.01	1	1
carbohydrate transport (GO:0008643)	3	0	0.15	-	< 0.01	1	1
response to hormone (GO:0009725)	58	0	2.84	-	< 0.01	0.115	1
signal peptide processing (GO:0006465)	4	0	0.2	-	< 0.01	1	1
apoptotic mitochondrial changes (GO:0008637)	9	0	0.44	-	< 0.01	1	1
detection of mechanical stimulus (GO:0050982)	8	0	0.39	-	< 0.01	1	1
negative regulation of chromosome separation (GO:1905819)	7	0	0.34	-	< 0.01	1	1
sex differentiation (GO:0007548)	4	0	0.2	-	< 0.01	1	1
regulation of chromosome separation (GO:1905818)	12	0	0.59	-	< 0.01	1	1
maturation of SSU-rRNA (GO:0030490)	25	0	1.23	-	< 0.01	0.629	1
inositol lipid-mediated signaling (GO:0048017)	19	0	0.93	-	< 0.01	1	1
inositol phosphate-mediated signaling (GO:0048016)	18	0	0.88	-	< 0.01	1	1
phosphatidylinositol-mediated signaling (GO:0048015)	19	0	0.93	-	< 0.01	1	1
'de novo' protein folding (GO:0006458)	9	0	0.44	-	< 0.01	1	1
biomineral tissue development (GO:0031214)	5	0	0.25	-	< 0.01	1	1
intra-S DNA damage checkpoint (GO:0031573)	9	0	0.44	-	< 0.01	1	1
G2 DNA damage checkpoint (GO:0031572)	5	0	0.25	-	< 0.01	1	1
extrinsic apoptotic signaling pathway via death domain receptors (GO:0008625)	10	0	0.49	-	< 0.01	1	1
tRNA methylation (GO:0030488)	15	0	0.74	-	< 0.01	1	1
biomineralization (GO:0110148)	5	0	0.25	-	< 0.01	1	1
nucleotide-sugar transmembrane transport (GO:0015780)	2	0	0.1	-	< 0.01	1	1
attachment of spindle microtubules to kinetochore (GO:0008608)	7	0	0.34	-	< 0.01	1	1
lens development in camera-type eye (GO:0002088)	6	0	0.29	-	< 0.01	1	1
skeletal muscle tissue development (GO:0007519)	2	0	0.1	-	< 0.01	1	1
positive regulation of innate immune response (GO:0045089)	6	0	0.29	-	< 0.01	1	1
regulation of innate immune response (GO:0045088)	7	0	0.34	-	< 0.01	1	1
negative regulation of proteasomal protein catabolic process (GO:1901799)	4	0	0.2	-	< 0.01	1	1
heme biosynthetic process (GO:0006783)	6	0	0.29	-	< 0.01	1	1
protein activation cascade (GO:0072376)	3	0	0.15	-	< 0.01	1	1
mitochondrial respiratory chain complex I assembly (GO:0032981)	3	0	0.15	-	< 0.01	1	1
mesoderm morphogenesis (GO:0048332)	8	0	0.39	-	< 0.01	1	1
porphyrin-containing compound metabolic process (GO:0006778)	9	0	0.44	-	< 0.01	1	1
chromosome organization involved in meiotic cell cycle (GO:0070192)	10	0	0.49	-	< 0.01	1	1
regulation of complement activation (GO:0030449)	1	0	0.05	-	< 0.01	1	1
chondrocyte differentiation (GO:0002062)	6	0	0.29	-	< 0.01	1	1
C4-dicarboxylate transport (GO:0015740)	4	0	0.2	-	< 0.01	1	1
folic acid-containing compound metabolic process (GO:0006760)	12	0	0.59	-	< 0.01	1	1
pigment biosynthetic process (GO:0046148)	12	0	0.59	-	< 0.01	1	1
positive regulation of chemotaxis (GO:0050921)	6	0	0.29	-	< 0.01	1	1
ubiquitin-dependent ERAD pathway (GO:0030433)	25	0	1.23	-	< 0.01	0.629	1
positive regulation of transcription elongation from RNA polymerase II promoter (GO:0032968)	3	0	0.15	-	< 0.01	1	1
mitotic spindle assembly (GO:0090307)	15	0	0.74	-	< 0.01	1	1
positive regulation of wound healing (GO:0090303)	1	0	0.05	-	< 0.01	1	1
regulated exocytosis (GO:0045055)	39	0	1.91	-	< 0.01	0.262	1
positive regulation of response to DNA damage stimulus (GO:2001022)	12	0	0.59	-	< 0.01	1	1
negative regulation of response to DNA damage stimulus (GO:2001021)	4	0	0.2	-	< 0.01	1	1
mitochondrion distribution (GO:0048311)	3	0	0.15	-	< 0.01	1	1
regulation of response to DNA damage stimulus (GO:2001020)	23	0	1.13	-	< 0.01	0.625	1
ATP generation from ADP (GO:0006757)	14	0	0.69	-	< 0.01	1	1
ATP biosynthetic process (GO:0006754)	22	0	1.08	-	< 0.01	0.623	1
positive chemotaxis (GO:0050918)	7	0	0.34	-	< 0.01	1	1
chemical synaptic transmission, postsynaptic (GO:0099565)	6	0	0.29	-	< 0.01	1	1
sprouting angiogenesis (GO:0002040)	6	0	0.29	-	< 0.01	1	1
synaptic membrane adhesion (GO:0099560)	2	0	0.1	-	< 0.01	1	1
protein targeting to ER (GO:0045047)	9	0	0.44	-	< 0.01	1	1
bile acid and bile salt transport (GO:0015721)	3	0	0.15	-	< 0.01	1	1
heterochromatin assembly (GO:0031507)	6	0	0.29	-	< 0.01	1	1
ubiquinone biosynthetic process (GO:0006744)	7	0	0.34	-	< 0.01	1	1
intrinsic apoptotic signaling pathway by p53 class mediator (GO:0072332)	6	0	0.29	-	< 0.01	1	1
signal transduction by p53 class mediator (GO:0072331)	9	0	0.44	-	< 0.01	1	1
leukocyte migration (GO:0050900)	22	0	1.08	-	< 0.01	0.623	1
monocarboxylic acid transport (GO:0015718)	17	0	0.83	-	< 0.01	1	1
protein insertion into mitochondrial inner membrane (GO:0045039)	4	0	0.2	-	< 0.01	1	1
NADP metabolic process (GO:0006739)	8	0	0.39	-	< 0.01	1	1
secretion by cell (GO:0032940)	95	0	4.66	-	< 0.01	0.0235	1
glycerophospholipid biosynthetic process (GO:0046474)	27	0	1.32	-	< 0.01	0.636	1
phosphatidylglycerol metabolic process (GO:0046471)	2	0	0.1	-	< 0.01	1	1
phosphatidylcholine metabolic process (GO:0046470)	3	0	0.15	-	< 0.01	1	1
lymphocyte migration (GO:0072676)	7	0	0.34	-	< 0.01	1	1
monosaccharide metabolic process (GO:0005996)	26	0	1.27	-	< 0.01	0.632	1
canonical Wnt signaling pathway (GO:0060070)	60	0	2.94	-	< 0.01	0.117	1
cellular response to lipopolysaccharide (GO:0071222)	8	0	0.39	-	< 0.01	1	1
activin receptor signaling pathway (GO:0032924)	6	0	0.29	-	< 0.01	1	1
establishment of protein localization to vacuole (GO:0072666)	25	0	1.23	-	< 0.01	0.629	1
autophagosome maturation (GO:0097352)	8	0	0.39	-	< 0.01	1	1
protein localization to vacuole (GO:0072665)	26	0	1.27	-	< 0.01	0.632	1
establishment of protein localization to peroxisome (GO:0072663)	10	0	0.49	-	< 0.01	1	1
protein localization to peroxisome (GO:0072662)	10	0	0.49	-	< 0.01	1	1
cellular response to misfolded protein (GO:0071218)	9	0	0.44	-	< 0.01	1	1
icosanoid biosynthetic process (GO:0046456)	4	0	0.2	-	< 0.01	1	1
cellular response to biotic stimulus (GO:0071216)	11	0	0.54	-	< 0.01	1	1
steroid catabolic process (GO:0006706)	2	0	0.1	-	< 0.01	1	1
activation of MAPK activity (GO:0000187)	16	0	0.78	-	< 0.01	1	1
response to oxygen levels (GO:0070482)	12	0	0.59	-	< 0.01	1	1
establishment of protein localization to mitochondrion (GO:0072655)	28	0	1.37	-	< 0.01	0.64	1
regulation of reproductive process (GO:2000241)	9	0	0.44	-	< 0.01	1	1
glycogen biosynthetic process (GO:0005978)	8	0	0.39	-	< 0.01	1	1
response to organonitrogen compound (GO:0010243)	87	0	4.26	-	< 0.01	0.0353	1
branched-chain amino acid biosynthetic process (GO:0009082)	2	0	0.1	-	< 0.01	1	1
T cell proliferation (GO:0042098)	7	0	0.34	-	< 0.01	1	1
cellular response to oxygen-containing compound (GO:1901701)	69	0	3.38	-	< 0.01	0.0779	1
response to oxygen-containing compound (GO:1901700)	82	0	4.02	-	< 0.01	0.0335	1
cardiac muscle contraction (GO:0060048)	3	0	0.15	-	< 0.01	1	1
heart contraction (GO:0060047)	7	0	0.34	-	< 0.01	1	1
vesicle fusion to plasma membrane (GO:0099500)	74	0	3.63	-	< 0.01	0.0503	1
cellular response to amino acid starvation (GO:0034198)	10	0	0.49	-	< 0.01	1	1
aromatic amino acid family catabolic process (GO:0009074)	5	0	0.25	-	< 0.01	1	1
aromatic amino acid family metabolic process (GO:0009072)	5	0	0.25	-	< 0.01	1	1
negative regulation of small GTPase mediated signal transduction (GO:0051058)	5	0	0.25	-	< 0.01	1	1
positive regulation of leukocyte chemotaxis (GO:0002690)	5	0	0.25	-	< 0.01	1	1
negative regulation of DNA metabolic process (GO:0051053)	7	0	0.34	-	< 0.01	1	1
regulation of DNA metabolic process (GO:0051052)	27	0	1.32	-	< 0.01	0.636	1
aerobic respiration (GO:0009060)	29	0	1.42	-	< 0.01	0.645	1
cellular respiration (GO:0045333)	43	0	2.11	-	< 0.01	0.267	1
mitochondrial gene expression (GO:0140053)	17	0	0.83	-	< 0.01	1	1
protein mannosylation (GO:0035268)	6	0	0.29	-	< 0.01	1	1
positive regulation of leukocyte migration (GO:0002687)	10	0	0.49	-	< 0.01	1	1
regulation of leukocyte migration (GO:0002685)	12	0	0.59	-	< 0.01	1	1
protein autophosphorylation (GO:0046777)	26	0	1.27	-	< 0.01	0.632	1
peptidyl-lysine acetylation (GO:0018394)	31	0	1.52	-	< 0.01	0.401	1
internal peptidyl-lysine acetylation (GO:0018393)	31	0	1.52	-	< 0.01	0.401	1
negative regulation of cysteine-type endopeptidase activity involved in apoptotic process (GO:0043154)	8	0	0.39	-	< 0.01	1	1
response to ionizing radiation (GO:0010212)	8	0	0.39	-	< 0.01	1	1
positive regulation of secretion (GO:0051047)	8	0	0.39	-	< 0.01	1	1
regulation of secretion (GO:0051046)	51	0	2.5	-	< 0.01	0.175	1
gliogenesis (GO:0042063)	6	0	0.29	-	< 0.01	1	1
protein localization to lysosome (GO:0061462)	10	0	0.49	-	< 0.01	1	1
regulation of double-strand break repair via homologous recombination (GO:0010569)	3	0	0.15	-	< 0.01	1	1
B cell activation involved in immune response (GO:0002312)	2	0	0.1	-	< 0.01	1	1
peptidyl-lysine trimethylation (GO:0018023)	6	0	0.29	-	< 0.01	1	1
establishment of mitotic spindle orientation (GO:0000132)	4	0	0.2	-	< 0.01	1	1
synaptic transmission, glutamatergic (GO:0035249)	20	0	0.98	-	< 0.01	1	1
folic acid-containing compound biosynthetic process (GO:0009396)	3	0	0.15	-	< 0.01	1	1
protein kinase B signaling (GO:0043491)	6	0	0.29	-	< 0.01	1	1
macromolecule deacylation (GO:0098732)	23	0	1.13	-	< 0.01	0.625	1
exocytic process (GO:0140029)	74	0	3.63	-	< 0.01	0.0503	1
connective tissue development (GO:0061448)	7	0	0.34	-	< 0.01	1	1
establishment of protein localization to extracellular region (GO:0035592)	23	0	1.13	-	< 0.01	0.625	1
negative regulation of I-kappaB kinase/NF-kappaB signaling (GO:0043124)	4	0	0.2	-	< 0.01	1	1
histone exchange (GO:0043486)	6	0	0.29	-	< 0.01	1	1
blood vessel development (GO:0001568)	25	0	1.23	-	< 0.01	0.629	1
toll-like receptor 4 signaling pathway (GO:0034142)	2	0	0.1	-	< 0.01	1	1
endonucleolytic cleavage of tricistronic rRNA transcript (SSU-rRNA, 5.8S rRNA, LSU-rRNA) (GO:0000479)	9	0	0.44	-	< 0.01	1	1
intracellular mRNA localization (GO:0008298)	1	0	0.05	-	< 0.01	1	1
endonucleolytic cleavage involved in rRNA processing (GO:0000478)	9	0	0.44	-	< 0.01	1	1
regulation of membrane potential (GO:0042391)	63	0	3.09	-	< 0.01	0.122	1
maturation of LSU-rRNA (GO:0000470)	18	0	0.88	-	< 0.01	1	1
regulation of protein localization to membrane (GO:1905475)	7	0	0.34	-	< 0.01	1	1
receptor clustering (GO:0043113)	7	0	0.34	-	< 0.01	1	1
pigmentation (GO:0043473)	7	0	0.34	-	< 0.01	1	1
cleavage involved in rRNA processing (GO:0000469)	11	0	0.54	-	< 0.01	1	1
negative regulation of mitotic sister chromatid segregation (GO:0033048)	7	0	0.34	-	< 0.01	1	1
regulation of mitotic sister chromatid segregation (GO:0033047)	11	0	0.54	-	< 0.01	1	1
insulin receptor signaling pathway (GO:0008286)	11	0	0.54	-	< 0.01	1	1
negative regulation of sister chromatid segregation (GO:0033046)	7	0	0.34	-	< 0.01	1	1
maturation of 5.8S rRNA from tricistronic rRNA transcript (SSU-rRNA, 5.8S rRNA, LSU-rRNA) (GO:0000466)	7	0	0.34	-	< 0.01	1	1
regulation of sister chromatid segregation (GO:0033045)	12	0	0.59	-	< 0.01	1	1
positive regulation of cell population proliferation (GO:0008284)	40	0	1.96	-	< 0.01	0.262	1
regulation of chromosome organization (GO:0033044)	36	0	1.76	-	< 0.01	0.414	1
maturation of LSU-rRNA from tricistronic rRNA transcript (SSU-rRNA, 5.8S rRNA, LSU-rRNA) (GO:0000463)	9	0	0.44	-	< 0.01	1	1
maturation of SSU-rRNA from tricistronic rRNA transcript (SSU-rRNA, 5.8S rRNA, LSU-rRNA) (GO:0000462)	19	0	0.93	-	< 0.01	1	1
maturation of 5.8S rRNA (GO:0000460)	14	0	0.69	-	< 0.01	1	1
positive regulation of immunoglobulin production (GO:0002639)	2	0	0.1	-	< 0.01	1	1
secondary metabolite biosynthetic process (GO:0044550)	1	0	0.05	-	< 0.01	1	1
type I interferon signaling pathway (GO:0060337)	6	0	0.29	-	< 0.01	1	1
adenylate cyclase-inhibiting G protein-coupled receptor signaling pathway (GO:0007193)	5	0	0.25	-	< 0.01	1	1
protein prenylation (GO:0018342)	8	0	0.39	-	< 0.01	1	1
regulation of G protein-coupled receptor signaling pathway (GO:0008277)	8	0	0.39	-	< 0.01	1	1
export from cell (GO:0140352)	102	0	5	-	< 0.01	0.0154	1
non-canonical Wnt signaling pathway (GO:0035567)	9	0	0.44	-	< 0.01	1	1
positive regulation of phospholipase activity (GO:0010518)	13	0	0.64	-	< 0.01	1	1
cell chemotaxis (GO:0060326)	15	0	0.74	-	< 0.01	1	1
regulation of phospholipase activity (GO:0010517)	14	0	0.69	-	< 0.01	1	1
cilium or flagellum-dependent cell motility (GO:0001539)	9	0	0.44	-	< 0.01	1	1
tricarboxylic acid cycle (GO:0006099)	11	0	0.54	-	< 0.01	1	1
glycolytic process (GO:0006096)	14	0	0.69	-	< 0.01	1	1
tissue homeostasis (GO:0001894)	6	0	0.29	-	< 0.01	1	1
endonucleolytic cleavage in ITS1 to separate SSU-rRNA from 5.8S rRNA and LSU-rRNA from tricistronic rRNA transcript (SSU-rRNA, 5.8S rRNA, LSU-rRNA) (GO:0000447)	4	0	0.2	-	< 0.01	1	1
negative regulation of autophagy (GO:0010507)	7	0	0.34	-	< 0.01	1	1
homotypic cell-cell adhesion (GO:0034109)	6	0	0.29	-	< 0.01	1	1
positive regulation of phospholipase C activity (GO:0010863)	12	0	0.59	-	< 0.01	1	1
liver development (GO:0001889)	2	0	0.1	-	< 0.01	1	1
regulation of telomere maintenance via telomere lengthening (GO:1904356)	2	0	0.1	-	< 0.01	1	1
angiogenesis (GO:0001525)	22	0	1.08	-	< 0.01	0.623	1
regulation of tissue remodeling (GO:0034103)	2	0	0.1	-	< 0.01	1	1
regulation of autophagosome maturation (GO:1901096)	4	0	0.2	-	< 0.01	1	1
tetrapyrrole metabolic process (GO:0033013)	10	0	0.49	-	< 0.01	1	1
negative regulation of cell adhesion (GO:0007162)	15	0	0.74	-	< 0.01	1	1
response to peptide hormone (GO:0043434)	32	0	1.57	-	< 0.01	0.402	1
negative regulation of DNA-binding transcription factor activity (GO:0043433)	6	0	0.29	-	< 0.01	1	1
leukocyte cell-cell adhesion (GO:0007159)	15	0	0.74	-	< 0.01	1	1
regulation of chromatin assembly (GO:0010847)	3	0	0.15	-	< 0.01	1	1
protein transmembrane transport (GO:0071806)	26	0	1.27	-	< 0.01	0.632	1
action potential (GO:0001508)	15	0	0.74	-	< 0.01	1	1
attachment of mitotic spindle microtubules to kinetochore (GO:0051315)	4	0	0.2	-	< 0.01	1	1
regulation of neurotransmitter levels (GO:0001505)	36	0	1.76	-	< 0.01	0.414	1
positive regulation of natural killer cell mediated cytotoxicity (GO:0045954)	1	0	0.05	-	< 0.01	1	1
myeloid cell differentiation (GO:0030099)	8	0	0.39	-	< 0.01	1	1
secondary metabolic process (GO:0019748)	5	0	0.25	-	< 0.01	1	1
lymphocyte differentiation (GO:0030098)	6	0	0.29	-	< 0.01	1	1
hemopoiesis (GO:0030097)	21	0	1.03	-	< 0.01	0.623	1
sterol biosynthetic process (GO:0016126)	7	0	0.34	-	< 0.01	1	1
regulation of Notch signaling pathway (GO:0008593)	16	0	0.78	-	< 0.01	1	1
sterol metabolic process (GO:0016125)	14	0	0.69	-	< 0.01	1	1
protein processing (GO:0016485)	35	0	1.72	-	< 0.01	0.41	1
male meiotic nuclear division (GO:0007140)	1	0	0.05	-	< 0.01	1	1
telomere maintenance via telomere lengthening (GO:0010833)	8	0	0.39	-	< 0.01	1	1
mitotic sister chromatid separation (GO:0051306)	11	0	0.54	-	< 0.01	1	1
positive regulation of translational initiation (GO:0045948)	7	0	0.34	-	< 0.01	1	1
male gonad development (GO:0008584)	2	0	0.1	-	< 0.01	1	1
antibacterial humoral response (GO:0019731)	4	0	0.2	-	< 0.01	1	1
antimicrobial humoral response (GO:0019730)	9	0	0.44	-	< 0.01	1	1
mesoderm development (GO:0007498)	9	0	0.44	-	< 0.01	1	1
negative regulation of MAPK cascade (GO:0043409)	16	0	0.78	-	< 0.01	1	1
negative regulation of MAP kinase activity (GO:0043407)	15	0	0.74	-	< 0.01	1	1
positive regulation of MAP kinase activity (GO:0043406)	18	0	0.88	-	< 0.01	1	1
regulation of MAP kinase activity (GO:0043405)	36	0	1.76	-	< 0.01	0.414	1
endoderm development (GO:0007492)	8	0	0.39	-	< 0.01	1	1
regulation of centrosome duplication (GO:0010824)	8	0	0.39	-	< 0.01	1	1
protein secretion (GO:0009306)	23	0	1.13	-	< 0.01	0.625	1
steroid hormone mediated signaling pathway (GO:0043401)	1	0	0.05	-	< 0.01	1	1
UDP-N-acetylglucosamine metabolic process (GO:0006047)	5	0	0.25	-	< 0.01	1	1
amino sugar metabolic process (GO:0006040)	13	0	0.64	-	< 0.01	1	1
regulation of blood pressure (GO:0008217)	7	0	0.34	-	< 0.01	1	1
negative regulation of mitotic cell cycle (GO:0045930)	35	0	1.72	-	< 0.01	0.41	1
negative regulation of mitotic sister chromatid separation (GO:2000816)	7	0	0.34	-	< 0.01	1	1
insulin secretion (GO:0030073)	2	0	0.1	-	< 0.01	1	1
homologous chromosome pairing at meiosis (GO:0007129)	8	0	0.39	-	< 0.01	1	1
peptide hormone secretion (GO:0030072)	2	0	0.1	-	< 0.01	1	1
cellular polysaccharide biosynthetic process (GO:0033692)	16	0	0.78	-	< 0.01	1	1
regulation of mitotic metaphase/anaphase transition (GO:0030071)	9	0	0.44	-	< 0.01	1	1
regulation of hormone levels (GO:0010817)	14	0	0.69	-	< 0.01	1	1
nucleus localization (GO:0051647)	4	0	0.2	-	< 0.01	1	1
positive regulation of cell-substrate adhesion (GO:0010811)	3	0	0.15	-	< 0.01	1	1
centrosome localization (GO:0051642)	4	0	0.2	-	< 0.01	1	1
mitochondrial transcription (GO:0006390)	1	0	0.05	-	< 0.01	1	1
positive regulation of exocytosis (GO:0045921)	4	0	0.2	-	< 0.01	1	1
cholesterol metabolic process (GO:0008203)	8	0	0.39	-	< 0.01	1	1
cell cycle G2/M phase transition (GO:0044839)	15	0	0.74	-	< 0.01	1	1
steroid metabolic process (GO:0008202)	19	0	0.93	-	< 0.01	1	1
actomyosin contractile ring organization (GO:0044837)	3	0	0.15	-	< 0.01	1	1
tRNA splicing, via endonucleolytic cleavage and ligation (GO:0006388)	1	0	0.05	-	< 0.01	1	1
positive regulation of ion transmembrane transport (GO:0034767)	11	0	0.54	-	< 0.01	1	1
glycosaminoglycan biosynthetic process (GO:0006024)	7	0	0.34	-	< 0.01	1	1
nucleobase-containing small molecule biosynthetic process (GO:0034404)	18	0	0.88	-	< 0.01	1	1
aminoglycan biosynthetic process (GO:0006023)	11	0	0.54	-	< 0.01	1	1
positive regulation of transmembrane transport (GO:0034764)	13	0	0.64	-	< 0.01	1	1
negative regulation of DNA recombination (GO:0045910)	5	0	0.25	-	< 0.01	1	1
DNA catabolic process, endonucleolytic (GO:0000737)	5	0	0.25	-	< 0.01	1	1
mitotic DNA replication checkpoint (GO:0033314)	6	0	0.29	-	< 0.01	1	1
somatic recombination of immunoglobulin gene segments (GO:0016447)	2	0	0.1	-	< 0.01	1	1
somatic cell DNA recombination (GO:0016444)	3	0	0.15	-	< 0.01	1	1
regulation of gene silencing (GO:0060968)	6	0	0.29	-	< 0.01	1	1
L-alpha-amino acid transmembrane transport (GO:1902475)	7	0	0.34	-	< 0.01	1	1
mRNA polyadenylation (GO:0006378)	13	0	0.64	-	< 0.01	1	1
response to toxic substance (GO:0009636)	10	0	0.49	-	< 0.01	1	1
negative regulation of chromosome segregation (GO:0051985)	7	0	0.34	-	< 0.01	1	1
chromatin assembly (GO:0031497)	23	0	1.13	-	< 0.01	0.625	1
iron ion transmembrane transport (GO:0034755)	7	0	0.34	-	< 0.01	1	1
regulation of chromosome segregation (GO:0051983)	13	0	0.64	-	< 0.01	1	1
double-strand break repair via break-induced replication (GO:0000727)	9	0	0.44	-	< 0.01	1	1
recombinational repair (GO:0000725)	49	0	2.4	-	< 0.01	0.173	1
epidermis development (GO:0008544)	2	0	0.1	-	< 0.01	1	1
mitotic G2/M transition checkpoint (GO:0044818)	10	0	0.49	-	< 0.01	1	1
double-strand break repair via homologous recombination (GO:0000724)	48	0	2.35	-	< 0.01	0.172	1
telomere maintenance (GO:0000723)	24	0	1.18	-	< 0.01	0.627	1
cognition (GO:0050890)	5	0	0.25	-	< 0.01	1	1
positive regulation of peptide hormone secretion (GO:0090277)	1	0	0.05	-	< 0.01	1	1
regulation of peptide hormone secretion (GO:0090276)	2	0	0.1	-	< 0.01	1	1
negative regulation of metaphase/anaphase transition of cell cycle (GO:1902100)	6	0	0.29	-	< 0.01	1	1
regulation of telomere maintenance via telomerase (GO:0032210)	1	0	0.05	-	< 0.01	1	1
glucose metabolic process (GO:0006006)	16	0	0.78	-	< 0.01	1	1
transcription elongation from RNA polymerase II promoter (GO:0006368)	11	0	0.54	-	< 0.01	1	1
cell-cell recognition (GO:0009988)	3	0	0.15	-	< 0.01	1	1
transcription initiation from RNA polymerase II promoter (GO:0006367)	15	0	0.74	-	< 0.01	1	1
regulation of potassium ion transmembrane transport (GO:1901379)	13	0	0.64	-	< 0.01	1	1
mRNA 3'-end processing (GO:0031124)	21	0	1.03	-	< 0.01	0.623	1
transcription by RNA polymerase I (GO:0006360)	8	0	0.39	-	< 0.01	1	1
cholesterol homeostasis (GO:0042632)	1	0	0.05	-	< 0.01	1	1
autophagy of nucleus (GO:0044804)	11	0	0.54	-	< 0.01	1	1
regulation of telomere maintenance (GO:0032204)	4	0	0.2	-	< 0.01	1	1
quaternary ammonium group transport (GO:0015697)	2	0	0.1	-	< 0.01	1	1
telomere organization (GO:0032200)	24	0	1.18	-	< 0.01	0.627	1
organic cation transport (GO:0015695)	9	0	0.44	-	< 0.01	1	1
defense response to virus (GO:0051607)	24	0	1.18	-	< 0.01	0.627	1
response to bacterium (GO:0009617)	33	0	1.62	-	< 0.01	0.404	1
positive regulation of canonical Wnt signaling pathway (GO:0090263)	17	0	0.83	-	< 0.01	1	1
detection of stimulus (GO:0051606)	19	0	0.93	-	< 0.01	1	1
regulation of synaptic transmission, glutamatergic (GO:0051966)	10	0	0.49	-	< 0.01	1	1
DNA-templated transcription, elongation (GO:0006354)	16	0	0.78	-	< 0.01	1	1
response to mechanical stimulus (GO:0009612)	8	0	0.39	-	< 0.01	1	1
regulation of phospholipase C activity (GO:1900274)	12	0	0.59	-	< 0.01	1	1
positive regulation of secretion by cell (GO:1903532)	8	0	0.39	-	< 0.01	1	1
positive regulation of T cell activation (GO:0050870)	9	0	0.44	-	< 0.01	1	1
regulation of secretion by cell (GO:1903530)	50	0	2.45	-	< 0.01	0.174	1
nucleosome organization (GO:0034728)	25	0	1.23	-	< 0.01	0.629	1
piecemeal microautophagy of the nucleus (GO:0034727)	5	0	0.25	-	< 0.01	1	1
septin ring organization (GO:0031106)	3	0	0.15	-	< 0.01	1	1
DNA replication-independent nucleosome organization (GO:0034724)	6	0	0.29	-	< 0.01	1	1
negative regulation of T cell activation (GO:0050868)	5	0	0.25	-	< 0.01	1	1
regulation of T cell activation (GO:0050863)	12	0	0.59	-	< 0.01	1	1
response to lipid (GO:0033993)	22	0	1.08	-	< 0.01	0.623	1
establishment of cell polarity (GO:0030010)	13	0	0.64	-	< 0.01	1	1
peripheral nervous system development (GO:0007422)	2	0	0.1	-	< 0.01	1	1
mitochondrial translation (GO:0032543)	14	0	0.69	-	< 0.01	1	1
mRNA stabilization (GO:0048255)	4	0	0.2	-	< 0.01	1	1
nucleosome assembly (GO:0006334)	15	0	0.74	-	< 0.01	1	1
chromatin assembly or disassembly (GO:0006333)	25	0	1.23	-	< 0.01	0.629	1
cholesterol biosynthetic process (GO:0006695)	3	0	0.15	-	< 0.01	1	1
anterior/posterior pattern specification (GO:0009952)	23	0	1.13	-	< 0.01	0.625	1
steroid biosynthetic process (GO:0006694)	9	0	0.44	-	< 0.01	1	1
prostaglandin metabolic process (GO:0006693)	7	0	0.34	-	< 0.01	1	1
regulation of systemic arterial blood pressure (GO:0003073)	4	0	0.2	-	< 0.01	1	1
regulation of vasculature development (GO:1901342)	11	0	0.54	-	< 0.01	1	1
icosanoid metabolic process (GO:0006690)	10	0	0.49	-	< 0.01	1	1
cell adhesion mediated by integrin (GO:0033627)	9	0	0.44	-	< 0.01	1	1
B cell receptor signaling pathway (GO:0050853)	10	0	0.49	-	< 0.01	1	1
T cell receptor signaling pathway (GO:0050852)	9	0	0.44	-	< 0.01	1	1
antigen receptor-mediated signaling pathway (GO:0050851)	18	0	0.88	-	< 0.01	1	1
macrophage chemotaxis (GO:0048246)	2	0	0.1	-	< 0.01	1	1
cellular response to nitrogen compound (GO:1901699)	56	0	2.74	-	< 0.01	0.114	1
sperm capacitation (GO:0048240)	2	0	0.1	-	< 0.01	1	1
response to nitrogen compound (GO:1901698)	94	0	4.61	-	< 0.01	0.0231	1
DNA packaging (GO:0006323)	27	0	1.32	-	< 0.01	0.636	1
liposaccharide metabolic process (GO:1903509)	26	0	1.27	-	< 0.01	0.632	1
mitochondrial cytochrome c oxidase assembly (GO:0033617)	7	0	0.34	-	< 0.01	1	1
mitochondrial proton-transporting ATP synthase complex assembly (GO:0033615)	2	0	0.1	-	< 0.01	1	1
positive regulation of calcium ion transport (GO:0051928)	7	0	0.34	-	< 0.01	1	1
male gamete generation (GO:0048232)	15	0	0.74	-	< 0.01	1	1
mitochondrial outer membrane translocase complex assembly (GO:0070096)	1	0	0.05	-	< 0.01	1	1
mitotic recombination (GO:0006312)	6	0	0.29	-	< 0.01	1	1
ceramide metabolic process (GO:0006672)	29	0	1.42	-	< 0.01	0.645	1
defense response to Gram-positive bacterium (GO:0050830)	6	0	0.29	-	< 0.01	1	1
cytoplasmic mRNA processing body assembly (GO:0033962)	8	0	0.39	-	< 0.01	1	1
cellular response to chemical stress (GO:0062197)	12	0	0.59	-	< 0.01	1	1
DNA catabolic process (GO:0006308)	6	0	0.29	-	< 0.01	1	1
cellular response to hormone stimulus (GO:0032870)	52	0	2.55	-	< 0.01	0.177	1
glycolipid metabolic process (GO:0006664)	26	0	1.27	-	< 0.01	0.632	1
phosphatidylinositol biosynthetic process (GO:0006661)	17	0	0.83	-	< 0.01	1	1
defense response to Gram-negative bacterium (GO:0050829)	1	0	0.05	-	< 0.01	1	1
negative regulation of cell migration (GO:0030336)	10	0	0.49	-	< 0.01	1	1
regulation of cellular response to transforming growth factor beta stimulus (GO:1903844)	7	0	0.34	-	< 0.01	1	1
protein stabilization (GO:0050821)	11	0	0.54	-	< 0.01	1	1
DNA duplex unwinding (GO:0032508)	14	0	0.69	-	< 0.01	1	1
cellular response to insulin stimulus (GO:0032869)	22	0	1.08	-	< 0.01	0.623	1
response to insulin (GO:0032868)	23	0	1.13	-	< 0.01	0.625	1
negative regulation of cell cycle G2/M phase transition (GO:1902750)	10	0	0.49	-	< 0.01	1	1
hormone transport (GO:0009914)	3	0	0.15	-	< 0.01	1	1
epidermal cell differentiation (GO:0009913)	2	0	0.1	-	< 0.01	1	1
phosphatidylglycerol biosynthetic process (GO:0006655)	1	0	0.05	-	< 0.01	1	1
cardiac muscle cell development (GO:0055013)	4	0	0.2	-	< 0.01	1	1
ATP metabolic process (GO:0046034)	38	0	1.86	-	< 0.01	0.423	1
regulation of cell cycle G2/M phase transition (GO:1902749)	14	0	0.69	-	< 0.01	1	1
ADP metabolic process (GO:0046031)	14	0	0.69	-	< 0.01	1	1
regulation of membrane permeability (GO:0090559)	3	0	0.15	-	< 0.01	1	1
ATP synthesis coupled proton transport (GO:0015986)	22	0	1.08	-	< 0.01	0.623	1
energy coupled proton transport, down electrochemical gradient (GO:0015985)	22	0	1.08	-	< 0.01	0.623	1
cellular response to peptide (GO:1901653)	29	0	1.42	-	< 0.01	0.645	1
response to peptide (GO:1901652)	33	0	1.62	-	< 0.01	0.404	1
establishment of protein localization to endoplasmic reticulum (GO:0072599)	9	0	0.44	-	< 0.01	1	1
cardiac muscle cell differentiation (GO:0055007)	4	0	0.2	-	< 0.01	1	1
positive regulation of synaptic transmission (GO:0050806)	18	0	0.88	-	< 0.01	1	1
melanocyte differentiation (GO:0030318)	2	0	0.1	-	< 0.01	1	1
flagellated sperm motility (GO:0030317)	3	0	0.15	-	< 0.01	1	1
organic acid transmembrane transport (GO:1903825)	28	0	1.37	-	< 0.01	0.64	1
striated muscle cell development (GO:0055002)	14	0	0.69	-	< 0.01	1	1
osteoclast differentiation (GO:0030316)	3	0	0.15	-	< 0.01	1	1
muscle cell development (GO:0055001)	16	0	0.78	-	< 0.01	1	1
acyl-CoA metabolic process (GO:0006637)	20	0	0.98	-	< 0.01	1	1
unsaturated fatty acid biosynthetic process (GO:0006636)	4	0	0.2	-	< 0.01	1	1
heart process (GO:0003015)	7	0	0.34	-	< 0.01	1	1
circulatory system process (GO:0003013)	18	0	0.88	-	< 0.01	1	1
chaperone-mediated protein folding (GO:0061077)	11	0	0.54	-	< 0.01	1	1
T cell activation involved in immune response (GO:0002286)	4	0	0.2	-	< 0.01	1	1
lymphocyte activation involved in immune response (GO:0002285)	6	0	0.29	-	< 0.01	1	1
cholesterol transport (GO:0030301)	1	0	0.05	-	< 0.01	1	1
positive regulation of cation channel activity (GO:2001259)	6	0	0.29	-	< 0.01	1	1
response to steroid hormone (GO:0048545)	4	0	0.2	-	< 0.01	1	1
skeletal muscle contraction (GO:0003009)	7	0	0.34	-	< 0.01	1	1
protein processing involved in protein targeting to mitochondrion (GO:0006627)	2	0	0.1	-	< 0.01	1	1
negative regulation of chromosome organization (GO:2001251)	15	0	0.74	-	< 0.01	1	1
protein targeting to mitochondrion (GO:0006626)	25	0	1.23	-	< 0.01	0.629	1
protein targeting to peroxisome (GO:0006625)	10	0	0.49	-	< 0.01	1	1
response to unfolded protein (GO:0006986)	20	0	0.98	-	< 0.01	1	1
vacuolar protein processing (GO:0006624)	3	0	0.15	-	< 0.01	1	1
protein targeting to vacuole (GO:0006623)	19	0	0.93	-	< 0.01	1	1
protein targeting to lysosome (GO:0006622)	6	0	0.29	-	< 0.01	1	1
positive regulation of cell-cell adhesion (GO:0022409)	11	0	0.54	-	< 0.01	1	1
negative regulation of cell-cell adhesion (GO:0022408)	6	0	0.29	-	< 0.01	1	1
posttranslational protein targeting to endoplasmic reticulum membrane (GO:0006620)	5	0	0.25	-	< 0.01	1	1
regulation of cell-cell adhesion (GO:0022407)	18	0	0.88	-	< 0.01	1	1
negative regulation of mitotic cell cycle phase transition (GO:1901991)	18	0	0.88	-	< 0.01	1	1
hematopoietic or lymphoid organ development (GO:0048534)	21	0	1.03	-	< 0.01	0.623	1
response to oxidative stress (GO:0006979)	18	0	0.88	-	< 0.01	1	1
negative regulation of cell cycle phase transition (GO:1901988)	18	0	0.88	-	< 0.01	1	1
response to decreased oxygen levels (GO:0036293)	12	0	0.59	-	< 0.01	1	1
response to osmotic stress (GO:0006970)	2	0	0.1	-	< 0.01	1	1
positive regulation of extrinsic apoptotic signaling pathway (GO:2001238)	2	0	0.1	-	< 0.01	1	1
negative regulation of extrinsic apoptotic signaling pathway (GO:2001237)	8	0	0.39	-	< 0.01	1	1
regulation of extrinsic apoptotic signaling pathway (GO:2001236)	10	0	0.49	-	< 0.01	1	1
positive regulation of apoptotic signaling pathway (GO:2001235)	6	0	0.29	-	< 0.01	1	1
cellular response to osmotic stress (GO:0071470)	1	0	0.05	-	< 0.01	1	1
G2/M transition of mitotic cell cycle (GO:0000086)	15	0	0.74	-	< 0.01	1	1
negative regulation of cell motility (GO:2000146)	10	0	0.49	-	< 0.01	1	1
cilium movement (GO:0003341)	18	0	0.88	-	< 0.01	1	1
positive regulation of DNA-templated transcription, initiation (GO:2000144)	1	0	0.05	-	< 0.01	1	1
regulation of DNA-templated transcription, initiation (GO:2000142)	2	0	0.1	-	< 0.01	1	1
amino sugar catabolic process (GO:0046348)	4	0	0.2	-	< 0.01	1	1
activation of immune response (GO:0002253)	25	0	1.23	-	< 0.01	0.629	1
protein K48-linked deubiquitination (GO:0071108)	6	0	0.29	-	< 0.01	1	1
adaptive immune response (GO:0002250)	17	0	0.83	-	< 0.01	1	1
spermatid differentiation (GO:0048515)	6	0	0.29	-	< 0.01	1	1
blood vessel morphogenesis (GO:0048514)	25	0	1.23	-	< 0.01	0.629	1
RNA phosphodiester bond hydrolysis, endonucleolytic (GO:0090502)	19	0	0.93	-	< 0.01	1	1
humoral immune response (GO:0006959)	17	0	0.83	-	< 0.01	1	1
RNA phosphodiester bond hydrolysis (GO:0090501)	30	0	1.47	-	< 0.01	0.401	1
complement activation (GO:0006956)	3	0	0.15	-	< 0.01	1	1
multicellular organismal homeostasis (GO:0048871)	9	0	0.44	-	< 0.01	1	1
DNA replication checkpoint (GO:0000076)	10	0	0.49	-	< 0.01	1	1
amino acid transmembrane transport (GO:0003333)	24	0	1.18	-	< 0.01	0.627	1
negative regulation of G1/S transition of mitotic cell cycle (GO:2000134)	2	0	0.1	-	< 0.01	1	1
cellular response to hypoxia (GO:0071456)	6	0	0.29	-	< 0.01	1	1
striated muscle contraction (GO:0006941)	10	0	0.49	-	< 0.01	1	1
response to molecule of bacterial origin (GO:0002237)	16	0	0.78	-	< 0.01	1	1
response to cadmium ion (GO:0046686)	4	0	0.2	-	< 0.01	1	1
cilium movement involved in cell motility (GO:0060294)	6	0	0.29	-	< 0.01	1	1
sterol transport (GO:0015918)	3	0	0.15	-	< 0.01	1	1
smooth muscle contraction (GO:0006939)	4	0	0.2	-	< 0.01	1	1
regulation of muscle contraction (GO:0006937)	4	0	0.2	-	< 0.01	1	1
ribosomal subunit export from nucleus (GO:0000054)	6	0	0.29	-	< 0.01	1	1
pyrimidine-containing compound metabolic process (GO:0072527)	14	0	0.69	-	< 0.01	1	1
endoplasmic reticulum unfolded protein response (GO:0030968)	17	0	0.83	-	< 0.01	1	1
toll-like receptor signaling pathway (GO:0002224)	10	0	0.49	-	< 0.01	1	1
pattern recognition receptor signaling pathway (GO:0002221)	10	0	0.49	-	< 0.01	1	1
cilium-dependent cell motility (GO:0060285)	9	0	0.44	-	< 0.01	1	1
long-chain fatty acid transport (GO:0015909)	4	0	0.2	-	< 0.01	1	1
activation of innate immune response (GO:0002218)	4	0	0.2	-	< 0.01	1	1
centrosome duplication (GO:0051298)	13	0	0.64	-	< 0.01	1	1
male sex differentiation (GO:0046661)	2	0	0.1	-	< 0.01	1	1
protein localization to Golgi apparatus (GO:0034067)	9	0	0.44	-	< 0.01	1	1
establishment of spindle orientation (GO:0051294)	6	0	0.29	-	< 0.01	1	1
sarcomere organization (GO:0045214)	5	0	0.25	-	< 0.01	1	1
carboxylic acid transmembrane transport (GO:1905039)	28	0	1.37	-	< 0.01	0.64	1
protein N-linked glycosylation via asparagine (GO:0018279)	4	0	0.2	-	< 0.01	1	1
cellular response to organonitrogen compound (GO:0071417)	52	0	2.55	-	< 0.01	0.177	1
somatic diversification of immune receptors via germline recombination within a single locus (GO:0002562)	3	0	0.15	-	< 0.01	1	1
somatic diversification of immune receptors (GO:0002200)	3	0	0.15	-	< 0.01	1	1
positive regulation of transcription initiation from RNA polymerase II promoter (GO:0060261)	1	0	0.05	-	< 0.01	1	1
regulation of transcription initiation from RNA polymerase II promoter (GO:0060260)	2	0	0.1	-	< 0.01	1	1
phagocytosis (GO:0006909)	19	0	0.93	-	< 0.01	1	1
ribosomal large subunit assembly (GO:0000027)	13	0	0.64	-	< 0.01	1	1
spliceosomal snRNP assembly (GO:0000387)	11	0	0.54	-	< 0.01	1	1
cellular response to organic cyclic compound (GO:0071407)	17	0	0.83	-	< 0.01	1	1
regulation of release of sequestered calcium ion into cytosol (GO:0051279)	2	0	0.1	-	< 0.01	1	1
central nervous system neuron differentiation (GO:0021953)	1	0	0.05	-	< 0.01	1	1
regulation of DNA recombination (GO:0000018)	8	0	0.39	-	< 0.01	1	1
cellular alcohol metabolic process (GO:0044107)	1	0	0.05	-	< 0.01	1	1
granulocyte migration (GO:0097530)	11	0	0.54	-	< 0.01	1	1
anatomical structure homeostasis (GO:0060249)	32	0	1.57	-	< 0.01	0.402	1
alpha-beta T cell differentiation (GO:0046632)	2	0	0.1	-	< 0.01	1	1
myeloid leukocyte migration (GO:0097529)	14	0	0.69	-	< 0.01	1	1
synaptic vesicle exocytosis (GO:0016079)	25	0	1.23	-	< 0.01	0.629	1
regulation of autophagosome assembly (GO:2000785)	6	0	0.29	-	< 0.01	1	1
centriole replication (GO:0007099)	11	0	0.54	-	< 0.01	1	1
negative regulation of double-strand break repair (GO:2000780)	4	0	0.2	-	< 0.01	1	1
nuclear migration (GO:0007097)	4	0	0.2	-	< 0.01	1	1
regulation of exit from mitosis (GO:0007096)	2	0	0.1	-	< 0.01	1	1
chordate embryonic development (GO:0043009)	13	0	0.64	-	< 0.01	1	1
mitotic G2 DNA damage checkpoint (GO:0007095)	5	0	0.25	-	< 0.01	1	1
mitotic spindle assembly checkpoint (GO:0007094)	6	0	0.29	-	< 0.01	1	1
mitotic cell cycle checkpoint (GO:0007093)	26	0	1.27	-	< 0.01	0.632	1
metaphase/anaphase transition of mitotic cell cycle (GO:0007091)	10	0	0.49	-	< 0.01	1	1
positive regulation of immunoglobulin mediated immune response (GO:0002891)	3	0	0.15	-	< 0.01	1	1
Golgi to plasma membrane protein transport (GO:0043001)	4	0	0.2	-	< 0.01	1	1
neurotransmitter receptor transport to postsynaptic membrane (GO:0098969)	6	0	0.29	-	< 0.01	1	1
regulation of exocytosis (GO:0017157)	40	0	1.96	-	< 0.01	0.262	1
calcium-ion regulated exocytosis (GO:0017156)	17	0	0.83	-	< 0.01	1	1
positive regulation of RNA polymerase II transcription preinitiation complex assembly (GO:0045899)	1	0	0.05	-	< 0.01	1	1
purine nucleoside metabolic process (GO:0042278)	6	0	0.29	-	< 0.01	1	1
plasma lipoprotein particle clearance (GO:0034381)	1	0	0.05	-	< 0.01	1	1
ribosomal large subunit biogenesis (GO:0042273)	38	0	1.86	-	< 0.01	0.423	1
regulation of double-strand break repair (GO:2000779)	6	0	0.29	-	< 0.01	1	1
regulation of metaphase/anaphase transition of cell cycle (GO:1902099)	9	0	0.44	-	< 0.01	1	1
leukocyte differentiation (GO:0002521)	10	0	0.49	-	< 0.01	1	1
immune system development (GO:0002520)	24	0	1.18	-	< 0.01	0.627	1
forebrain development (GO:0030900)	6	0	0.29	-	< 0.01	1	1
vitamin transmembrane transport (GO:0035461)	1	0	0.05	-	< 0.01	1	1
glucan biosynthetic process (GO:0009250)	8	0	0.39	-	< 0.01	1	1
protein modification by small protein removal (GO:0070646)	51	0	2.5	-	< 0.01	0.175	1
hexose metabolic process (GO:0019318)	22	0	1.08	-	< 0.01	0.623	1
mannosylation (GO:0097502)	6	0	0.29	-	< 0.01	1	1
carbohydrate biosynthetic process (GO:0016051)	22	0	1.08	-	< 0.01	0.623	1
mitotic chromosome condensation (GO:0007076)	4	0	0.2	-	< 0.01	1	1
transposition (GO:0032196)	7	0	0.34	-	< 0.01	1	1
glycolipid biosynthetic process (GO:0009247)	20	0	0.98	-	< 0.01	1	1
neural tube development (GO:0021915)	1	0	0.05	-	< 0.01	1	1
neuron death (GO:0070997)	12	0	0.59	-	< 0.01	1	1
negative regulation of DNA replication (GO:0008156)	6	0	0.29	-	< 0.01	1	1
cell cycle DNA replication (GO:0044786)	11	0	0.54	-	< 0.01	1	1
metaphase/anaphase transition of cell cycle (GO:0044784)	10	0	0.49	-	< 0.01	1	1
peptidyl-arginine methylation (GO:0018216)	2	0	0.1	-	< 0.01	1	1
septin cytoskeleton organization (GO:0032185)	3	0	0.15	-	< 0.01	1	1
regulation of protein transport (GO:0051223)	22	0	1.08	-	< 0.01	0.623	1
detection of chemical stimulus (GO:0009593)	9	0	0.44	-	< 0.01	1	1
plasma membrane phospholipid scrambling (GO:0017121)	5	0	0.25	-	< 0.01	1	1
nuclear DNA replication (GO:0033260)	11	0	0.54	-	< 0.01	1	1
mitotic DNA integrity checkpoint (GO:0044774)	17	0	0.83	-	< 0.01	1	1
mitotic DNA damage checkpoint (GO:0044773)	15	0	0.74	-	< 0.01	1	1
telomere-telomerase complex assembly (GO:1905324)	5	0	0.25	-	< 0.01	1	1
protein transport to vacuole involved in ubiquitin-dependent protein catabolic process via the multivesicular body sorting pathway (GO:0043328)	3	0	0.15	-	< 0.01	1	1
cell cycle arrest (GO:0007050)	9	0	0.44	-	< 0.01	1	1
post-translational protein modification (GO:0043687)	4	0	0.2	-	< 0.01	1	1
cartilage development (GO:0051216)	7	0	0.34	-	< 0.01	1	1
nucleotide-sugar metabolic process (GO:0009225)	6	0	0.29	-	< 0.01	1	1
morphogenesis of a branching structure (GO:0001763)	1	0	0.05	-	< 0.01	1	1
protein K11-linked ubiquitination (GO:0070979)	3	0	0.15	-	< 0.01	1	1
response to type I interferon (GO:0034340)	6	0	0.29	-	< 0.01	1	1
protein localization to endoplasmic reticulum (GO:0070972)	18	0	0.88	-	< 0.01	1	1
aerobic electron transport chain (GO:0019646)	5	0	0.25	-	< 0.01	1	1
nucleotide phosphorylation (GO:0046939)	16	0	0.78	-	< 0.01	1	1
lysosomal transport (GO:0007041)	17	0	0.83	-	< 0.01	1	1
lysosome organization (GO:0007040)	9	0	0.44	-	< 0.01	1	1
protein insertion into membrane (GO:0051205)	12	0	0.59	-	< 0.01	1	1
negative regulation of mitotic metaphase/anaphase transition (GO:0045841)	6	0	0.29	-	< 0.01	1	1
ERAD pathway (GO:0036503)	31	0	1.52	-	< 0.01	0.401	1
ectoderm development (GO:0007398)	8	0	0.39	-	< 0.01	1	1
regulation of neurotransmitter secretion (GO:0046928)	15	0	0.74	-	< 0.01	1	1
muscle tissue development (GO:0060537)	11	0	0.54	-	< 0.01	1	1
endosome organization (GO:0007032)	10	0	0.49	-	< 0.01	1	1
positive regulation of response to biotic stimulus (GO:0002833)	6	0	0.29	-	< 0.01	1	1
peroxisome organization (GO:0007031)	19	0	0.93	-	< 0.01	1	1
regulation of response to biotic stimulus (GO:0002831)	8	0	0.39	-	< 0.01	1	1
regulation of phosphoprotein phosphatase activity (GO:0043666)	6	0	0.29	-	< 0.01	1	1
purine ribonucleoside triphosphate biosynthetic process (GO:0009206)	23	0	1.13	-	< 0.01	0.625	1
purine ribonucleoside triphosphate metabolic process (GO:0009205)	23	0	1.13	-	< 0.01	0.625	1
fertilization (GO:0009566)	6	0	0.29	-	< 0.01	1	1
negative regulation of mitotic nuclear division (GO:0045839)	7	0	0.34	-	< 0.01	1	1
ribonucleoside triphosphate biosynthetic process (GO:0009201)	25	0	1.23	-	< 0.01	0.629	1
protein transmembrane import into intracellular organelle (GO:0044743)	22	0	1.08	-	< 0.01	0.623	1
positive regulation of adaptive immune response (GO:0002821)	7	0	0.34	-	< 0.01	1	1
mismatch repair (GO:0006298)	11	0	0.54	-	< 0.01	1	1
establishment of planar polarity (GO:0001736)	2	0	0.1	-	< 0.01	1	1
Arp2/3 complex-mediated actin nucleation (GO:0034314)	17	0	0.83	-	< 0.01	1	1
regulation of histone modification (GO:0031056)	9	0	0.44	-	< 0.01	1	1
microtubule depolymerization (GO:0007019)	9	0	0.44	-	< 0.01	1	1
regulation of adaptive immune response (GO:0002819)	8	0	0.39	-	< 0.01	1	1
response to lipopolysaccharide (GO:0032496)	12	0	0.59	-	< 0.01	1	1
secretion (GO:0046903)	97	0	4.75	-	< 0.01	0.0149	1
regulation of mitochondrial membrane permeability (GO:0046902)	3	0	0.15	-	< 0.01	1	1
[truncated: 166 more rows]

## Sheet: STable13
Supplementary Table 13. Gene ontology overrepresentation test of biological processes (Fisher’s Exact test using PANTHER GO-slim biological process) of genes downregulated in HD-iNs compared to ctrl-iNs. Related to Figure 2.
PANTHER GO-Slim Biological Process	in_rna_hd.ctrl_expressed.tab - REFLIST (10834)	in_rna_hd.ctrl_dwnreg.tab (339)	in_rna_hd.ctrl_dwnreg.tab (expected)	in_rna_hd.ctrl_dwnreg.tab (over/under)	in_rna_hd.ctrl_dwnreg.tab (fold Enrichment)	in_rna_hd.ctrl_dwnreg.tab (raw P-value)	in_rna_hd.ctrl_dwnreg.tab (FDR)
ribosome biogenesis (GO:0042254)	115	12	3.6	+	3.33	0.000471	0.51
ATP metabolic process (GO:0046034)	38	6	1.19	+	5.05	0.00199	0.538
protein import into mitochondrial matrix (GO:0030150)	12	3	0.38	+	7.99	0.0096	0.562
proton transmembrane transport (GO:1902600)	27	4	0.84	+	4.73	0.0137	0.571
ribonucleoprotein complex biogenesis (GO:0022613)	159	14	4.98	+	2.81	0.000792	0.571
cellular component biogenesis (GO:0044085)	622	31	19.46	+	1.59	0.0129	0.572
transition metal ion homeostasis (GO:0055076)	24	4	0.75	+	5.33	0.00959	0.576
establishment of protein localization to mitochondrion (GO:0072655)	28	5	0.88	+	5.71	0.00294	0.579
ribonucleoprotein complex assembly (GO:0022618)	76	7	2.38	+	2.94	0.0129	0.58
nucleoside triphosphate biosynthetic process (GO:0009142)	27	4	0.84	+	4.73	0.0137	0.582
copper ion homeostasis (GO:0055070)	3	2	0.09	+	21.31	0.00864	0.584
purine ribonucleoside triphosphate metabolic process (GO:0009205)	23	4	0.72	+	5.56	0.00841	0.587
gene expression (GO:0010467)	1847	76	57.79	+	1.32	0.0128	0.588
protein targeting to mitochondrion (GO:0006626)	25	5	0.78	+	6.39	0.0019	0.589
ribonucleoprotein complex subunit organization (GO:0071826)	77	7	2.41	+	2.91	0.0137	0.592
purine nucleoside triphosphate metabolic process (GO:0009144)	24	4	0.75	+	5.33	0.00959	0.593
cytoplasmic translation (GO:0002181)	38	5	1.19	+	4.21	0.00933	0.594
negative regulation of apoptotic process (GO:0043066)	41	5	1.28	+	3.90	0.0124	0.594
mitochondrial transport (GO:0006839)	56	6	1.75	+	3.42	0.011	0.595
behavior (GO:0007610)	4	2	0.13	+	15.98	0.0127	0.597
rRNA metabolic process (GO:0016072)	87	9	2.72	+	3.31	0.0025	0.601
ribonucleoside triphosphate biosynthetic process (GO:0009201)	25	4	0.78	+	5.11	0.0109	0.603
transcription elongation from RNA polymerase II promoter (GO:0006368)	11	3	0.34	+	8.72	0.00786	0.607
purine ribonucleoside triphosphate biosynthetic process (GO:0009206)	23	4	0.72	+	5.56	0.00841	0.607
negative regulation of programmed cell death (GO:0043069)	41	5	1.28	+	3.90	0.0124	0.607
protein transmembrane import into intracellular organelle (GO:0044743)	22	4	0.69	+	5.81	0.00734	0.611
ribosomal large subunit biogenesis (GO:0042273)	38	5	1.19	+	4.21	0.00933	0.612
peptide biosynthetic process (GO:0043043)	164	12	5.13	+	2.34	0.0116	0.612
intracellular protein transmembrane transport (GO:0065002)	26	4	0.81	+	4.92	0.0122	0.616
ribonucleoside triphosphate metabolic process (GO:0009199)	25	4	0.78	+	5.11	0.0109	0.618
protein-containing complex subunit organization (GO:0043933)	310	19	9.7	+	1.96	0.00779	0.625
purine nucleoside triphosphate biosynthetic process (GO:0009145)	23	4	0.72	+	5.56	0.00841	0.628
protein transmembrane transport (GO:0071806)	26	4	0.81	+	4.92	0.0122	0.631
energy coupled proton transport, down electrochemical gradient (GO:0015985)	22	4	0.69	+	5.81	0.00734	0.635
protein localization to mitochondrion (GO:0070585)	28	5	0.88	+	5.71	0.00294	0.637
cellular protein-containing complex assembly (GO:0034622)	251	17	7.85	+	2.16	0.00357	0.644
organonitrogen compound biosynthetic process (GO:1901566)	427	23	13.36	+	1.72	0.0158	0.645
ATP synthesis coupled proton transport (GO:0015986)	22	4	0.69	+	5.81	0.00734	0.662
cellular nitrogen compound metabolic process (GO:0034641)	2139	88	66.93	+	1.31	0.00694	0.683
cognition (GO:0050890)	5	2	0.16	+	12.78	0.0174	0.686
maturation of SSU-rRNA (GO:0030490)	25	5	0.78	+	6.39	0.0019	0.687
ATP biosynthetic process (GO:0006754)	22	4	0.69	+	5.81	0.00734	0.691
mitochondrial electron transport, ubiquinol to cytochrome c (GO:0006122)	5	2	0.16	+	12.78	0.0174	0.698
protein-containing complex assembly (GO:0065003)	264	17	8.26	+	2.06	0.00693	0.714
RNA phosphodiester bond hydrolysis (GO:0090501)	30	4	0.94	+	4.26	0.0188	0.715
DNA-templated transcription, elongation (GO:0006354)	16	3	0.5	+	5.99	0.0187	0.723
translation (GO:0006412)	161	12	5.04	+	2.38	0.00646	0.736
mitochondrial transmembrane transport (GO:1990542)	35	5	1.1	+	4.57	0.00687	0.743
rRNA processing (GO:0006364)	82	8	2.57	+	3.12	0.00591	0.752
mitochondrion organization (GO:0007005)	111	12	3.47	+	3.45	0.000351	0.76
ribosomal small subunit biogenesis (GO:0042274)	37	6	1.16	+	5.18	0.00176	0.763
translational elongation (GO:0006414)	161	12	5.04	+	2.38	0.00646	0.776
maturation of SSU-rRNA from tricistronic rRNA transcript (SSU-rRNA, 5.8S rRNA, LSU-rRNA) (GO:0000462)	19	4	0.59	+	6.73	0.00467	0.777
RNA processing (GO:0006396)	307	21	9.61	+	2.19	0.00144	0.777
nucleoside triphosphate metabolic process (GO:0009141)	32	4	1	+	3.99	0.0228	0.784
cellular response to hypoxia (GO:0071456)	6	2	0.19	+	10.65	0.0228	0.795
generation of precursor metabolites and energy (GO:0006091)	82	8	2.57	+	3.12	0.00591	0.799
positive regulation of apoptotic signaling pathway (GO:2001235)	6	2	0.19	+	10.65	0.0228	0.808
peptide metabolic process (GO:0006518)	190	12	5.95	+	2.02	0.0221	0.812
negative regulation of cell death (GO:0060548)	48	5	1.5	+	3.33	0.0218	0.813
ncRNA processing (GO:0034470)	138	11	4.32	+	2.55	0.00567	0.818
lens development in camera-type eye (GO:0002088)	6	2	0.19	+	10.65	0.0228	0.821
maturation of LSU-rRNA (GO:0000470)	18	3	0.56	+	5.33	0.0246	0.83
oxidative phosphorylation (GO:0006119)	20	4	0.63	+	6.39	0.00547	0.846
ncRNA metabolic process (GO:0034660)	173	11	5.41	+	2.03	0.0279	0.887
mRNA processing (GO:0006397)	145	10	4.54	+	2.20	0.0278	0.898
neuron apoptotic process (GO:0051402)	7	2	0.22	+	9.13	0.0287	0.9
RNA phosphodiester bond hydrolysis, endonucleolytic (GO:0090502)	19	3	0.59	+	5.05	0.0278	0.912
detection of stimulus (GO:0051606)	19	3	0.59	+	5.05	0.0278	0.926
regulation of apoptotic process (GO:0042981)	93	7	2.91	+	2.41	0.0322	0.996
nucleolar large rRNA transcription by RNA polymerase I (GO:0042790)	1	1	0.03	+	31.96	0.0598	1
cellular copper ion homeostasis (GO:0006878)	1	1	0.03	+	31.96	0.0598	1
inner dynein arm assembly (GO:0036159)	1	1	0.03	+	31.96	0.0598	1
sensory perception of pain (GO:0019233)	2	1	0.06	+	15.98	0.0883	1
regulation of blood vessel diameter (GO:0097746)	3	1	0.09	+	10.65	0.116	1
mitochondrial respiratory chain complex I assembly (GO:0032981)	3	1	0.09	+	10.65	0.116	1
regulation of double-strand break repair via homologous recombination (GO:0010569)	3	1	0.09	+	10.65	0.116	1
sterol transport (GO:0015918)	3	1	0.09	+	10.65	0.116	1
regulation of multi-organism process (GO:0043900)	3	1	0.09	+	10.65	0.116	1
negative regulation of double-strand break repair via homologous recombination (GO:2000042)	3	1	0.09	+	10.65	0.116	1
negative regulation of NF-kappaB transcription factor activity (GO:0032088)	4	1	0.13	+	7.99	0.143	1
vacuole fusion, non-autophagic (GO:0042144)	4	1	0.13	+	7.99	0.143	1
negative regulation of proteolysis involved in cellular protein catabolic process (GO:1903051)	4	1	0.13	+	7.99	0.143	1
negative regulation of DNA repair (GO:0045738)	4	1	0.13	+	7.99	0.143	1
negative regulation of cellular protein catabolic process (GO:1903363)	4	1	0.13	+	7.99	0.143	1
negative regulation of proteasomal protein catabolic process (GO:1901799)	4	1	0.13	+	7.99	0.143	1
negative regulation of response to DNA damage stimulus (GO:2001021)	4	1	0.13	+	7.99	0.143	1
protein insertion into mitochondrial inner membrane (GO:0045039)	4	1	0.13	+	7.99	0.143	1
kinetochore assembly (GO:0051382)	4	1	0.13	+	7.99	0.143	1
negative regulation of I-kappaB kinase/NF-kappaB signaling (GO:0043124)	4	1	0.13	+	7.99	0.143	1
endonucleolytic cleavage in ITS1 to separate SSU-rRNA from 5.8S rRNA and LSU-rRNA from tricistronic rRNA transcript (SSU-rRNA, 5.8S rRNA, LSU-rRNA) (GO:0000447)	4	1	0.13	+	7.99	0.143	1
regulation of intrinsic apoptotic signaling pathway (GO:2001242)	8	2	0.25	+	7.99	0.0352	1
response to cadmium ion (GO:0046686)	4	1	0.13	+	7.99	0.143	1
protein N-linked glycosylation via asparagine (GO:0018279)	4	1	0.13	+	7.99	0.143	1
negative regulation of double-strand break repair (GO:2000780)	4	1	0.13	+	7.99	0.143	1
Golgi to plasma membrane protein transport (GO:0043001)	4	1	0.13	+	7.99	0.143	1
negative regulation of protein ubiquitination (GO:0031397)	4	1	0.13	+	7.99	0.143	1
negative regulation of proteasomal ubiquitin-dependent protein catabolic process (GO:0032435)	4	1	0.13	+	7.99	0.143	1
apoptotic mitochondrial changes (GO:0008637)	9	2	0.28	+	7.10	0.0421	1
maturation of LSU-rRNA from tricistronic rRNA transcript (SSU-rRNA, 5.8S rRNA, LSU-rRNA) (GO:0000463)	9	2	0.28	+	7.10	0.0421	1
detection of chemical stimulus (GO:0009593)	9	2	0.28	+	7.10	0.0421	1
cristae formation (GO:0042407)	5	1	0.16	+	6.39	0.169	1
kinetochore organization (GO:0051383)	5	1	0.16	+	6.39	0.169	1
negative regulation of DNA recombination (GO:0045910)	5	1	0.16	+	6.39	0.169	1
cellular response to light stimulus (GO:0071482)	5	1	0.16	+	6.39	0.169	1
chondroitin sulfate metabolic process (GO:0030204)	5	1	0.16	+	6.39	0.169	1
tricarboxylic acid cycle (GO:0006099)	11	2	0.34	+	5.81	0.0574	1
apoptotic cell clearance (GO:0043277)	6	1	0.19	+	5.33	0.194	1
response to hypoxia (GO:0001666)	12	2	0.38	+	5.33	0.0657	1
regulation of transcription elongation from RNA polymerase II promoter (GO:0034243)	6	1	0.19	+	5.33	0.194	1
response to heat (GO:0009408)	6	1	0.19	+	5.33	0.194	1
endothelial cell proliferation (GO:0001935)	6	1	0.19	+	5.33	0.194	1
chondroitin sulfate proteoglycan biosynthetic process (GO:0050650)	6	1	0.19	+	5.33	0.194	1
heme biosynthetic process (GO:0006783)	6	1	0.19	+	5.33	0.194	1
response to oxygen levels (GO:0070482)	12	2	0.38	+	5.33	0.0657	1
peptidyl-lysine trimethylation (GO:0018023)	6	1	0.19	+	5.33	0.194	1
negative regulation of DNA-binding transcription factor activity (GO:0043433)	6	1	0.19	+	5.33	0.194	1
negative regulation of intrinsic apoptotic signaling pathway (GO:2001243)	6	1	0.19	+	5.33	0.194	1
response to decreased oxygen levels (GO:0036293)	12	2	0.38	+	5.33	0.0657	1
cilium movement involved in cell motility (GO:0060294)	6	1	0.19	+	5.33	0.194	1
ribosomal subunit export from nucleus (GO:0000054)	6	1	0.19	+	5.33	0.194	1
regulation of double-strand break repair (GO:2000779)	6	1	0.19	+	5.33	0.194	1
neuron death (GO:0070997)	12	2	0.38	+	5.33	0.0657	1
negative regulation of DNA replication (GO:0008156)	6	1	0.19	+	5.33	0.194	1
histone H3-K4 methylation (GO:0051568)	6	1	0.19	+	5.33	0.194	1
inner mitochondrial membrane organization (GO:0007007)	12	2	0.38	+	5.33	0.0657	1
cellular response to heat (GO:0034605)	6	1	0.19	+	5.33	0.194	1
negative regulation of neuron death (GO:1901215)	6	1	0.19	+	5.33	0.194	1
axonemal dynein complex assembly (GO:0070286)	6	1	0.19	+	5.33	0.194	1
mitochondrial ATP synthesis coupled electron transport (GO:0042775)	13	2	0.41	+	4.92	0.0743	1
ribosomal large subunit assembly (GO:0000027)	13	2	0.41	+	4.92	0.0743	1
camera-type eye development (GO:0043010)	13	2	0.41	+	4.92	0.0743	1
ribonucleoside diphosphate metabolic process (GO:0009185)	14	2	0.44	+	4.57	0.0833	1
purine ribonucleoside diphosphate metabolic process (GO:0009179)	14	2	0.44	+	4.57	0.0833	1
regulation of potassium ion transport (GO:0043266)	14	2	0.44	+	4.57	0.0833	1
negative regulation of protein catabolic process (GO:0042177)	7	1	0.22	+	4.57	0.219	1
response to interleukin-1 (GO:0070555)	7	1	0.22	+	4.57	0.219	1
purine nucleoside diphosphate metabolic process (GO:0009135)	14	2	0.44	+	4.57	0.0833	1
regulation of transforming growth factor beta receptor signaling pathway (GO:0017015)	7	1	0.22	+	4.57	0.219	1
eye development (GO:0001654)	21	3	0.66	+	4.57	0.035	1
ATP synthesis coupled electron transport (GO:0042773)	14	2	0.44	+	4.57	0.0833	1
chondroitin sulfate proteoglycan metabolic process (GO:0050654)	7	1	0.22	+	4.57	0.219	1
ATP generation from ADP (GO:0006757)	14	2	0.44	+	4.57	0.0833	1
ubiquinone biosynthetic process (GO:0006744)	7	1	0.22	+	4.57	0.219	1
lymphocyte migration (GO:0072676)	7	1	0.22	+	4.57	0.219	1
negative regulation of DNA metabolic process (GO:0051053)	7	1	0.22	+	4.57	0.219	1
maturation of 5.8S rRNA from tricistronic rRNA transcript (SSU-rRNA, 5.8S rRNA, LSU-rRNA) (GO:0000466)	7	1	0.22	+	4.57	0.219	1
glycolytic process (GO:0006096)	14	2	0.44	+	4.57	0.0833	1
glycosaminoglycan biosynthetic process (GO:0006024)	7	1	0.22	+	4.57	0.219	1
iron ion transmembrane transport (GO:0034755)	7	1	0.22	+	4.57	0.219	1
mitochondrial cytochrome c oxidase assembly (GO:0033617)	7	1	0.22	+	4.57	0.219	1
positive regulation of calcium ion transport (GO:0051928)	7	1	0.22	+	4.57	0.219	1
regulation of cellular response to transforming growth factor beta stimulus (GO:1903844)	7	1	0.22	+	4.57	0.219	1
ADP metabolic process (GO:0046031)	14	2	0.44	+	4.57	0.0833	1
visual system development (GO:0150063)	21	3	0.66	+	4.57	0.035	1
regulation of apoptotic signaling pathway (GO:2001233)	21	3	0.66	+	4.57	0.035	1
sensory system development (GO:0048880)	21	3	0.66	+	4.57	0.035	1
transposition (GO:0032196)	7	1	0.22	+	4.57	0.219	1
histone lysine methylation (GO:0034968)	14	2	0.44	+	4.57	0.0833	1
zymogen activation (GO:0031638)	7	1	0.22	+	4.57	0.219	1
response to metal ion (GO:0010038)	22	3	0.69	+	4.36	0.0389	1
mitochondrial respiratory chain complex assembly (GO:0033108)	15	2	0.47	+	4.26	0.0926	1
sensory organ development (GO:0007423)	23	3	0.72	+	4.17	0.043	1
mitochondrial fusion (GO:0008053)	8	1	0.25	+	3.99	0.242	1
nucleoside diphosphate phosphorylation (GO:0006165)	16	2	0.5	+	3.99	0.102	1
positive regulation of epithelial cell proliferation (GO:0050679)	8	1	0.25	+	3.99	0.242	1
aspartate family amino acid biosynthetic process (GO:0009067)	8	1	0.25	+	3.99	0.242	1
negative regulation of cysteine-type endopeptidase activity involved in apoptotic process (GO:0043154)	8	1	0.25	+	3.99	0.242	1
positive regulation of secretion (GO:0051047)	8	1	0.25	+	3.99	0.242	1
positive regulation of growth (GO:0045927)	8	1	0.25	+	3.99	0.242	1
transcription by RNA polymerase I (GO:0006360)	8	1	0.25	+	3.99	0.242	1
positive regulation of secretion by cell (GO:1903532)	8	1	0.25	+	3.99	0.242	1
positive regulation of cell growth (GO:0030307)	8	1	0.25	+	3.99	0.242	1
regulation of DNA recombination (GO:0000018)	8	1	0.25	+	3.99	0.242	1
nucleotide phosphorylation (GO:0046939)	16	2	0.5	+	3.99	0.102	1
regulation of neuron death (GO:1901214)	8	1	0.25	+	3.99	0.242	1
histone methylation (GO:0016571)	17	2	0.53	+	3.76	0.112	1
cellular transition metal ion homeostasis (GO:0046916)	17	2	0.53	+	3.76	0.112	1
Arp2/3 complex-mediated actin nucleation (GO:0034314)	17	2	0.53	+	3.76	0.112	1
regulation of synaptic plasticity (GO:0048167)	17	2	0.53	+	3.76	0.112	1
negative regulation of translation (GO:0017148)	27	3	0.84	+	3.55	0.0615	1
neutrophil migration (GO:1990266)	9	1	0.28	+	3.55	0.265	1
heme metabolic process (GO:0042168)	9	1	0.28	+	3.55	0.265	1
granulocyte chemotaxis (GO:0071621)	9	1	0.28	+	3.55	0.265	1
positive regulation of leukocyte cell-cell adhesion (GO:1903039)	9	1	0.28	+	3.55	0.265	1
positive regulation of translation (GO:0045727)	18	2	0.56	+	3.55	0.122	1
sphingolipid catabolic process (GO:0030149)	9	1	0.28	+	3.55	0.265	1
'de novo' protein folding (GO:0006458)	9	1	0.28	+	3.55	0.265	1
porphyrin-containing compound metabolic process (GO:0006778)	9	1	0.28	+	3.55	0.265	1
regulation of reproductive process (GO:2000241)	9	1	0.28	+	3.55	0.265	1
endonucleolytic cleavage of tricistronic rRNA transcript (SSU-rRNA, 5.8S rRNA, LSU-rRNA) (GO:0000479)	9	1	0.28	+	3.55	0.265	1
endonucleolytic cleavage involved in rRNA processing (GO:0000478)	9	1	0.28	+	3.55	0.265	1
snRNA processing (GO:0016180)	9	1	0.28	+	3.55	0.265	1
cilium or flagellum-dependent cell motility (GO:0001539)	9	1	0.28	+	3.55	0.265	1
snRNA 3'-end processing (GO:0034472)	9	1	0.28	+	3.55	0.265	1
regulation of mitochondrion organization (GO:0010821)	9	1	0.28	+	3.55	0.265	1
positive regulation of T cell activation (GO:0050870)	9	1	0.28	+	3.55	0.265	1
positive regulation of synaptic transmission (GO:0050806)	18	2	0.56	+	3.55	0.122	1
cilium movement (GO:0003341)	18	2	0.56	+	3.55	0.122	1
cilium-dependent cell motility (GO:0060285)	9	1	0.28	+	3.55	0.265	1
response to temperature stimulus (GO:0009266)	9	1	0.28	+	3.55	0.265	1
microtubule depolymerization (GO:0007019)	9	1	0.28	+	3.55	0.265	1
execution phase of apoptosis (GO:0097194)	9	1	0.28	+	3.55	0.265	1
organic hydroxy compound transport (GO:0015850)	18	2	0.56	+	3.55	0.122	1
response to inorganic substance (GO:0010035)	28	3	0.88	+	3.42	0.0666	1
positive regulation of cellular amide metabolic process (GO:0034250)	19	2	0.59	+	3.36	0.132	1
mitochondrial membrane organization (GO:0007006)	19	2	0.59	+	3.36	0.132	1
aerobic respiration (GO:0009060)	29	3	0.91	+	3.31	0.0719	1
negative regulation of actin filament polymerization (GO:0030837)	20	2	0.63	+	3.20	0.143	1
epithelial cell proliferation (GO:0050673)	10	1	0.31	+	3.20	0.288	1
positive regulation of cell population proliferation (GO:0008284)	40	4	1.25	+	3.20	0.0437	1
tetrapyrrole metabolic process (GO:0033013)	10	1	0.31	+	3.20	0.288	1
regulation of dendritic spine development (GO:0060998)	10	1	0.31	+	3.20	0.288	1
response to toxic substance (GO:0009636)	10	1	0.31	+	3.20	0.288	1
iron ion homeostasis (GO:0055072)	10	1	0.31	+	3.20	0.288	1
response to unfolded protein (GO:0006986)	20	2	0.63	+	3.20	0.143	1
regulation of dendrite morphogenesis (GO:0048814)	10	1	0.31	+	3.20	0.288	1
cellular response to unfolded protein (GO:0034620)	20	2	0.63	+	3.20	0.143	1
Golgi to plasma membrane transport (GO:0006893)	10	1	0.31	+	3.20	0.288	1
glycosaminoglycan metabolic process (GO:0030203)	10	1	0.31	+	3.20	0.288	1
respiratory electron transport chain (GO:0022904)	21	2	0.66	+	3.04	0.153	1
electron transport chain (GO:0022900)	21	2	0.66	+	3.04	0.153	1
nucleoside diphosphate metabolic process (GO:0009132)	21	2	0.66	+	3.04	0.153	1
peptidyl-lysine methylation (GO:0018022)	21	2	0.66	+	3.04	0.153	1
cellular respiration (GO:0045333)	43	4	1.35	+	2.97	0.0535	1
protein N-linked glycosylation (GO:0006487)	22	2	0.69	+	2.91	0.164	1
phospholipase C-activating G protein-coupled receptor signaling pathway (GO:0007200)	11	1	0.34	+	2.91	0.309	1
glycerophospholipid catabolic process (GO:0046475)	11	1	0.34	+	2.91	0.309	1
cellular carbohydrate catabolic process (GO:0044275)	11	1	0.34	+	2.91	0.309	1
cleavage involved in rRNA processing (GO:0000469)	11	1	0.34	+	2.91	0.309	1
insulin receptor signaling pathway (GO:0008286)	11	1	0.34	+	2.91	0.309	1
positive regulation of ion transmembrane transport (GO:0034767)	11	1	0.34	+	2.91	0.309	1
aminoglycan biosynthetic process (GO:0006023)	11	1	0.34	+	2.91	0.309	1
regulation of microtubule polymerization or depolymerization (GO:0031110)	11	1	0.34	+	2.91	0.309	1
protein stabilization (GO:0050821)	11	1	0.34	+	2.91	0.309	1
chaperone-mediated protein folding (GO:0061077)	11	1	0.34	+	2.91	0.309	1
positive regulation of cell-cell adhesion (GO:0022409)	11	1	0.34	+	2.91	0.309	1
positive regulation of ERK1 and ERK2 cascade (GO:0070374)	11	1	0.34	+	2.91	0.309	1
spliceosomal snRNP assembly (GO:0000387)	11	1	0.34	+	2.91	0.309	1
granulocyte migration (GO:0097530)	11	1	0.34	+	2.91	0.309	1
snRNA metabolic process (GO:0016073)	11	1	0.34	+	2.91	0.309	1
hexose metabolic process (GO:0019318)	22	2	0.69	+	2.91	0.164	1
carbohydrate catabolic process (GO:0016052)	33	3	1.03	+	2.91	0.0949	1
negative regulation of proteolysis (GO:0045861)	33	3	1.03	+	2.91	0.0949	1
glucose homeostasis (GO:0042593)	11	1	0.34	+	2.91	0.309	1
RNA-dependent DNA biosynthetic process (GO:0006278)	11	1	0.34	+	2.91	0.309	1
regulation of DNA-templated transcription, elongation (GO:0032784)	11	1	0.34	+	2.91	0.309	1
positive regulation of ion transmembrane transporter activity (GO:0032414)	11	1	0.34	+	2.91	0.309	1
positive regulation of transporter activity (GO:0032411)	11	1	0.34	+	2.91	0.309	1
cytoplasmic translational initiation (GO:0002183)	11	1	0.34	+	2.91	0.309	1
cellular zinc ion homeostasis (GO:0006882)	11	1	0.34	+	2.91	0.309	1
GPI anchor biosynthetic process (GO:0006506)	11	1	0.34	+	2.91	0.309	1
GPI anchor metabolic process (GO:0006505)	11	1	0.34	+	2.91	0.309	1
regulation of response to DNA damage stimulus (GO:2001020)	23	2	0.72	+	2.78	0.175	1
negative regulation of transport (GO:0051051)	23	2	0.72	+	2.78	0.175	1
intrinsic apoptotic signaling pathway (GO:0097193)	23	2	0.72	+	2.78	0.175	1
sensory perception (GO:0007600)	23	2	0.72	+	2.78	0.175	1
protein import (GO:0017038)	59	5	1.85	+	2.71	0.0444	1
positive regulation of actin filament polymerization (GO:0030838)	24	2	0.75	+	2.66	0.186	1
positive regulation of ion transport (GO:0043270)	12	1	0.38	+	2.66	0.33	1
regulation of cell projection assembly (GO:0060491)	12	1	0.38	+	2.66	0.33	1
cytochrome complex assembly (GO:0017004)	12	1	0.38	+	2.66	0.33	1
regulation of leukocyte cell-cell adhesion (GO:1903037)	12	1	0.38	+	2.66	0.33	1
response to light stimulus (GO:0009416)	12	1	0.38	+	2.66	0.33	1
activation of phospholipase C activity (GO:0007202)	12	1	0.38	+	2.66	0.33	1
pigment biosynthetic process (GO:0046148)	12	1	0.38	+	2.66	0.33	1
positive regulation of response to DNA damage stimulus (GO:2001022)	12	1	0.38	+	2.66	0.33	1
phospholipid catabolic process (GO:0009395)	12	1	0.38	+	2.66	0.33	1
positive regulation of phospholipase C activity (GO:0010863)	12	1	0.38	+	2.66	0.33	1
regulation of phospholipase C activity (GO:1900274)	12	1	0.38	+	2.66	0.33	1
regulation of T cell activation (GO:0050863)	12	1	0.38	+	2.66	0.33	1
protein insertion into membrane (GO:0051205)	12	1	0.38	+	2.66	0.33	1
regulation of protein stability (GO:0031647)	12	1	0.38	+	2.66	0.33	1
positive regulation of transport (GO:0051050)	36	3	1.13	+	2.66	0.114	1
protein folding (GO:0006457)	49	4	1.53	+	2.61	0.0765	1
apoptotic signaling pathway (GO:0097190)	51	4	1.6	+	2.51	0.0851	1
axo-dendritic transport (GO:0008088)	13	1	0.41	+	2.46	0.351	1
embryo development ending in birth or egg hatching (GO:0009792)	13	1	0.41	+	2.46	0.351	1
protein methylation (GO:0006479)	26	2	0.81	+	2.46	0.208	1
nucleic acid phosphodiester bond hydrolysis (GO:0090305)	52	4	1.63	+	2.46	0.0895	1
regulation of sodium ion transport (GO:0002028)	13	1	0.41	+	2.46	0.351	1
monosaccharide metabolic process (GO:0005996)	26	2	0.81	+	2.46	0.208	1
cellular response to abiotic stimulus (GO:0071214)	13	1	0.41	+	2.46	0.351	1
positive regulation of phospholipase activity (GO:0010518)	13	1	0.41	+	2.46	0.351	1
protein alkylation (GO:0008213)	26	2	0.81	+	2.46	0.208	1
positive regulation of transmembrane transport (GO:0034764)	13	1	0.41	+	2.46	0.351	1
cellular response to environmental stimulus (GO:0104004)	13	1	0.41	+	2.46	0.351	1
positive regulation of cytokine production (GO:0001819)	13	1	0.41	+	2.46	0.351	1
regulation of potassium ion transmembrane transport (GO:1901379)	13	1	0.41	+	2.46	0.351	1
nervous system process (GO:0050877)	65	5	2.03	+	2.46	0.061	1
liposaccharide metabolic process (GO:1903509)	26	2	0.81	+	2.46	0.208	1
glycolipid metabolic process (GO:0006664)	26	2	0.81	+	2.46	0.208	1
fatty acid beta-oxidation (GO:0006635)	13	1	0.41	+	2.46	0.351	1
centrosome duplication (GO:0051298)	13	1	0.41	+	2.46	0.351	1
chordate embryonic development (GO:0043009)	13	1	0.41	+	2.46	0.351	1
response to tumor necrosis factor (GO:0034612)	13	1	0.41	+	2.46	0.351	1
regulation of proteasomal ubiquitin-dependent protein catabolic process (GO:0032434)	26	2	0.81	+	2.46	0.208	1
cellular response to tumor necrosis factor (GO:0071356)	13	1	0.41	+	2.46	0.351	1
positive regulation of lipase activity (GO:0060193)	13	1	0.41	+	2.46	0.351	1
regulation of actin filament polymerization (GO:0030833)	53	4	1.66	+	2.41	0.0941	1
purine ribonucleotide biosynthetic process (GO:0009152)	53	4	1.66	+	2.41	0.0941	1
response to abiotic stimulus (GO:0009628)	53	4	1.66	+	2.41	0.0941	1
regulation of anatomical structure size (GO:0090066)	80	6	2.5	+	2.40	0.0463	1
regulation of actin filament length (GO:0030832)	54	4	1.69	+	2.37	0.0988	1
regulation of actin polymerization or depolymerization (GO:0008064)	54	4	1.69	+	2.37	0.0988	1
regulation of ubiquitin-dependent protein catabolic process (GO:2000058)	27	2	0.84	+	2.37	0.219	1
regulation of programmed cell death (GO:0043067)	96	7	3	+	2.33	0.037	1
energy derivation by oxidation of organic compounds (GO:0015980)	55	4	1.72	+	2.32	0.104	1
mitochondrial fission (GO:0000266)	14	1	0.44	+	2.28	0.37	1
positive regulation of cell adhesion (GO:0045785)	14	1	0.44	+	2.28	0.37	1
DNA geometric change (GO:0032392)	14	1	0.44	+	2.28	0.37	1
negative regulation of endopeptidase activity (GO:0010951)	28	2	0.88	+	2.28	0.231	1
regulation of actin cytoskeleton organization (GO:0032956)	70	5	2.19	+	2.28	0.0772	1
maturation of 5.8S rRNA (GO:0000460)	14	1	0.44	+	2.28	0.37	1
regulation of phospholipase activity (GO:0010517)	14	1	0.44	+	2.28	0.37	1
DNA duplex unwinding (GO:0032508)	14	1	0.44	+	2.28	0.37	1
regulation of synapse organization (GO:0050807)	14	1	0.44	+	2.28	0.37	1
regulation of ERK1 and ERK2 cascade (GO:0070372)	14	1	0.44	+	2.28	0.37	1
ERK1 and ERK2 cascade (GO:0070371)	14	1	0.44	+	2.28	0.37	1
pyrimidine-containing compound metabolic process (GO:0072527)	14	1	0.44	+	2.28	0.37	1
myeloid leukocyte migration (GO:0097529)	14	1	0.44	+	2.28	0.37	1
regulation of DNA repair (GO:0006282)	14	1	0.44	+	2.28	0.37	1
regulation of DNA replication (GO:0006275)	14	1	0.44	+	2.28	0.37	1
leukocyte chemotaxis (GO:0030595)	14	1	0.44	+	2.28	0.37	1
regulation of lipase activity (GO:0060191)	14	1	0.44	+	2.28	0.37	1
regulation of actin filament-based process (GO:0032970)	71	5	2.22	+	2.25	0.0807	1
actin filament polymerization (GO:0030041)	57	4	1.78	+	2.24	0.114	1
ribonucleotide biosynthetic process (GO:0009260)	57	4	1.78	+	2.24	0.114	1
apoptotic process (GO:0006915)	129	9	4.04	+	2.23	0.0385	1
nucleotide biosynthetic process (GO:0009165)	72	5	2.25	+	2.22	0.0843	1
purine nucleotide biosynthetic process (GO:0006164)	58	4	1.81	+	2.20	0.119	1
cellular response to topologically incorrect protein (GO:0035967)	29	2	0.91	+	2.20	0.242	1
response to topologically incorrect protein (GO:0035966)	29	2	0.91	+	2.20	0.242	1
regulation of proteasomal protein catabolic process (GO:0061136)	29	2	0.91	+	2.20	0.242	1
head development (GO:0060322)	29	2	0.91	+	2.20	0.242	1
regulation of actin filament organization (GO:0110053)	58	4	1.81	+	2.20	0.119	1
brain development (GO:0007420)	29	2	0.91	+	2.20	0.242	1
negative regulation of peptidase activity (GO:0010466)	29	2	0.91	+	2.20	0.242	1
nucleoside phosphate biosynthetic process (GO:1901293)	73	5	2.28	+	2.19	0.0879	1
programmed cell death (GO:0012501)	132	9	4.13	+	2.18	0.0404	1
purine ribonucleotide metabolic process (GO:0009150)	88	6	2.75	+	2.18	0.0659	1
negative regulation of organelle organization (GO:0010639)	44	3	1.38	+	2.18	0.17	1
negative regulation of cellular protein metabolic process (GO:0032269)	103	7	3.22	+	2.17	0.0498	1
regulation of protein polymerization (GO:0032271)	59	4	1.85	+	2.17	0.124	1
purine-containing compound biosynthetic process (GO:0072522)	59	4	1.85	+	2.17	0.124	1
regulation of cell death (GO:0010941)	105	7	3.29	+	2.13	0.0851	1
regulation of proteolysis involved in cellular protein catabolic process (GO:1903050)	30	2	0.94	+	2.13	0.253	1
regulation of cellular protein catabolic process (GO:1903362)	30	2	0.94	+	2.13	0.253	1
pigment metabolic process (GO:0042440)	15	1	0.47	+	2.13	0.389	1
proteoglycan biosynthetic process (GO:0030166)	15	1	0.47	+	2.13	0.389	1
tRNA methylation (GO:0030488)	15	1	0.47	+	2.13	0.389	1
mitotic spindle assembly (GO:0090307)	15	1	0.47	+	2.13	0.389	1
cell chemotaxis (GO:0060326)	15	1	0.47	+	2.13	0.389	1
leukocyte cell-cell adhesion (GO:0007159)	15	1	0.47	+	2.13	0.389	1
positive regulation of protein polymerization (GO:0032273)	30	2	0.94	+	2.13	0.253	1
maintenance of location in cell (GO:0051651)	30	2	0.94	+	2.13	0.253	1
embryonic organ morphogenesis (GO:0048562)	15	1	0.47	+	2.13	0.389	1
negative regulation of apoptotic signaling pathway (GO:2001234)	15	1	0.47	+	2.13	0.389	1
positive regulation of lymphocyte activation (GO:0051251)	15	1	0.47	+	2.13	0.389	1
regulation of neurotransmitter secretion (GO:0046928)	15	1	0.47	+	2.13	0.389	1
regulation of dendrite development (GO:0050773)	15	1	0.47	+	2.13	0.389	1
lipid transport (GO:0006869)	45	3	1.41	+	2.13	0.178	1
regulation of translation (GO:0006417)	61	4	1.91	+	2.10	0.134	1
organophosphate biosynthetic process (GO:0090407)	122	8	3.82	+	2.10	0.062	1
negative regulation of protein metabolic process (GO:0051248)	107	7	3.35	+	2.09	0.0876	1
regulation of protein catabolic process (GO:0042176)	46	3	1.44	+	2.08	0.186	1
regulation of cellular component size (GO:0032535)	77	5	2.41	+	2.08	0.103	1
ribonucleotide metabolic process (GO:0009259)	93	6	2.91	+	2.06	0.127	1
ribose phosphate biosynthetic process (GO:0046390)	62	4	1.94	+	2.06	0.14	1
actin polymerization or depolymerization (GO:0008154)	62	4	1.94	+	2.06	0.14	1
positive regulation of protein-containing complex assembly (GO:0031334)	31	2	0.97	+	2.06	0.265	1
cell death (GO:0008219)	140	9	4.38	+	2.05	0.0475	1
regulation of proteolysis (GO:0030162)	78	5	2.44	+	2.05	0.107	1
central nervous system development (GO:0007417)	47	3	1.47	+	2.04	0.193	1
regulation of supramolecular fiber organization (GO:1902903)	64	4	2	+	2.00	0.151	1
regulation of cellular amide metabolic process (GO:0034248)	64	4	2	+	2.00	0.151	1
histone deacetylation (GO:0016575)	16	1	0.5	+	2.00	0.408	1
positive regulation of leukocyte activation (GO:0002696)	16	1	0.5	+	2.00	0.408	1
aminoglycan metabolic process (GO:0006022)	16	1	0.5	+	2.00	0.408	1
glucose metabolic process (GO:0006006)	16	1	0.5	+	2.00	0.408	1
positive regulation of cell activation (GO:0050867)	16	1	0.5	+	2.00	0.408	1
metal ion homeostasis (GO:0055065)	96	6	3	+	2.00	0.132	1
dendrite morphogenesis (GO:0048813)	16	1	0.5	+	2.00	0.408	1
sister chromatid cohesion (GO:0007062)	16	1	0.5	+	2.00	0.408	1
amide biosynthetic process (GO:0043604)	192	12	6.01	+	2.00	0.0349	1
iron ion transport (GO:0006826)	16	1	0.5	+	2.00	0.408	1
oxidation-reduction process (GO:0055114)	147	9	4.6	+	1.96	0.056	1
chemical homeostasis (GO:0048878)	148	9	4.63	+	1.94	0.0574	1
positive regulation of supramolecular fiber organization (GO:1902905)	33	2	1.03	+	1.94	0.287	1
ribose phosphate metabolic process (GO:0019693)	99	6	3.1	+	1.94	0.138	1
regulation of cytoskeleton organization (GO:0051493)	100	6	3.13	+	1.92	0.141	1
carbohydrate derivative biosynthetic process (GO:1901137)	169	10	5.29	+	1.89	0.0719	1
T cell activation (GO:0042110)	17	1	0.53	+	1.88	0.426	1
monocarboxylic acid transport (GO:0015718)	17	1	0.53	+	1.88	0.426	1
negative regulation of cell population proliferation (GO:0008285)	17	1	0.53	+	1.88	0.426	1
lipid oxidation (GO:0034440)	17	1	0.53	+	1.88	0.426	1
positive regulation of canonical Wnt signaling pathway (GO:0090263)	17	1	0.53	+	1.88	0.426	1
regulation of calcium ion transport (GO:0051924)	17	1	0.53	+	1.88	0.426	1
phosphatidylinositol biosynthetic process (GO:0006661)	17	1	0.53	+	1.88	0.426	1
regulation of synapse structure or activity (GO:0050803)	17	1	0.53	+	1.88	0.426	1
endoplasmic reticulum unfolded protein response (GO:0030968)	17	1	0.53	+	1.88	0.426	1
calcium-ion regulated exocytosis (GO:0017156)	17	1	0.53	+	1.88	0.426	1
pattern specification process (GO:0007389)	34	2	1.06	+	1.88	0.299	1
sodium ion transmembrane transport (GO:0035725)	34	2	1.06	+	1.88	0.299	1
positive regulation of axonogenesis (GO:0050772)	17	1	0.53	+	1.88	0.426	1
intra-Golgi vesicle-mediated transport (GO:0006891)	17	1	0.53	+	1.88	0.426	1
regulation of system process (GO:0044057)	17	1	0.53	+	1.88	0.426	1
purine nucleotide metabolic process (GO:0006163)	102	6	3.19	+	1.88	0.145	1
regulation of mRNA processing (GO:0050684)	51	3	1.6	+	1.88	0.225	1
protein targeting (GO:0006605)	85	5	2.66	+	1.88	0.2	1
ion homeostasis (GO:0050801)	120	7	3.75	+	1.86	0.111	1
nucleotide metabolic process (GO:0009117)	121	7	3.79	+	1.85	0.113	1
regulation of trans-synaptic signaling (GO:0099177)	52	3	1.63	+	1.84	0.233	1
modulation of chemical synaptic transmission (GO:0050804)	52	3	1.63	+	1.84	0.233	1
regulation of protein-containing complex assembly (GO:0043254)	70	4	2.19	+	1.83	0.288	1
retrograde transport, endosome to Golgi (GO:0042147)	35	2	1.1	+	1.83	0.31	1
protein processing (GO:0016485)	35	2	1.1	+	1.83	0.31	1
purine-containing compound metabolic process (GO:0072521)	105	6	3.29	+	1.83	0.153	1
monovalent inorganic cation transport (GO:0015672)	123	7	3.85	+	1.82	0.118	1
organelle assembly (GO:0070925)	212	12	6.63	+	1.81	0.0481	1
cytokine-mediated signaling pathway (GO:0019221)	54	3	1.69	+	1.78	0.249	1
positive regulation of organelle organization (GO:0010638)	54	3	1.69	+	1.78	0.249	1
cellular lipid catabolic process (GO:0044242)	54	3	1.69	+	1.78	0.249	1
positive regulation of cytoskeleton organization (GO:0051495)	36	2	1.13	+	1.78	0.321	1
blood circulation (GO:0008015)	18	1	0.56	+	1.78	0.443	1
inositol phosphate-mediated signaling (GO:0048016)	18	1	0.56	+	1.78	0.443	1
nucleoside phosphate metabolic process (GO:0006753)	126	7	3.94	+	1.78	0.126	1
regulation of mRNA stability (GO:0043488)	18	1	0.56	+	1.78	0.443	1
negative regulation of hydrolase activity (GO:0051346)	36	2	1.13	+	1.78	0.321	1
proteoglycan metabolic process (GO:0006029)	18	1	0.56	+	1.78	0.443	1
RNA 3'-end processing (GO:0031123)	36	2	1.13	+	1.78	0.321	1
lipid homeostasis (GO:0055088)	18	1	0.56	+	1.78	0.443	1
circulatory system process (GO:0003013)	18	1	0.56	+	1.78	0.443	1
regulation of cell-cell adhesion (GO:0022407)	18	1	0.56	+	1.78	0.443	1
response to oxidative stress (GO:0006979)	18	1	0.56	+	1.78	0.443	1
spindle assembly (GO:0051225)	36	2	1.13	+	1.78	0.321	1
negative regulation of cellular catabolic process (GO:0031330)	18	1	0.56	+	1.78	0.443	1
cortical cytoskeleton organization (GO:0030865)	18	1	0.56	+	1.78	0.443	1
mRNA metabolic process (GO:0016071)	199	11	6.23	+	1.77	0.0665	1
inorganic ion homeostasis (GO:0098771)	110	6	3.44	+	1.74	0.168	1
lipid localization (GO:0010876)	55	3	1.72	+	1.74	0.257	1
regulation of cell morphogenesis (GO:0022604)	55	3	1.72	+	1.74	0.257	1
cation homeostasis (GO:0055080)	111	6	3.47	+	1.73	0.172	1
establishment of protein localization to organelle (GO:0072594)	112	6	3.5	+	1.71	0.175	1
mRNA splicing, via spliceosome (GO:0000398)	113	6	3.54	+	1.70	0.178	1
RNA splicing, via transesterification reactions with bulged adenosine as nucleophile (GO:0000377)	113	6	3.54	+	1.70	0.178	1
RNA splicing, via transesterification reactions (GO:0000375)	113	6	3.54	+	1.70	0.178	1
regulation of organelle organization (GO:0033043)	171	9	5.35	+	1.68	0.122	1
glycerolipid catabolic process (GO:0046503)	19	1	0.59	+	1.68	0.46	1
regulation of cell population proliferation (GO:0042127)	76	4	2.38	+	1.68	0.309	1
regulation of cell shape (GO:0008360)	19	1	0.59	+	1.68	0.46	1
protein deacetylation (GO:0006476)	19	1	0.59	+	1.68	0.46	1
regulation of RNA stability (GO:0043487)	19	1	0.59	+	1.68	0.46	1
regulation of cellular response to stress (GO:0080135)	57	3	1.78	+	1.68	0.431	1
phagocytosis (GO:0006909)	19	1	0.59	+	1.68	0.46	1
regulation of lymphocyte activation (GO:0051249)	19	1	0.59	+	1.68	0.46	1
negative regulation of catabolic process (GO:0009895)	19	1	0.59	+	1.68	0.46	1
regulation of cellular component biogenesis (GO:0044087)	114	6	3.57	+	1.68	0.182	1
RNA splicing (GO:0008380)	134	7	4.19	+	1.67	0.206	1
protein polymerization (GO:0051258)	77	4	2.41	+	1.66	0.313	1
macromolecule methylation (GO:0043414)	58	3	1.81	+	1.65	0.434	1
methylation (GO:0032259)	58	3	1.81	+	1.65	0.434	1
carbohydrate derivative metabolic process (GO:1901135)	252	13	7.89	+	1.65	0.098	1
regulation of metal ion transport (GO:0010959)	39	2	1.22	+	1.64	0.355	1
RNA export from nucleus (GO:0006405)	39	2	1.22	+	1.64	0.355	1
plasma membrane bounded cell projection assembly (GO:0120031)	98	5	3.07	+	1.63	0.244	1
positive regulation of multicellular organismal process (GO:0051240)	59	3	1.85	+	1.63	0.438	1
cellular amide metabolic process (GO:0043603)	257	13	8.04	+	1.62	0.102	1
protein modification by small protein conjugation (GO:0032446)	198	10	6.2	+	1.61	0.147	1
small molecule catabolic process (GO:0044282)	80	4	2.5	+	1.60	0.325	1
cellular response to transforming growth factor beta stimulus (GO:0071560)	20	1	0.63	+	1.60	0.477	1
response to transforming growth factor beta (GO:0071559)	20	1	0.63	+	1.60	0.477	1
regulation of cell growth (GO:0001558)	20	1	0.63	+	1.60	0.477	1
transforming growth factor beta receptor signaling pathway (GO:0007179)	20	1	0.63	+	1.60	0.477	1
homophilic cell adhesion via plasma membrane adhesion molecules (GO:0007156)	20	1	0.63	+	1.60	0.477	1
skeletal system development (GO:0001501)	20	1	0.63	+	1.60	0.477	1
cytosolic transport (GO:0016482)	40	2	1.25	+	1.60	0.366	1
nucleobase-containing small molecule metabolic process (GO:0055086)	140	7	4.38	+	1.60	0.219	1
regulation of protein localization (GO:0032880)	40	2	1.25	+	1.60	0.366	1
system process (GO:0003008)	100	5	3.13	+	1.60	0.253	1
regulation of mRNA catabolic process (GO:0061013)	20	1	0.63	+	1.60	0.477	1
glycolipid biosynthetic process (GO:0009247)	20	1	0.63	+	1.60	0.477	1
lipid catabolic process (GO:0016042)	60	3	1.88	+	1.60	0.442	1
regulation of cell projection organization (GO:0031344)	60	3	1.88	+	1.60	0.442	1
cellular response to cytokine stimulus (GO:0071345)	60	3	1.88	+	1.60	0.442	1
cell projection assembly (GO:0030031)	101	5	3.16	+	1.58	0.257	1
transmembrane transport (GO:0055085)	305	15	9.54	+	1.57	0.0949	1
RNA transport (GO:0050658)	41	2	1.28	+	1.56	0.377	1
nucleic acid transport (GO:0050657)	41	2	1.28	+	1.56	0.377	1
positive regulation of apoptotic process (GO:0043065)	41	2	1.28	+	1.56	0.377	1
establishment of RNA localization (GO:0051236)	41	2	1.28	+	1.56	0.377	1
maintenance of location (GO:0051235)	41	2	1.28	+	1.56	0.377	1
negative regulation of cellular component organization (GO:0051129)	62	3	1.94	+	1.55	0.45	1
regulation of DNA-binding transcription factor activity (GO:0051090)	62	3	1.94	+	1.55	0.45	1
posttranscriptional regulation of gene expression (GO:0010608)	83	4	2.6	+	1.54	0.339	1
cell population proliferation (GO:0008283)	83	4	2.6	+	1.54	0.339	1
inorganic cation transmembrane transport (GO:0098662)	166	8	5.19	+	1.54	0.257	1
vesicle-mediated transport to the plasma membrane (GO:0098876)	21	1	0.66	+	1.52	0.493	1
positive regulation of cell death (GO:0010942)	42	2	1.31	+	1.52	0.388	1
positive regulation of Wnt signaling pathway (GO:0030177)	21	1	0.66	+	1.52	0.493	1
positive regulation of I-kappaB kinase/NF-kappaB signaling (GO:0043123)	21	1	0.66	+	1.52	0.493	1
regulation of membrane potential (GO:0042391)	63	3	1.97	+	1.52	0.454	1
regulation of cyclin-dependent protein kinase activity (GO:1904029)	21	1	0.66	+	1.52	0.493	1
hemopoiesis (GO:0030097)	21	1	0.66	+	1.52	0.493	1
response to radiation (GO:0009314)	21	1	0.66	+	1.52	0.493	1
mRNA 3'-end processing (GO:0031124)	21	1	0.66	+	1.52	0.493	1
hematopoietic or lymphoid organ development (GO:0048534)	21	1	0.66	+	1.52	0.493	1
regulation of cyclin-dependent protein serine/threonine kinase activity (GO:0000079)	21	1	0.66	+	1.52	0.493	1
response to cytokine (GO:0034097)	63	3	1.97	+	1.52	0.454	1
positive regulation of programmed cell death (GO:0043068)	42	2	1.31	+	1.52	0.388	1
homeostatic process (GO:0042592)	189	9	5.91	+	1.52	0.206	1
sodium ion transport (GO:0006814)	42	2	1.31	+	1.52	0.388	1
regulation of cell morphogenesis involved in differentiation (GO:0010769)	43	2	1.35	+	1.49	0.398	1
organophosphate metabolic process (GO:0019637)	237	11	7.42	+	1.48	0.188	1
protein ubiquitination (GO:0016567)	175	8	5.48	+	1.46	0.273	1
regulation of cysteine-type endopeptidase activity involved in apoptotic process (GO:0043281)	22	1	0.69	+	1.45	0.508	1
tRNA processing (GO:0008033)	44	2	1.38	+	1.45	0.651	1
regulation of peptide transport (GO:0090087)	22	1	0.69	+	1.45	0.508	1
RNA localization (GO:0006403)	44	2	1.38	+	1.45	0.651	1
leukocyte migration (GO:0050900)	22	1	0.69	+	1.45	0.508	1
carbohydrate metabolic process (GO:0005975)	88	4	2.75	+	1.45	0.363	1
positive regulation of hydrolase activity (GO:0051345)	88	4	2.75	+	1.45	0.363	1
developmental cell growth (GO:0048588)	22	1	0.69	+	1.45	0.508	1
cellular response to insulin stimulus (GO:0032869)	22	1	0.69	+	1.45	0.508	1
negative regulation of protein modification process (GO:0031400)	44	2	1.38	+	1.45	0.651	1
nucleobase-containing compound transport (GO:0015931)	44	2	1.38	+	1.45	0.651	1
centrosome cycle (GO:0007098)	22	1	0.69	+	1.45	0.508	1
carbohydrate biosynthetic process (GO:0016051)	22	1	0.69	+	1.45	0.508	1
developmental growth involved in morphogenesis (GO:0060560)	22	1	0.69	+	1.45	0.508	1
regulation of protein transport (GO:0051223)	22	1	0.69	+	1.45	0.508	1
dendrite development (GO:0016358)	22	1	0.69	+	1.45	0.508	1
regulation of growth (GO:0040008)	22	1	0.69	+	1.45	0.508	1
regulation of cellular component organization (GO:0051128)	265	12	8.29	+	1.45	0.21	1
cilium organization (GO:0044782)	89	4	2.78	+	1.44	0.368	1
cellular component assembly (GO:0022607)	538	24	16.83	+	1.43	0.0988	1
regulation of endopeptidase activity (GO:0052548)	45	2	1.41	+	1.42	0.654	1
innate immune response (GO:0045087)	45	2	1.41	+	1.42	0.654	1
inorganic ion transmembrane transport (GO:0098660)	180	8	5.63	+	1.42	0.284	1
regulation of biological quality (GO:0065008)	498	22	15.58	+	1.41	0.114	1
regulation of mRNA metabolic process (GO:1903311)	68	3	2.13	+	1.41	0.477	1
regulation of cellular localization (GO:0060341)	68	3	2.13	+	1.41	0.477	1
negative regulation of molecular function (GO:0044092)	91	4	2.85	+	1.40	0.537	1
nuclear export (GO:0051168)	46	2	1.44	+	1.39	0.657	1
regulation of establishment of protein localization (GO:0070201)	23	1	0.72	+	1.39	0.523	1
regulation of peptidase activity (GO:0052547)	46	2	1.44	+	1.39	0.657	1
negative regulation of Wnt signaling pathway (GO:0030178)	23	1	0.72	+	1.39	0.523	1
protein deacylation (GO:0035601)	23	1	0.72	+	1.39	0.523	1
regulation of Wnt signaling pathway (GO:0030111)	46	2	1.44	+	1.39	0.657	1
regulation of leukocyte activation (GO:0002694)	23	1	0.72	+	1.39	0.523	1
macromolecule deacylation (GO:0098732)	23	1	0.72	+	1.39	0.523	1
autophagy of mitochondrion (GO:0000422)	23	1	0.72	+	1.39	0.523	1
regulation of cell activation (GO:0050865)	23	1	0.72	+	1.39	0.523	1
anterior/posterior pattern specification (GO:0009952)	23	1	0.72	+	1.39	0.523	1
response to insulin (GO:0032868)	23	1	0.72	+	1.39	0.523	1
embryonic organ development (GO:0048568)	23	1	0.72	+	1.39	0.523	1
regulation of cysteine-type endopeptidase activity (GO:2000116)	23	1	0.72	+	1.39	0.523	1
demethylation (GO:0070988)	23	1	0.72	+	1.39	0.523	1
establishment of protein localization to membrane (GO:0090150)	46	2	1.44	+	1.39	0.657	1
post-Golgi vesicle-mediated transport (GO:0006892)	23	1	0.72	+	1.39	0.523	1
positive regulation of gene expression (GO:0010628)	254	11	7.95	+	1.38	0.274	1
cation transmembrane transport (GO:0098655)	185	8	5.79	+	1.38	0.391	1
regulation of protein metabolic process (GO:0051246)	349	15	10.92	+	1.37	0.213	1
nuclear transport (GO:0051169)	70	3	2.19	+	1.37	0.487	1
nucleocytoplasmic transport (GO:0006913)	70	3	2.19	+	1.37	0.487	1
regulation of cellular protein metabolic process (GO:0032268)	327	14	10.23	+	1.37	0.258	1
protein-containing complex disassembly (GO:0032984)	47	2	1.47	+	1.36	0.661	1
alcohol metabolic process (GO:0006066)	47	2	1.47	+	1.36	0.661	1
response to endoplasmic reticulum stress (GO:0034976)	47	2	1.47	+	1.36	0.661	1
endoplasmic reticulum to Golgi vesicle-mediated transport (GO:0006888)	47	2	1.47	+	1.36	0.661	1
positive regulation of cell communication (GO:0010647)	165	7	5.16	+	1.36	0.37	1
positive regulation of signaling (GO:0023056)	165	7	5.16	+	1.36	0.37	1
regulation of anatomical structure morphogenesis (GO:0022603)	71	3	2.22	+	1.35	0.492	1
negative regulation of biological process (GO:0048519)	714	30	22.34	+	1.34	0.12	1
regulation of hydrolase activity (GO:0051336)	143	6	4.47	+	1.34	0.464	1
negative regulation of cellular metabolic process (GO:0031324)	358	15	11.2	+	1.34	0.279	1
positive regulation of neuron projection development (GO:0010976)	24	1	0.75	+	1.33	0.538	1
fatty acid catabolic process (GO:0009062)	24	1	0.75	+	1.33	0.538	1
regulation of cellular response to growth factor stimulus (GO:0090287)	24	1	0.75	+	1.33	0.538	1
defense response to virus (GO:0051607)	24	1	0.75	+	1.33	0.538	1
immune system development (GO:0002520)	24	1	0.75	+	1.33	0.538	1
cell growth (GO:0016049)	24	1	0.75	+	1.33	0.538	1
spindle organization (GO:0007051)	48	2	1.5	+	1.33	0.664	1
defense response to other organism (GO:0098542)	72	3	2.25	+	1.33	0.497	1
positive regulation of cellular component organization (GO:0051130)	97	4	3.04	+	1.32	0.551	1
negative regulation of cellular process (GO:0048523)	632	26	19.78	+	1.31	0.159	1
glycoprotein biosynthetic process (GO:0009101)	73	3	2.28	+	1.31	0.502	1
divalent inorganic cation homeostasis (GO:0072507)	73	3	2.28	+	1.31	0.502	1
negative regulation of nitrogen compound metabolic process (GO:0051172)	341	14	10.67	+	1.31	0.342	1
embryo development (GO:0009790)	49	2	1.53	+	1.30	0.668	1
positive regulation of cellular component biogenesis (GO:0044089)	49	2	1.53	+	1.30	0.668	1
ion transmembrane transport (GO:0034220)	245	10	7.67	+	1.30	0.356	1
vesicle targeting, trans-Golgi to periciliary membrane compartment (GO:0097712)	74	3	2.32	+	1.30	0.508	1
cilium assembly (GO:0060271)	74	3	2.32	+	1.30	0.508	1
Wnt signaling pathway (GO:0016055)	74	3	2.32	+	1.30	0.508	1
ciliary transition zone assembly (GO:1905349)	74	3	2.32	+	1.30	0.508	1
intraciliary transport involved in cilium assembly (GO:0035735)	74	3	2.32	+	1.30	0.508	1
axoneme assembly (GO:0035082)	74	3	2.32	+	1.30	0.508	1
negative regulation of metabolic process (GO:0009892)	420	17	13.14	+	1.29	0.316	1
protein modification by small protein conjugation or removal (GO:0070647)	248	10	7.76	+	1.29	0.458	1
actin filament organization (GO:0007015)	124	5	3.88	+	1.29	0.599	1
positive regulation of macromolecule biosynthetic process (GO:0010557)	224	9	7.01	+	1.28	0.436	1
cell-cell signaling by wnt (GO:0198738)	75	3	2.35	+	1.28	0.513	1
regulation of neuron projection development (GO:0010975)	50	2	1.56	+	1.28	0.672	1
cellular amino acid biosynthetic process (GO:0008652)	25	1	0.78	+	1.28	0.552	1
multicellular organismal reproductive process (GO:0048609)	25	1	0.78	+	1.28	0.552	1
protein-DNA complex subunit organization (GO:0071824)	50	2	1.56	+	1.28	0.672	1
regulation of secretion by cell (GO:1903530)	50	2	1.56	+	1.28	0.672	1
nucleosome organization (GO:0034728)	25	1	0.78	+	1.28	0.552	1
chromatin assembly or disassembly (GO:0006333)	25	1	0.78	+	1.28	0.552	1
synaptic vesicle exocytosis (GO:0016079)	25	1	0.78	+	1.28	0.552	1
microtubule organizing center organization (GO:0031023)	25	1	0.78	+	1.28	0.552	1
negative regulation of macromolecule metabolic process (GO:0010605)	401	16	12.55	+	1.28	0.308	1
Golgi vesicle transport (GO:0048193)	176	7	5.51	+	1.27	0.51	1
cation transport (GO:0006812)	252	10	7.89	+	1.27	0.462	1
cellular nitrogen compound biosynthetic process (GO:0044271)	1590	63	49.75	+	1.27	0.0518	1
cellular component disassembly (GO:0022411)	76	3	2.38	+	1.26	0.518	1
negative regulation of catalytic activity (GO:0043086)	76	3	2.38	+	1.26	0.518	1
RNA metabolic process (GO:0016070)	1628	64	50.94	+	1.26	0.0544	1
transport along microtubule (GO:0010970)	102	4	3.19	+	1.25	0.565	1
positive regulation of GTPase activity (GO:0043547)	51	2	1.6	+	1.25	0.676	1
sister chromatid segregation (GO:0000819)	51	2	1.6	+	1.25	0.676	1
regulation of secretion (GO:0051046)	51	2	1.6	+	1.25	0.676	1
protein maturation (GO:0051604)	51	2	1.6	+	1.25	0.676	1
microtubule-based transport (GO:0099111)	102	4	3.19	+	1.25	0.565	1
vacuole organization (GO:0007033)	51	2	1.6	+	1.25	0.676	1
protein localization to organelle (GO:0033365)	230	9	7.2	+	1.25	0.446	1
positive regulation of biosynthetic process (GO:0009891)	231	9	7.23	+	1.25	0.448	1
positive regulation of cellular biosynthetic process (GO:0031328)	231	9	7.23	+	1.25	0.448	1
divalent metal ion transport (GO:0070838)	77	3	2.41	+	1.25	0.736	1
chromatin organization (GO:0006325)	154	6	4.82	+	1.25	0.489	1
divalent inorganic cation transport (GO:0072511)	77	3	2.41	+	1.25	0.736	1
regulation of protein modification process (GO:0031399)	206	8	6.45	+	1.24	0.542	1
regulation of catabolic process (GO:0009894)	103	4	3.22	+	1.24	0.568	1
cellular biosynthetic process (GO:0044249)	1807	70	56.54	+	1.24	0.0647	1
cellular metal ion homeostasis (GO:0006875)	78	3	2.44	+	1.23	0.738	1
protein glycosylation (GO:0006486)	52	2	1.63	+	1.23	0.68	1
negative regulation of macromolecule biosynthetic process (GO:0010558)	260	10	8.14	+	1.23	0.471	1
positive regulation of neuron differentiation (GO:0045666)	26	1	0.81	+	1.23	0.565	1
macromolecule glycosylation (GO:0043413)	52	2	1.63	+	1.23	0.68	1
response to virus (GO:0009615)	26	1	0.81	+	1.23	0.565	1
multicellular organism reproduction (GO:0032504)	26	1	0.81	+	1.23	0.565	1
negative regulation of cellular macromolecule biosynthetic process (GO:2000113)	260	10	8.14	+	1.23	0.471	1
mitotic spindle organization (GO:0007052)	26	1	0.81	+	1.23	0.565	1
organic substance biosynthetic process (GO:1901576)	1822	70	57.01	+	1.23	0.0661	1
biosynthetic process (GO:0009058)	1827	70	57.17	+	1.22	0.0775	1
heterocycle metabolic process (GO:0046483)	1963	75	61.42	+	1.22	0.0633	1
cellular aromatic compound metabolic process (GO:0006725)	1966	75	61.52	+	1.22	0.0637	1
cellular macromolecule biosynthetic process (GO:0034645)	1574	60	49.25	+	1.22	0.118	1
macromolecule biosynthetic process (GO:0009059)	1578	60	49.38	+	1.22	0.118	1
regulation of response to stress (GO:0080134)	79	3	2.47	+	1.21	0.739	1
nucleobase-containing compound metabolic process (GO:0006139)	1931	73	60.42	+	1.21	0.0843	1
organic cyclic compound metabolic process (GO:1901360)	1987	75	62.17	+	1.21	0.0876	1
chemical synaptic transmission (GO:0007268)	133	5	4.16	+	1.20	0.614	1
anterograde trans-synaptic signaling (GO:0098916)	133	5	4.16	+	1.20	0.614	1
cell surface receptor signaling pathway involved in cell-cell signaling (GO:1905114)	80	3	2.5	+	1.20	0.741	1
chromosome segregation (GO:0007059)	80	3	2.5	+	1.20	0.741	1
negative regulation of biosynthetic process (GO:0009890)	267	10	8.35	+	1.20	0.592	1
negative regulation of cellular biosynthetic process (GO:0031327)	267	10	8.35	+	1.20	0.592	1
regulation of microtubule cytoskeleton organization (GO:0070507)	27	1	0.84	+	1.18	0.578	1
organelle disassembly (GO:1903008)	27	1	0.84	+	1.18	0.578	1
multi-organism process (GO:0051704)	27	1	0.84	+	1.18	0.578	1
monocarboxylic acid catabolic process (GO:0072329)	27	1	0.84	+	1.18	0.578	1
glycerophospholipid biosynthetic process (GO:0046474)	27	1	0.84	+	1.18	0.578	1
trans-synaptic signaling (GO:0099537)	135	5	4.22	+	1.18	0.618	1
regulation of DNA metabolic process (GO:0051052)	27	1	0.84	+	1.18	0.578	1
transmembrane receptor protein tyrosine kinase signaling pathway (GO:0007169)	108	4	3.38	+	1.18	0.585	1
embryonic morphogenesis (GO:0048598)	27	1	0.84	+	1.18	0.578	1
lymphocyte activation (GO:0046649)	27	1	0.84	+	1.18	0.578	1
protein depolymerization (GO:0051261)	27	1	0.84	+	1.18	0.578	1
sexual reproduction (GO:0019953)	27	1	0.84	+	1.18	0.578	1
multi-organism reproductive process (GO:0044703)	27	1	0.84	+	1.18	0.578	1
microtubule bundle formation (GO:0001578)	81	3	2.53	+	1.18	0.743	1
endosomal transport (GO:0016197)	81	3	2.53	+	1.18	0.743	1
vesicle targeting, to, from or within Golgi (GO:0048199)	81	3	2.53	+	1.18	0.743	1
nucleic acid metabolic process (GO:0090304)	1793	66	56.1	+	1.18	0.159	1
protein localization to cilium (GO:0061512)	82	3	2.57	+	1.17	0.745	1
intraciliary transport (GO:0042073)	82	3	2.57	+	1.17	0.745	1
cell projection organization (GO:0030030)	246	9	7.7	+	1.17	0.579	1
ion transport (GO:0006811)	356	13	11.14	+	1.17	0.536	1
organelle organization (GO:0006996)	1206	44	37.74	+	1.17	0.293	1
aromatic compound biosynthetic process (GO:0019438)	1400	51	43.81	+	1.16	0.251	1
heterocycle biosynthetic process (GO:0018130)	1403	51	43.9	+	1.16	0.252	1
vesicle targeting (GO:0006903)	83	3	2.6	+	1.16	0.746	1
organic cyclic compound biosynthetic process (GO:1901362)	1412	51	44.18	+	1.15	0.287	1
positive regulation of cellular process (GO:0048522)	722	26	22.59	+	1.15	0.44	1
nitrogen compound metabolic process (GO:0006807)	3178	114	99.44	+	1.15	0.0904	1
cellular component organization or biogenesis (GO:0071840)	1646	59	51.5	+	1.15	0.282	1
intracellular transport (GO:0046907)	503	18	15.74	+	1.14	0.514	1
glycoprotein metabolic process (GO:0009100)	84	3	2.63	+	1.14	0.748	1
carbohydrate derivative catabolic process (GO:1901136)	28	1	0.88	+	1.14	0.591	1
negative regulation of intracellular signal transduction (GO:1902532)	56	2	1.75	+	1.14	0.696	1
translational initiation (GO:0006413)	28	1	0.88	+	1.14	0.591	1
mRNA catabolic process (GO:0006402)	56	2	1.75	+	1.14	0.696	1
regulation of neuron differentiation (GO:0045664)	56	2	1.75	+	1.14	0.696	1
microtubule polymerization or depolymerization (GO:0031109)	28	1	0.88	+	1.14	0.591	1
ribonucleoprotein complex localization (GO:0071166)	28	1	0.88	+	1.14	0.591	1
ribonucleoprotein complex export from nucleus (GO:0071426)	28	1	0.88	+	1.14	0.591	1
chromosome organization (GO:0051276)	252	9	7.89	+	1.14	0.713	1
positive regulation of protein metabolic process (GO:0051247)	196	7	6.13	+	1.14	0.677	1
positive regulation of neurogenesis (GO:0050769)	28	1	0.88	+	1.14	0.591	1
regulation of nitrogen compound metabolic process (GO:0051171)	1625	58	50.85	+	1.14	0.281	1
synaptic signaling (GO:0099536)	141	5	4.41	+	1.13	0.632	1
regulation of primary metabolic process (GO:0080090)	1637	58	51.22	+	1.13	0.317	1
cell-cell signaling (GO:0007267)	226	8	7.07	+	1.13	0.698	1
small molecule metabolic process (GO:0044281)	396	14	12.39	+	1.13	0.658	1
nucleobase-containing compound biosynthetic process (GO:0034654)	1388	49	43.43	+	1.13	0.365	1
regulation of cellular metabolic process (GO:0031323)	1700	60	53.19	+	1.13	0.325	1
protein transport along microtubule (GO:0098840)	85	3	2.66	+	1.13	0.75	1
microtubule-based protein transport (GO:0099118)	85	3	2.66	+	1.13	0.75	1
regulation of cell differentiation (GO:0045595)	85	3	2.66	+	1.13	0.75	1
primary metabolic process (GO:0044238)	3326	117	104.07	+	1.12	0.136	1
positive regulation of nucleic acid-templated transcription (GO:1903508)	199	7	6.23	+	1.12	0.681	1
positive regulation of transcription, DNA-templated (GO:0045893)	199	7	6.23	+	1.12	0.681	1
positive regulation of RNA biosynthetic process (GO:1902680)	199	7	6.23	+	1.12	0.681	1
cellular response to chemical stimulus (GO:0070887)	285	10	8.92	+	1.12	0.729	1
glycosylation (GO:0070085)	57	2	1.78	+	1.12	0.7	1
alpha-amino acid metabolic process (GO:1901605)	57	2	1.78	+	1.12	0.7	1
regulation of macromolecule metabolic process (GO:0060255)	1741	61	54.48	+	1.12	0.33	1
regulation of cellular macromolecule biosynthetic process (GO:2000112)	1286	45	40.24	+	1.12	0.443	1
regulation of metabolic process (GO:0019222)	1829	64	57.23	+	1.12	0.339	1
regulation of macromolecule biosynthetic process (GO:0010556)	1289	45	40.33	+	1.12	0.444	1
cellular response to organic substance (GO:0071310)	230	8	7.2	+	1.11	0.701	1
regulation of biosynthetic process (GO:0009889)	1300	45	40.68	+	1.11	0.497	1
regulation of cellular biosynthetic process (GO:0031326)	1300	45	40.68	+	1.11	0.497	1
cellular metabolic process (GO:0044237)	3439	119	107.61	+	1.11	0.193	1
negative regulation of gene expression (GO:0010629)	319	11	9.98	+	1.10	0.743	1
positive regulation of DNA-binding transcription factor activity (GO:0051091)	58	2	1.81	+	1.10	0.704	1
cellular amino acid catabolic process (GO:0009063)	29	1	0.91	+	1.10	0.604	1
ceramide metabolic process (GO:0006672)	29	1	0.91	+	1.10	0.604	1
developmental growth (GO:0048589)	29	1	0.91	+	1.10	0.604	1
cellular response to peptide (GO:1901653)	29	1	0.91	+	1.10	0.604	1
transition metal ion transport (GO:0000041)	29	1	0.91	+	1.10	0.604	1
regulation of gene expression (GO:0010468)	1450	50	45.37	+	1.10	0.466	1
positive regulation of cell projection organization (GO:0031346)	29	1	0.91	+	1.10	0.604	1
cellular response to peptide hormone stimulus (GO:0071375)	29	1	0.91	+	1.10	0.604	1
organic substance metabolic process (GO:0071704)	3493	120	109.3	+	1.10	0.238	1
positive regulation of macromolecule metabolic process (GO:0010604)	437	15	13.67	+	1.10	0.674	1
nucleic acid-templated transcription (GO:0097659)	1230	42	38.49	+	1.09	0.543	1
transcription, DNA-templated (GO:0006351)	1230	42	38.49	+	1.09	0.543	1
macromolecule metabolic process (GO:0043170)	2988	102	93.5	+	1.09	0.324	1
transport (GO:0006810)	1114	38	34.86	+	1.09	0.586	1
RNA biosynthetic process (GO:0032774)	1236	42	38.67	+	1.09	0.545	1
organonitrogen compound metabolic process (GO:1901564)	1560	53	48.81	+	1.09	0.53	1
organic hydroxy compound metabolic process (GO:1901615)	59	2	1.85	+	1.08	0.708	1
regulation of plasma membrane bounded cell projection organization (GO:0120035)	59	2	1.85	+	1.08	0.708	1
calcium ion transport (GO:0006816)	59	2	1.85	+	1.08	0.708	1
potassium ion transport (GO:0006813)	59	2	1.85	+	1.08	0.708	1
localization of cell (GO:0051674)	148	5	4.63	+	1.08	0.81	1
positive regulation of signal transduction (GO:0009967)	148	5	4.63	+	1.08	0.81	1
cell motility (GO:0048870)	148	5	4.63	+	1.08	0.81	1
metabolic process (GO:0008152)	3644	123	114.02	+	1.08	0.321	1
phosphorylation (GO:0016310)	417	14	13.05	+	1.07	0.774	1
regulation of nucleobase-containing compound metabolic process (GO:0019219)	1311	44	41.02	+	1.07	0.612	1
regulation of RNA metabolic process (GO:0051252)	1282	43	40.11	+	1.07	0.609	1
establishment of localization (GO:0051234)	1134	38	35.48	+	1.07	0.653	1
regulation of phosphorylation (GO:0042325)	209	7	6.54	+	1.07	0.84	1
regulation of transcription, DNA-templated (GO:0006355)	1198	40	37.49	+	1.07	0.66	1
regulation of nucleic acid-templated transcription (GO:1903506)	1198	40	37.49	+	1.07	0.66	1
regulation of RNA biosynthetic process (GO:2001141)	1198	40	37.49	+	1.07	0.66	1
positive regulation of nitrogen compound metabolic process (GO:0051173)	420	14	13.14	+	1.07	0.775	1
response to external biotic stimulus (GO:0043207)	90	3	2.82	+	1.07	0.761	1
regulation of transmembrane receptor protein serine/threonine kinase signaling pathway (GO:0090092)	30	1	0.94	+	1.07	0.616	1
response to other organism (GO:0051707)	90	3	2.82	+	1.07	0.761	1
positive regulation of intracellular signal transduction (GO:1902533)	90	3	2.82	+	1.07	0.761	1
canonical Wnt signaling pathway (GO:0060070)	60	2	1.88	+	1.07	0.713	1
regulation of I-kappaB kinase/NF-kappaB signaling (GO:0043122)	30	1	0.94	+	1.07	0.616	1
RNA methylation (GO:0001510)	30	1	0.94	+	1.07	0.616	1
chromatin organization involved in regulation of transcription (GO:0034401)	30	1	0.94	+	1.07	0.616	1
carboxylic acid catabolic process (GO:0046395)	60	2	1.88	+	1.07	0.713	1
regulation of alternative mRNA splicing, via spliceosome (GO:0000381)	30	1	0.94	+	1.07	0.616	1
organic acid catabolic process (GO:0016054)	60	2	1.88	+	1.07	0.713	1
regulation of cAMP-mediated signaling (GO:0043949)	60	2	1.88	+	1.07	0.713	1
regulation of cellular catabolic process (GO:0031329)	90	3	2.82	+	1.07	0.761	1
positive regulation of molecular function (GO:0044093)	240	8	7.51	+	1.07	0.85	1
cellular component organization (GO:0016043)	1564	52	48.94	+	1.06	0.638	1
supramolecular fiber organization (GO:0097435)	181	6	5.66	+	1.06	0.828	1
metal ion transport (GO:0030001)	181	6	5.66	+	1.06	0.828	1
cellular protein metabolic process (GO:0044267)	1149	38	35.95	+	1.06	0.72	1
plasma membrane bounded cell projection organization (GO:0120036)	242	8	7.57	+	1.06	0.851	1
positive regulation of biological process (GO:0048518)	788	26	24.66	+	1.05	0.75	1
positive regulation of cellular protein metabolic process (GO:0032270)	182	6	5.69	+	1.05	0.829	1
response to biotic stimulus (GO:0009607)	91	3	2.85	+	1.05	0.763	1
cellular cation homeostasis (GO:0030003)	91	3	2.85	+	1.05	0.763	1
cellular ion homeostasis (GO:0006873)	91	3	2.85	+	1.05	0.763	1
membrane lipid metabolic process (GO:0006643)	61	2	1.91	+	1.05	0.717	1
positive regulation of metabolic process (GO:0009893)	488	16	15.27	+	1.05	0.791	1
positive regulation of RNA metabolic process (GO:0051254)	214	7	6.7	+	1.05	0.842	1
positive regulation of transcription by RNA polymerase II (GO:0045944)	153	5	4.79	+	1.04	0.815	1
biological_process (GO:0008150)	6043	197	189.09	+	1.04	0.405	1
regulation of cellular process (GO:0050794)	2799	91	87.58	+	1.04	0.66	1
cellular process (GO:0009987)	5677	184	177.64	+	1.04	0.508	1
regulation of protein serine/threonine kinase activity (GO:0071900)	62	2	1.94	+	1.03	0.721	1
microtubule cytoskeleton organization involved in mitosis (GO:1902850)	31	1	0.97	+	1.03	1	1
cytoskeleton-dependent intracellular transport (GO:0030705)	124	4	3.88	+	1.03	0.797	1
positive regulation of nervous system development (GO:0051962)	31	1	0.97	+	1.03	1	1
alternative mRNA splicing, via spliceosome (GO:0000380)	31	1	0.97	+	1.03	1	1
growth (GO:0040007)	31	1	0.97	+	1.03	1	1
animal organ morphogenesis (GO:0009887)	62	2	1.94	+	1.03	0.721	1
regulation of neurogenesis (GO:0050767)	62	2	1.94	+	1.03	0.721	1
protein metabolic process (GO:0019538)	1275	41	39.9	+	1.03	0.864	1
establishment of localization in cell (GO:0051649)	591	19	18.49	+	1.03	0.903	1
cellular macromolecule metabolic process (GO:0044260)	2559	82	80.07	+	1.02	0.795	1
organic substance transport (GO:0071702)	531	17	16.62	+	1.02	0.898	1
biological regulation (GO:0065007)	3194	102	99.94	+	1.02	0.809	1
animal organ development (GO:0048513)	188	6	5.88	+	1.02	0.834	1
regulation of molecular function (GO:0065009)	439	14	13.74	+	1.02	0.889	1
regulation of biological process (GO:0050789)	2928	93	91.62	+	1.02	0.852	1
RNA modification (GO:0009451)	63	2	1.97	+	1.01	1	1
positive regulation of protein modification process (GO:0031401)	126	4	3.94	+	1.01	0.8	1
regulation of phosphorus metabolic process (GO:0051174)	223	7	6.98	+	1.00	1	1
regulation of phosphate metabolic process (GO:0019220)	223	7	6.98	+	1.00	1	1
negative regulation of cell communication (GO:0010648)	128	4	4.01	-	1.00	1	1
negative regulation of signaling (GO:0023057)	128	4	4.01	-	1.00	1	1
neurotransmitter secretion (GO:0007269)	32	1	1	-	1.00	1	1
regulation of intracellular signal transduction (GO:1902531)	224	7	7.01	-	1.00	1	1
response to peptide hormone (GO:0043434)	32	1	1	-	1.00	1	1
positive regulation of response to stimulus (GO:0048584)	192	6	6.01	-	1.00	1	1
regulation of GTPase activity (GO:0043087)	64	2	2	-	1.00	1	1
cellular response to starvation (GO:0009267)	32	1	1	-	1.00	1	1
positive regulation of cell development (GO:0010720)	32	1	1	-	1.00	1	1
cAMP-mediated signaling (GO:0019933)	64	2	2	-	1.00	1	1
signal release from synapse (GO:0099643)	32	1	1	-	1.00	1	1
macromolecule localization (GO:0033036)	577	18	18.05	-	1.00	1	1
microtubule cytoskeleton organization (GO:0000226)	225	7	7.04	-	.99	1	1
immune system process (GO:0002376)	193	6	6.04	-	.99	1	1
phosphate-containing compound metabolic process (GO:0006796)	645	20	20.18	-	.99	1	1
interspecies interaction between organisms (GO:0044419)	97	3	3.04	-	.99	1	1
enzyme linked receptor protein signaling pathway (GO:0007167)	162	5	5.07	-	.99	1	1
cellular localization (GO:0051641)	715	22	22.37	-	.98	1	1
cell migration (GO:0016477)	130	4	4.07	-	.98	1	1
regulation of cell migration (GO:0030334)	65	2	2.03	-	.98	1	1
phosphorus metabolic process (GO:0006793)	652	20	20.4	-	.98	1	1
transcription by RNA polymerase II (GO:0006366)	978	30	30.6	-	.98	1	1
localization (GO:0051179)	1370	42	42.87	-	.98	1	1
positive regulation of cellular metabolic process (GO:0031325)	457	14	14.3	-	.98	1	1
cellular chemical homeostasis (GO:0055082)	98	3	3.07	-	.98	1	1
positive regulation of nucleobase-containing compound metabolic process (GO:0045935)	229	7	7.17	-	.98	1	1
regulation of developmental process (GO:0050793)	131	4	4.1	-	.98	1	1
positive regulation of protein catabolic process (GO:0045732)	33	1	1.03	-	.97	1	1
regulation of cell adhesion (GO:0030155)	33	1	1.03	-	.97	1	1
protein localization to plasma membrane (GO:0072659)	33	1	1.03	-	.97	1	1
cell-cell adhesion via plasma-membrane adhesion molecules (GO:0098742)	33	1	1.03	-	.97	1	1
regulation of MAPK cascade (GO:0043408)	66	2	2.07	-	.97	1	1
response to peptide (GO:1901652)	33	1	1.03	-	.97	1	1
cellular response to nutrient levels (GO:0031669)	33	1	1.03	-	.97	1	1
cellular response to extracellular stimulus (GO:0031668)	33	1	1.03	-	.97	1	1
regulation of transport (GO:0051049)	166	5	5.19	-	.96	1	1
organic substance catabolic process (GO:1901575)	467	14	14.61	-	.96	1	1
regulation of cell communication (GO:0010646)	435	13	13.61	-	.96	1	1
regulation of signaling (GO:0023051)	435	13	13.61	-	.96	1	1
protein-containing complex localization (GO:0031503)	134	4	4.19	-	.95	1	1
DNA biosynthetic process (GO:0071897)	67	2	2.1	-	.95	1	1
regulation of cell development (GO:0060284)	67	2	2.1	-	.95	1	1
monocarboxylic acid metabolic process (GO:0032787)	101	3	3.16	-	.95	1	1
negative regulation of nucleobase-containing compound metabolic process (GO:0045934)	236	7	7.38	-	.95	1	1
Unclassified (UNCLASSIFIED)	4791	142	149.91	-	.95	0.405	1
response to organic substance (GO:0010033)	270	8	8.45	-	.95	1	1
response to chemical (GO:0042221)	405	12	12.67	-	.95	1	1
regulation of catalytic activity (GO:0050790)	339	10	10.61	-	.94	1	1
response to growth factor (GO:0070848)	68	2	2.13	-	.94	1	1
sulfur compound metabolic process (GO:0006790)	68	2	2.13	-	.94	1	1
tRNA modification (GO:0006400)	34	1	1.06	-	.94	1	1
organophosphate catabolic process (GO:0046434)	34	1	1.06	-	.94	1	1
regulation of cytokine production (GO:0001817)	34	1	1.06	-	.94	1	1
regulation of microtubule-based process (GO:0032886)	34	1	1.06	-	.94	1	1
cellular response to external stimulus (GO:0071496)	34	1	1.06	-	.94	1	1
regulation of cell motility (GO:2000145)	68	2	2.13	-	.94	1	1
cellular divalent inorganic cation homeostasis (GO:0072503)	68	2	2.13	-	.94	1	1
regulation of axonogenesis (GO:0050770)	34	1	1.06	-	.94	1	1
regulation of canonical Wnt signaling pathway (GO:0060828)	34	1	1.06	-	.94	1	1
cellular response to growth factor stimulus (GO:0071363)	68	2	2.13	-	.94	1	1
regulation of transcription by RNA polymerase II (GO:0006357)	958	28	29.98	-	.93	0.771	1
macromolecule modification (GO:0043412)	891	26	27.88	-	.93	0.84	1
response to stress (GO:0006950)	480	14	15.02	-	.93	0.894	1
regulation of protein phosphorylation (GO:0001932)	172	5	5.38	-	.93	1	1
cellular protein modification process (GO:0006464)	826	24	25.85	-	.93	0.835	1
protein modification process (GO:0036211)	826	24	25.85	-	.93	0.835	1
regulation of ion transport (GO:0043269)	69	2	2.16	-	.93	1	1
positive regulation of phosphorylation (GO:0042327)	139	4	4.35	-	.92	1	1
positive regulation of catalytic activity (GO:0043085)	174	5	5.44	-	.92	1	1
import into nucleus (GO:0051170)	35	1	1.1	-	.91	1	1
nuclear chromosome segregation (GO:0098813)	70	2	2.19	-	.91	1	1
phospholipid biosynthetic process (GO:0008654)	35	1	1.1	-	.91	1	1
RNA catabolic process (GO:0006401)	70	2	2.19	-	.91	1	1
glycerolipid biosynthetic process (GO:0045017)	35	1	1.1	-	.91	1	1
leukocyte activation (GO:0045321)	35	1	1.1	-	.91	1	1
establishment or maintenance of cell polarity (GO:0007163)	35	1	1.1	-	.91	1	1
regulation of nervous system development (GO:0051960)	70	2	2.19	-	.91	1	1
protein export from nucleus (GO:0006611)	35	1	1.1	-	.91	1	1
protein import into nucleus (GO:0006606)	35	1	1.1	-	.91	1	1
inflammatory response (GO:0006954)	35	1	1.1	-	.91	1	1
autophagosome assembly (GO:0000045)	35	1	1.1	-	.91	1	1
autophagosome organization (GO:1905037)	35	1	1.1	-	.91	1	1
microtubule-based movement (GO:0007018)	140	4	4.38	-	.91	1	1
cytoskeleton organization (GO:0007010)	420	12	13.14	-	.91	0.886	1
intracellular protein transport (GO:0006886)	352	10	11.01	-	.91	0.877	1
endocytosis (GO:0006897)	107	3	3.35	-	.90	1	1
protein transport (GO:0015031)	395	11	12.36	-	.89	0.882	1
regulation of transmembrane transporter activity (GO:0022898)	36	1	1.13	-	.89	1	1
positive regulation of phosphorus metabolic process (GO:0010562)	144	4	4.51	-	.89	1	1
regulation of neurotransmitter levels (GO:0001505)	36	1	1.13	-	.89	1	1
regulation of MAP kinase activity (GO:0043405)	36	1	1.13	-	.89	1	1
positive regulation of phosphate metabolic process (GO:0045937)	144	4	4.51	-	.89	1	1
response to starvation (GO:0042594)	36	1	1.13	-	.89	1	1
microtubule-based process (GO:0007017)	288	8	9.01	-	.89	0.864	1
regulation of locomotion (GO:0040012)	72	2	2.25	-	.89	1	1
cellular protein complex disassembly (GO:0043624)	36	1	1.13	-	.89	1	1
nuclear-transcribed mRNA catabolic process (GO:0000956)	36	1	1.13	-	.89	1	1
regulation of ion transmembrane transporter activity (GO:0032412)	36	1	1.13	-	.89	1	1
regulation of transporter activity (GO:0032409)	36	1	1.13	-	.89	1	1
peptide transport (GO:0015833)	396	11	12.39	-	.89	0.882	1
neurotransmitter transport (GO:0006836)	36	1	1.13	-	.89	1	1
actin cytoskeleton organization (GO:0030036)	180	5	5.63	-	.89	1	1
nitrogen compound transport (GO:0071705)	469	13	14.68	-	.89	0.786	1
cellular protein localization (GO:0034613)	470	13	14.71	-	.88	0.786	1
cellular macromolecule localization (GO:0070727)	471	13	14.74	-	.88	0.786	1
membrane invagination (GO:0010324)	109	3	3.41	-	.88	1	1
establishment of protein localization (GO:0045184)	401	11	12.55	-	.88	0.77	1
cyclic-nucleotide-mediated signaling (GO:0019935)	73	2	2.28	-	.88	1	1
cellular response to stress (GO:0033554)	329	9	10.29	-	.87	0.872	1
organelle fusion (GO:0048284)	110	3	3.44	-	.87	1	1
amide transport (GO:0042886)	404	11	12.64	-	.87	0.77	1
protein localization (GO:0008104)	516	14	16.15	-	.87	0.697	1
positive regulation of protein phosphorylation (GO:0001934)	111	3	3.47	-	.86	1	1
cellular homeostasis (GO:0019725)	111	3	3.47	-	.86	1	1
negative regulation of nucleic acid-templated transcription (GO:1903507)	222	6	6.95	-	.86	1	1
negative regulation of transcription, DNA-templated (GO:0045892)	222	6	6.95	-	.86	1	1
negative regulation of RNA biosynthetic process (GO:1902679)	222	6	6.95	-	.86	1	1
lipoprotein biosynthetic process (GO:0042158)	37	1	1.16	-	.86	1	1
I-kappaB kinase/NF-kappaB signaling (GO:0007249)	37	1	1.16	-	.86	1	1
protein lipidation (GO:0006497)	37	1	1.16	-	.86	1	1
tRNA metabolic process (GO:0006399)	74	2	2.32	-	.86	1	1
positive regulation of cell differentiation (GO:0045597)	37	1	1.16	-	.86	1	1
regulation of cellular component movement (GO:0051270)	74	2	2.32	-	.86	1	1
actin filament-based process (GO:0030029)	186	5	5.82	-	.86	1	1
small molecule biosynthetic process (GO:0044283)	112	3	3.5	-	.86	1	1
oxoacid metabolic process (GO:0043436)	224	6	7.01	-	.86	0.847	1
defense response (GO:0006952)	112	3	3.5	-	.86	1	1
catabolic process (GO:0009056)	563	15	17.62	-	.85	0.619	1
establishment of organelle localization (GO:0051656)	151	4	4.72	-	.85	1	1
vesicle-mediated transport (GO:0016192)	454	12	14.21	-	.84	0.678	1
MAPK cascade (GO:0000165)	76	2	2.38	-	.84	1	1
cytokine production (GO:0001816)	38	1	1.19	-	.84	1	1
glycerophospholipid metabolic process (GO:0006650)	76	2	2.38	-	.84	1	1
immune response (GO:0006955)	115	3	3.6	-	.83	1	1
negative regulation of RNA metabolic process (GO:0051253)	230	6	7.2	-	.83	0.847	1
regulation of signal transduction (GO:0009966)	384	10	12.02	-	.83	0.655	1
negative regulation of response to stimulus (GO:0048585)	154	4	4.82	-	.83	1	1
establishment of vesicle localization (GO:0051650)	116	3	3.63	-	.83	1	1
vesicle localization (GO:0051648)	116	3	3.63	-	.83	1	1
regulation of response to stimulus (GO:0048583)	464	12	14.52	-	.83	0.586	1
cell surface receptor signaling pathway (GO:0007166)	427	11	13.36	-	.82	0.669	1
organic acid metabolic process (GO:0006082)	233	6	7.29	-	.82	0.848	1
regulation of localization (GO:0032879)	272	7	8.51	-	.82	0.725	1
calcium ion transmembrane transport (GO:0070588)	39	1	1.22	-	.82	1	1
protein localization to nucleus (GO:0034504)	39	1	1.22	-	.82	1	1
regulated exocytosis (GO:0045055)	39	1	1.22	-	.82	1	1
regulation of cation transmembrane transport (GO:1904062)	39	1	1.22	-	.82	1	1
activation of adenylate cyclase activity (GO:0007190)	39	1	1.22	-	.82	1	1
adenylate cyclase-activating G protein-coupled receptor signaling pathway (GO:0007189)	39	1	1.22	-	.82	1	1
response to extracellular stimulus (GO:0009991)	39	1	1.22	-	.82	1	1
mitotic sister chromatid segregation (GO:0000070)	39	1	1.22	-	.82	1	1
cell activation (GO:0001775)	39	1	1.22	-	.82	1	1
regulation of gene expression, epigenetic (GO:0040029)	39	1	1.22	-	.82	1	1
protein-DNA complex assembly (GO:0065004)	39	1	1.22	-	.82	1	1
response to nutrient levels (GO:0031667)	39	1	1.22	-	.82	1	1
locomotion (GO:0040011)	195	5	6.1	-	.82	0.836	1
signal transduction by protein phosphorylation (GO:0023014)	79	2	2.47	-	.81	1	1
peptidyl-lysine modification (GO:0018205)	79	2	2.47	-	.81	1	1
regulation of multicellular organismal process (GO:0051239)	159	4	4.98	-	.80	1	1
response to stimulus (GO:0050896)	1437	36	44.96	-	.80	0.166	1
regulation of exocytosis (GO:0017157)	40	1	1.25	-	.80	1	1
positive regulation of proteolysis (GO:0045862)	40	1	1.25	-	.80	1	1
cell communication (GO:0007154)	1088	27	34.04	-	.79	0.232	1
vesicle budding from membrane (GO:0006900)	121	3	3.79	-	.79	1	1
nervous system development (GO:0007399)	284	7	8.89	-	.79	0.727	1
multicellular organism development (GO:0007275)	490	12	15.33	-	.78	0.504	1
lipoprotein metabolic process (GO:0042157)	41	1	1.28	-	.78	1	1
signal release (GO:0023061)	41	1	1.28	-	.78	1	1
negative regulation of signal transduction (GO:0009968)	123	3	3.85	-	.78	1	1
multicellular organismal process (GO:0032501)	662	16	20.71	-	.77	0.354	1
signaling (GO:0023052)	1077	26	33.7	-	.77	0.195	1
cell cycle (GO:0007049)	292	7	9.14	-	.77	0.608	1
cellular response to stimulus (GO:0051716)	1252	30	39.18	-	.77	0.141	1
neurogenesis (GO:0022008)	209	5	6.54	-	.76	0.689	1
movement of cell or subcellular component (GO:0006928)	335	8	10.48	-	.76	0.525	1
histone modification (GO:0016570)	84	2	2.63	-	.76	1	1
chromatin remodeling (GO:0006338)	42	1	1.31	-	.76	1	1
organonitrogen compound catabolic process (GO:1901565)	294	7	9.2	-	.76	0.608	1
carboxylic acid metabolic process (GO:0019752)	212	5	6.63	-	.75	0.689	1
cellular catabolic process (GO:0044248)	509	12	15.93	-	.75	0.431	1
mitotic cell cycle (GO:0000278)	170	4	5.32	-	.75	0.822	1
mitotic cell cycle process (GO:1903047)	170	4	5.32	-	.75	0.822	1
covalent chromatin modification (GO:0016569)	85	2	2.66	-	.75	1	1
mitotic nuclear division (GO:0140014)	170	4	5.32	-	.75	0.822	1
organelle fission (GO:0048285)	213	5	6.66	-	.75	0.689	1
signal transduction (GO:0007165)	981	23	30.7	-	.75	0.176	1
regulation of kinase activity (GO:0043549)	128	3	4.01	-	.75	0.8	1
regulation of mRNA splicing, via spliceosome (GO:0048024)	43	1	1.35	-	.74	1	1
G protein-coupled receptor signaling pathway (GO:0007186)	129	3	4.04	-	.74	0.8	1
positive regulation of MAPK cascade (GO:0043410)	43	1	1.35	-	.74	1	1
DNA conformation change (GO:0071103)	43	1	1.35	-	.74	1	1
system development (GO:0048731)	435	10	13.61	-	.73	0.397	1
phospholipid metabolic process (GO:0006644)	88	2	2.75	-	.73	1	1
macromolecule catabolic process (GO:0009057)	309	7	9.67	-	.72	0.505	1
cell cycle process (GO:0022402)	265	6	8.29	-	.72	0.588	1
regulation of transferase activity (GO:0051338)	133	3	4.16	-	.72	0.801	1
cellular response to endogenous stimulus (GO:0071495)	133	3	4.16	-	.72	0.801	1
cellular amino acid metabolic process (GO:0006520)	89	2	2.78	-	.72	1	1
neuron projection development (GO:0031175)	135	3	4.22	-	.71	0.801	1
cellular carbohydrate metabolic process (GO:0044262)	45	1	1.41	-	.71	1	1
synaptic vesicle cycle (GO:0099504)	45	1	1.41	-	.71	1	1
protein localization to cell periphery (GO:1990778)	45	1	1.41	-	.71	1	1
vesicle-mediated transport in synapse (GO:0099003)	45	1	1.41	-	.71	1	1
protein catabolic process (GO:0030163)	226	5	7.07	-	.71	0.562	1
protein phosphorylation (GO:0006468)	317	7	9.92	-	.71	0.508	1
regulation of protein kinase activity (GO:0045859)	91	2	2.85	-	.70	1	1
extracellular matrix organization (GO:0030198)	46	1	1.44	-	.69	1	1
protein localization to membrane (GO:0072657)	92	2	2.88	-	.69	1	1
immune effector process (GO:0002252)	46	1	1.44	-	.69	1	1
extracellular structure organization (GO:0043062)	46	1	1.44	-	.69	1	1
nucleobase-containing compound catabolic process (GO:0034655)	92	2	2.88	-	.69	1	1
cellular lipid metabolic process (GO:0044255)	230	5	7.2	-	.69	0.563	1
response to external stimulus (GO:0009605)	231	5	7.23	-	.69	0.563	1
neuron differentiation (GO:0030182)	185	4	5.79	-	.69	0.666	1
response to endogenous stimulus (GO:0009719)	139	3	4.35	-	.69	0.803	1
anatomical structure development (GO:0048856)	603	13	18.87	-	.69	0.185	1
organelle localization (GO:0051640)	186	4	5.82	-	.69	0.667	1
cell-cell adhesion (GO:0098609)	93	2	2.91	-	.69	1	1
ubiquitin-dependent protein catabolic process (GO:0006511)	186	4	5.82	-	.69	0.667	1
membrane lipid biosynthetic process (GO:0046467)	47	1	1.47	-	.68	1	1
secretion by cell (GO:0032940)	95	2	2.97	-	.67	1	1
double-strand break repair via homologous recombination (GO:0000724)	48	1	1.5	-	.67	1	1
sphingolipid metabolic process (GO:0006665)	48	1	1.5	-	.67	1	1
synapse organization (GO:0050808)	48	1	1.5	-	.67	1	1
modification-dependent protein catabolic process (GO:0019941)	192	4	6.01	-	.67	0.531	1
cellular macromolecule catabolic process (GO:0044265)	288	6	9.01	-	.67	0.39	1
glycerolipid metabolic process (GO:0046486)	97	2	3.04	-	.66	0.771	1
secretion (GO:0046903)	97	2	3.04	-	.66	0.771	1
modification-dependent macromolecule catabolic process (GO:0043632)	194	4	6.07	-	.66	0.531	1
intracellular signal transduction (GO:0035556)	438	9	13.71	-	.66	0.258	1
transmembrane receptor protein serine/threonine kinase signaling pathway (GO:0007178)	49	1	1.53	-	.65	1	1
regulation of ion transmembrane transport (GO:0034765)	49	1	1.53	-	.65	1	1
recombinational repair (GO:0000725)	49	1	1.53	-	.65	1	1
second-messenger-mediated signaling (GO:0019932)	98	2	3.07	-	.65	0.772	1
generation of neurons (GO:0048699)	197	4	6.16	-	.65	0.532	1
neuron development (GO:0048666)	148	3	4.63	-	.65	0.632	1
nuclear division (GO:0000280)	198	4	6.2	-	.65	0.532	1
cellular nitrogen compound catabolic process (GO:0044270)	99	2	3.1	-	.65	0.772	1
proteolysis (GO:0006508)	399	8	12.48	-	.64	0.239	1
cell morphogenesis (GO:0000902)	150	3	4.69	-	.64	0.633	1
positive regulation of NF-kappaB transcription factor activity (GO:0051092)	50	1	1.56	-	.64	1	1
heterocycle catabolic process (GO:0046700)	100	2	3.13	-	.64	0.772	1
lipid metabolic process (GO:0006629)	252	5	7.89	-	.63	0.458	1
macroautophagy (GO:0016236)	51	1	1.6	-	.63	1	1
aromatic compound catabolic process (GO:0019439)	102	2	3.19	-	.63	0.773	1
export from cell (GO:0140352)	102	2	3.19	-	.63	0.773	1
regulation of transmembrane transport (GO:0034762)	51	1	1.6	-	.63	1	1
cell morphogenesis involved in neuron differentiation (GO:0048667)	103	2	3.22	-	.62	0.773	1
regulation of multicellular organismal development (GO:2000026)	103	2	3.22	-	.62	0.773	1
phosphatidylinositol metabolic process (GO:0046488)	52	1	1.63	-	.61	1	1
positive regulation of developmental process (GO:0051094)	52	1	1.63	-	.61	1	1
cellular response to hormone stimulus (GO:0032870)	52	1	1.63	-	.61	1	1
cellular response to organonitrogen compound (GO:0071417)	52	1	1.63	-	.61	1	1
DNA replication (GO:0006260)	52	1	1.63	-	.61	1	1
developmental process (GO:0032502)	677	13	21.18	-	.61	0.0841	1
proteolysis involved in cellular protein catabolic process (GO:0051603)	209	4	6.54	-	.61	0.42	1
cellular protein catabolic process (GO:0044257)	210	4	6.57	-	.61	0.421	1
membrane organization (GO:0061024)	316	6	9.89	-	.61	0.25	1
carboxylic acid transport (GO:0046942)	53	1	1.66	-	.60	1	1
organic acid transport (GO:0015849)	53	1	1.66	-	.60	1	1
adenylate cyclase-modulating G protein-coupled receptor signaling pathway (GO:0007188)	54	1	1.69	-	.59	1	1
organic cyclic compound catabolic process (GO:1901361)	108	2	3.38	-	.59	0.776	1
positive regulation of catabolic process (GO:0009896)	55	1	1.72	-	.58	1	1
lipid biosynthetic process (GO:0008610)	111	2	3.47	-	.58	0.588	1
protein dephosphorylation (GO:0006470)	56	1	1.75	-	.57	1	1
cellular response to nitrogen compound (GO:1901699)	56	1	1.75	-	.57	1	1
cell morphogenesis involved in differentiation (GO:0000904)	113	2	3.54	-	.57	0.588	1
anatomical structure morphogenesis (GO:0009653)	283	5	8.86	-	.56	0.225	1
vesicle organization (GO:0016050)	227	4	7.1	-	.56	0.33	1
regulation of adenylate cyclase activity (GO:0045761)	57	1	1.78	-	.56	1	1
positive regulation of immune system process (GO:0002684)	57	1	1.78	-	.56	1	1
regulation of RNA splicing (GO:0043484)	57	1	1.78	-	.56	1	1
neuron projection morphogenesis (GO:0048812)	114	2	3.57	-	.56	0.588	1
cellular calcium ion homeostasis (GO:0006874)	57	1	1.78	-	.56	1	1
cell projection morphogenesis (GO:0048858)	115	2	3.6	-	.56	0.588	1
plasma membrane bounded cell projection morphogenesis (GO:0120039)	115	2	3.6	-	.56	0.588	1
negative regulation of cell cycle (GO:0045786)	58	1	1.81	-	.55	1	1
response to hormone (GO:0009725)	58	1	1.81	-	.55	1	1
cell part morphogenesis (GO:0032990)	116	2	3.63	-	.55	0.588	1
G protein-coupled receptor signaling pathway, coupled to cyclic nucleotide second messenger (GO:0007187)	58	1	1.81	-	.55	1	1
potassium ion transmembrane transport (GO:0071805)	58	1	1.81	-	.55	1	1
peptidyl-amino acid modification (GO:0018193)	235	4	7.35	-	.54	0.335	1
calcium ion homeostasis (GO:0055074)	59	1	1.85	-	.54	1	1
regulation of cyclase activity (GO:0031279)	60	1	1.88	-	.53	1	1
regulation of lyase activity (GO:0051339)	60	1	1.88	-	.53	1	1
regulation of mitotic cell cycle (GO:0007346)	60	1	1.88	-	.53	1	1
proteasome-mediated ubiquitin-dependent protein catabolic process (GO:0043161)	127	2	3.97	-	.50	0.443	1
cellular component morphogenesis (GO:0032989)	128	2	4.01	-	.50	0.443	1
carboxylic acid biosynthetic process (GO:0046394)	65	1	2.03	-	.49	0.724	1
organic acid biosynthetic process (GO:0016053)	65	1	2.03	-	.49	0.724	1
regulation of cell cycle (GO:0051726)	131	2	4.1	-	.49	0.444	1
peptidyl-serine phosphorylation (GO:0018105)	67	1	2.1	-	.48	0.725	1
DNA metabolic process (GO:0006259)	203	3	6.35	-	.47	0.221	1
proteasomal protein catabolic process (GO:0010498)	137	2	4.29	-	.47	0.449	1
cell differentiation (GO:0030154)	412	6	12.89	-	.47	0.0569	1
cellular developmental process (GO:0048869)	414	6	12.95	-	.46	0.0573	1
cellular response to oxygen-containing compound (GO:1901701)	69	1	2.16	-	.46	0.726	1
DNA recombination (GO:0006310)	71	1	2.22	-	.45	0.727	1
double-strand break repair (GO:0006302)	71	1	2.22	-	.45	0.727	1
peptidyl-serine modification (GO:0018209)	71	1	2.22	-	.45	0.727	1
cell development (GO:0048468)	214	3	6.7	-	.45	0.225	1
positive regulation of kinase activity (GO:0033674)	73	1	2.28	-	.44	0.729	1
lipid modification (GO:0030258)	73	1	2.28	-	.44	0.729	1
vesicle fusion to plasma membrane (GO:0099500)	74	1	2.32	-	.43	0.73	1
exocytic process (GO:0140029)	74	1	2.32	-	.43	0.73	1
exocytosis (GO:0006887)	74	1	2.32	-	.43	0.73	1
fatty acid metabolic process (GO:0006631)	76	1	2.38	-	.42	0.732	1
positive regulation of transferase activity (GO:0051347)	78	1	2.44	-	.41	0.735	1
negative regulation of transcription by RNA polymerase II (GO:0000122)	159	2	4.98	-	.40	0.246	1
autophagy (GO:0006914)	80	1	2.5	-	.40	0.521	1
process utilizing autophagic mechanism (GO:0061919)	80	1	2.5	-	.40	0.521	1
cell junction organization (GO:0034330)	81	1	2.53	-	.39	0.522	1
response to oxygen-containing compound (GO:1901700)	82	1	2.57	-	.39	0.522	1
regulation of vesicle-mediated transport (GO:0060627)	82	1	2.57	-	.39	0.522	1
regulation of immune system process (GO:0002682)	83	1	2.6	-	.39	0.523	1
reproductive process (GO:0022414)	83	1	2.6	-	.39	0.523	1
reproduction (GO:0000003)	83	1	2.6	-	.39	0.523	1
protein polyubiquitination (GO:0000209)	84	1	2.63	-	.38	0.523	1
taxis (GO:0042330)	85	1	2.66	-	.38	0.524	1
chemotaxis (GO:0006935)	85	1	2.66	-	.38	0.524	1
organic anion transport (GO:0015711)	86	1	2.69	-	.37	0.525	1
response to organonitrogen compound (GO:0010243)	87	1	2.72	-	.37	0.526	1
cellular response to DNA damage stimulus (GO:0006974)	176	2	5.51	-	.36	0.182	1
axonogenesis (GO:0007409)	89	1	2.78	-	.36	0.529	1
axon development (GO:0061564)	90	1	2.82	-	.36	0.53	1
dephosphorylation (GO:0016311)	91	1	2.85	-	.35	0.532	1
response to nitrogen compound (GO:1901698)	94	1	2.94	-	.34	0.373	1
cell adhesion (GO:0007155)	192	2	6.01	-	.33	0.134	1
biological adhesion (GO:0022610)	192	2	6.01	-	.33	0.134	1
vesicle fusion (GO:0006906)	98	1	3.07	-	.33	0.375	1
organelle membrane fusion (GO:0090174)	99	1	3.1	-	.32	0.375	1
anion transport (GO:0006820)	110	1	3.44	-	.29	0.266	1
membrane fusion (GO:0061025)	111	1	3.47	-	.29	0.267	1
DNA repair (GO:0006281)	135	1	4.22	-	.24	0.133	1
adaptive immune response based on somatic recombination of immune receptors built from immunoglobulin superfamily domains (GO:0002460)	10	0	0.31	-	< 0.01	1	1
tissue morphogenesis (GO:0048729)	20	0	0.63	-	< 0.01	1	1
intermediate filament cytoskeleton organization (GO:0045104)	9	0	0.28	-	< 0.01	1	1
TOR signaling (GO:0031929)	32	0	1	-	< 0.01	0.626	1
nuclear-transcribed mRNA poly(A) tail shortening (GO:0000289)	8	0	0.25	-	< 0.01	1	1
nuclear-transcribed mRNA catabolic process, deadenylation-dependent decay (GO:0000288)	19	0	0.59	-	< 0.01	1	1
establishment or maintenance of bipolar cell polarity (GO:0061245)	10	0	0.31	-	< 0.01	1	1
mitotic cytokinesis (GO:0000281)	12	0	0.38	-	< 0.01	1	1
sperm-egg recognition (GO:0035036)	3	0	0.09	-	< 0.01	1	1
T cell mediated immunity (GO:0002456)	4	0	0.13	-	< 0.01	1	1
cyclic nucleotide metabolic process (GO:0009187)	12	0	0.38	-	< 0.01	1	1
positive regulation of cysteine-type endopeptidase activity involved in apoptotic process (GO:0043280)	14	0	0.44	-	< 0.01	1	1
bone resorption (GO:0045453)	2	0	0.06	-	< 0.01	1	1
M phase (GO:0000279)	29	0	0.91	-	< 0.01	1	1
positive regulation of proteasomal protein catabolic process (GO:1901800)	19	0	0.59	-	< 0.01	1	1
polysaccharide biosynthetic process (GO:0000271)	16	0	0.5	-	< 0.01	1	1
lymphocyte mediated immunity (GO:0002449)	10	0	0.31	-	< 0.01	1	1
regulation of Rho protein signal transduction (GO:0035023)	17	0	0.53	-	< 0.01	1	1
leukocyte mediated immunity (GO:0002443)	15	0	0.47	-	< 0.01	1	1
regulation of neurotransmitter receptor activity (GO:0099601)	10	0	0.31	-	< 0.01	1	1
production of molecular mediator of immune response (GO:0002440)	18	0	0.56	-	< 0.01	1	1
oligodendrocyte differentiation (GO:0048709)	4	0	0.13	-	< 0.01	1	1
regulation of lipid biosynthetic process (GO:0046890)	6	0	0.19	-	< 0.01	1	1
endothelial cell differentiation (GO:0045446)	4	0	0.13	-	< 0.01	1	1
fat cell differentiation (GO:0045444)	3	0	0.09	-	< 0.01	1	1
positive regulation of hormone secretion (GO:0046887)	2	0	0.06	-	< 0.01	1	1
positive regulation of peptide secretion (GO:0002793)	2	0	0.06	-	< 0.01	1	1
regulation of peptide secretion (GO:0002791)	8	0	0.25	-	< 0.01	1	1
peptide secretion (GO:0002790)	23	0	0.72	-	< 0.01	1	1
regulation of hormone secretion (GO:0046883)	3	0	0.09	-	< 0.01	1	1
purine ribonucleoside monophosphate metabolic process (GO:0009167)	7	0	0.22	-	< 0.01	1	1
glucose 6-phosphate metabolic process (GO:0051156)	8	0	0.25	-	< 0.01	1	1
nucleotide catabolic process (GO:0009166)	10	0	0.31	-	< 0.01	1	1
ribonucleoside monophosphate metabolic process (GO:0009161)	8	0	0.25	-	< 0.01	1	1
regulation of AMPA receptor activity (GO:2000311)	9	0	0.28	-	< 0.01	1	1
immune response-activating cell surface receptor signaling pathway (GO:0002429)	20	0	0.63	-	< 0.01	1	1
actin filament bundle organization (GO:0061572)	22	0	0.69	-	< 0.01	1	1
hormone secretion (GO:0046879)	3	0	0.09	-	< 0.01	1	1
mesenchyme development (GO:0060485)	17	0	0.53	-	< 0.01	1	1
ceramide biosynthetic process (GO:0046513)	20	0	0.63	-	< 0.01	1	1
striated muscle cell differentiation (GO:0051146)	16	0	0.5	-	< 0.01	1	1
purine ribonucleotide catabolic process (GO:0009154)	4	0	0.13	-	< 0.01	1	1
positive regulation of cell cycle (GO:0045787)	23	0	0.72	-	< 0.01	1	1
spliceosomal complex assembly (GO:0000245)	15	0	0.47	-	< 0.01	1	1
regulation of lipid metabolic process (GO:0019216)	16	0	0.5	-	< 0.01	1	1
proteasome assembly (GO:0043248)	5	0	0.16	-	< 0.01	1	1
multivesicular body sorting pathway (GO:0071985)	21	0	0.66	-	< 0.01	1	1
nucleoside triphosphate catabolic process (GO:0009143)	5	0	0.16	-	< 0.01	1	1
regulation of stress fiber assembly (GO:0051492)	4	0	0.13	-	< 0.01	1	1
negative regulation of blood pressure (GO:0045776)	5	0	0.16	-	< 0.01	1	1
protein K63-linked deubiquitination (GO:0070536)	5	0	0.16	-	< 0.01	1	1
transcription preinitiation complex assembly (GO:0070897)	6	0	0.19	-	< 0.01	1	1
protein K63-linked ubiquitination (GO:0070534)	13	0	0.41	-	< 0.01	1	1
immune response-regulating cell surface receptor signaling pathway (GO:0002768)	22	0	0.69	-	< 0.01	1	1
immune response-regulating signaling pathway (GO:0002764)	22	0	0.69	-	< 0.01	1	1
phosphatidylinositol phosphorylation (GO:0046854)	26	0	0.81	-	< 0.01	1	1
regulation of bone remodeling (GO:0046850)	2	0	0.06	-	< 0.01	1	1
RNA polymerase II preinitiation complex assembly (GO:0051123)	6	0	0.19	-	< 0.01	1	1
long-chain fatty acid metabolic process (GO:0001676)	15	0	0.47	-	< 0.01	1	1
positive regulation of angiogenesis (GO:0045766)	6	0	0.19	-	< 0.01	1	1
regulation of chromatin assembly or disassembly (GO:0001672)	4	0	0.13	-	< 0.01	1	1
platelet aggregation (GO:0070527)	4	0	0.13	-	< 0.01	1	1
regulation of angiogenesis (GO:0045765)	11	0	0.34	-	< 0.01	1	1
regulation of cytosolic calcium ion concentration (GO:0051480)	35	0	1.1	-	< 0.01	0.627	1
tRNA threonylcarbamoyladenosine metabolic process (GO:0070525)	1	0	0.03	-	< 0.01	1	1
motor neuron axon guidance (GO:0008045)	5	0	0.16	-	< 0.01	1	1
positive regulation of proteolysis involved in cellular protein catabolic process (GO:1903052)	20	0	0.63	-	< 0.01	1	1
immune response-activating signal transduction (GO:0002757)	20	0	0.63	-	< 0.01	1	1
peptidyl-tyrosine phosphorylation (GO:0018108)	26	0	0.81	-	< 0.01	1	1
peptidyl-threonine phosphorylation (GO:0018107)	17	0	0.53	-	< 0.01	1	1
bone remodeling (GO:0046849)	2	0	0.06	-	< 0.01	1	1
peptidyl-tyrosine dephosphorylation (GO:0035335)	11	0	0.34	-	< 0.01	1	1
skin development (GO:0043588)	3	0	0.09	-	< 0.01	1	1
purine nucleoside monophosphate metabolic process (GO:0009126)	7	0	0.22	-	< 0.01	1	1
nucleoside monophosphate metabolic process (GO:0009123)	11	0	0.34	-	< 0.01	1	1
meiotic DNA double-strand break formation (GO:0042138)	2	0	0.06	-	< 0.01	1	1
cell recognition (GO:0008037)	16	0	0.5	-	< 0.01	1	1
negative regulation of T cell proliferation (GO:0042130)	5	0	0.16	-	< 0.01	1	1
meiotic cell cycle process (GO:1903046)	53	0	1.66	-	< 0.01	0.411	1
V(D)J recombination (GO:0033151)	1	0	0.03	-	< 0.01	1	1
hippo signaling (GO:0035329)	11	0	0.34	-	< 0.01	1	1
phospholipid dephosphorylation (GO:0046839)	19	0	0.59	-	< 0.01	1	1
peroxisomal transport (GO:0043574)	12	0	0.38	-	< 0.01	1	1
cellular response to oxidative stress (GO:0034599)	11	0	0.34	-	< 0.01	1	1
purine nucleobase biosynthetic process (GO:0009113)	5	0	0.16	-	< 0.01	1	1
regulation of T cell proliferation (GO:0042129)	7	0	0.22	-	< 0.01	1	1
urogenital system development (GO:0001655)	3	0	0.09	-	< 0.01	1	1
nucleobase metabolic process (GO:0009112)	11	0	0.34	-	< 0.01	1	1
calcium ion import (GO:0070509)	17	0	0.53	-	< 0.01	1	1
negative regulation of Notch signaling pathway (GO:0045746)	6	0	0.19	-	< 0.01	1	1
negative regulation of leukocyte cell-cell adhesion (GO:1903038)	5	0	0.16	-	< 0.01	1	1
positive regulation of DNA replication (GO:0045740)	4	0	0.13	-	< 0.01	1	1
regulation of response to wounding (GO:1903034)	4	0	0.13	-	< 0.01	1	1
sperm motility (GO:0097722)	3	0	0.09	-	< 0.01	1	1
positive regulation of DNA repair (GO:0045739)	5	0	0.16	-	< 0.01	1	1
regulation of intracellular pH (GO:0051453)	12	0	0.38	-	< 0.01	1	1
intracellular pH reduction (GO:0051452)	7	0	0.22	-	< 0.01	1	1
B cell activation (GO:0042113)	13	0	0.41	-	< 0.01	1	1
odontogenesis of dentin-containing tooth (GO:0042475)	1	0	0.03	-	< 0.01	1	1
regulation of heart contraction (GO:0008016)	5	0	0.16	-	< 0.01	1	1
chromosome localization (GO:0050000)	11	0	0.34	-	< 0.01	1	1
antigen processing and presentation (GO:0019882)	7	0	0.22	-	< 0.01	1	1
negative regulation of protein dephosphorylation (GO:0035308)	2	0	0.06	-	< 0.01	1	1
cardiolipin biosynthetic process (GO:0032049)	1	0	0.03	-	< 0.01	1	1
epithelium development (GO:0060429)	26	0	0.81	-	< 0.01	1	1
spermatid development (GO:0007286)	6	0	0.19	-	< 0.01	1	1
negative regulation of dephosphorylation (GO:0035305)	5	0	0.16	-	< 0.01	1	1
regulation of protein dephosphorylation (GO:0035304)	7	0	0.22	-	< 0.01	1	1
regulation of dephosphorylation (GO:0035303)	11	0	0.34	-	< 0.01	1	1
spermatogenesis (GO:0007283)	14	0	0.44	-	< 0.01	1	1
germ cell development (GO:0007281)	12	0	0.38	-	< 0.01	1	1
carbohydrate transmembrane transport (GO:0034219)	2	0	0.06	-	< 0.01	1	1
negative regulation of G2/M transition of mitotic cell cycle (GO:0010972)	10	0	0.31	-	< 0.01	1	1
regulation of meiotic cell cycle (GO:0051445)	4	0	0.13	-	< 0.01	1	1
positive regulation of T cell proliferation (GO:0042102)	4	0	0.13	-	< 0.01	1	1
B cell proliferation (GO:0042100)	9	0	0.28	-	< 0.01	1	1
regulation of cytokine production involved in immune response (GO:0002718)	3	0	0.09	-	< 0.01	1	1
gamete generation (GO:0007276)	24	0	0.75	-	< 0.01	1	1
neuromuscular synaptic transmission (GO:0007274)	5	0	0.16	-	< 0.01	1	1
synaptic transmission, cholinergic (GO:0007271)	2	0	0.06	-	< 0.01	1	1
regulation of mitotic sister chromatid separation (GO:0010965)	11	0	0.34	-	< 0.01	1	1
protein acylation (GO:0043543)	57	0	1.78	-	< 0.01	0.421	1
endothelial cell migration (GO:0043542)	5	0	0.16	-	< 0.01	1	1
negative regulation of canonical Wnt signaling pathway (GO:0090090)	15	0	0.47	-	< 0.01	1	1
lipid translocation (GO:0034204)	17	0	0.53	-	< 0.01	1	1
response to organic cyclic compound (GO:0014070)	21	0	0.66	-	< 0.01	1	1
RNA interference (GO:0016246)	1	0	0.03	-	< 0.01	1	1
positive regulation of cellular protein catabolic process (GO:1903364)	20	0	0.63	-	< 0.01	1	1
positive regulation of lymphocyte mediated immunity (GO:0002708)	7	0	0.22	-	< 0.01	1	1
negative regulation of macroautophagy (GO:0016242)	4	0	0.13	-	< 0.01	1	1
regulation of macroautophagy (GO:0016241)	14	0	0.44	-	< 0.01	1	1
regulation of lymphocyte mediated immunity (GO:0002706)	8	0	0.25	-	< 0.01	1	1
positive regulation of leukocyte mediated immunity (GO:0002705)	8	0	0.25	-	< 0.01	1	1
Rho protein signal transduction (GO:0007266)	24	0	0.75	-	< 0.01	1	1
Ras protein signal transduction (GO:0007265)	45	0	1.41	-	< 0.01	0.648	1
regulation of leukocyte mediated immunity (GO:0002703)	13	0	0.41	-	< 0.01	1	1
small GTPase mediated signal transduction (GO:0007264)	54	0	1.69	-	< 0.01	0.414	1
regulation of chromatin organization (GO:1902275)	18	0	0.56	-	< 0.01	1	1
regulation of production of molecular mediator of immune response (GO:0002700)	5	0	0.16	-	< 0.01	1	1
tyrosine phosphorylation of STAT protein (GO:0007260)	4	0	0.13	-	< 0.01	1	1
calcium ion transport into cytosol (GO:0060402)	18	0	0.56	-	< 0.01	1	1
cytosolic calcium ion transport (GO:0060401)	24	0	0.75	-	< 0.01	1	1
specification of symmetry (GO:0009799)	5	0	0.16	-	< 0.01	1	1
C-terminal protein amino acid modification (GO:0018410)	3	0	0.09	-	< 0.01	1	1
positive regulation of peptidase activity (GO:0010952)	17	0	0.53	-	< 0.01	1	1
positive regulation of endopeptidase activity (GO:0010950)	17	0	0.53	-	< 0.01	1	1
negative regulation of nuclear division (GO:0051784)	8	0	0.25	-	< 0.01	1	1
replication fork processing (GO:0031297)	4	0	0.13	-	< 0.01	1	1
regulation of nuclear division (GO:0051783)	18	0	0.56	-	< 0.01	1	1
regulation of phosphatidylinositol 3-kinase signaling (GO:0014066)	5	0	0.16	-	< 0.01	1	1
heterochromatin organization (GO:0070828)	6	0	0.19	-	< 0.01	1	1
mitochondrial respiratory chain complex II assembly (GO:0034553)	1	0	0.03	-	< 0.01	1	1
hormone biosynthetic process (GO:0042446)	1	0	0.03	-	< 0.01	1	1
positive regulation of cell division (GO:0051781)	4	0	0.13	-	< 0.01	1	1
post-embryonic development (GO:0009791)	1	0	0.03	-	< 0.01	1	1
phosphatidylinositol 3-kinase signaling (GO:0014065)	9	0	0.28	-	< 0.01	1	1
mitochondrial respiratory chain complex III assembly (GO:0034551)	4	0	0.13	-	< 0.01	1	1
lysosomal microautophagy (GO:0016237)	5	0	0.16	-	< 0.01	1	1
antimicrobial humoral immune response mediated by antimicrobial peptide (GO:0061844)	6	0	0.19	-	< 0.01	1	1
telomere capping (GO:0016233)	8	0	0.25	-	< 0.01	1	1
receptor signaling pathway via JAK-STAT (GO:0007259)	14	0	0.44	-	< 0.01	1	1
JNK cascade (GO:0007254)	23	0	0.72	-	< 0.01	1	1
negative regulation of cell cycle process (GO:0010948)	21	0	0.66	-	< 0.01	1	1
positive regulation of protein serine/threonine kinase activity (GO:0071902)	23	0	0.72	-	< 0.01	1	1
phosphorylation of RNA polymerase II C-terminal domain (GO:0070816)	3	0	0.09	-	< 0.01	1	1
collagen fibril organization (GO:0030199)	2	0	0.06	-	< 0.01	1	1
endosome to lysosome transport (GO:0008333)	6	0	0.19	-	< 0.01	1	1
iron-sulfur cluster assembly (GO:0016226)	10	0	0.31	-	< 0.01	1	1
negative regulation of blood coagulation (GO:0030195)	2	0	0.06	-	< 0.01	1	1
positive regulation of TOR signaling (GO:0032008)	9	0	0.28	-	< 0.01	1	1
negative regulation of TOR signaling (GO:0032007)	15	0	0.47	-	< 0.01	1	1
non-motile cilium assembly (GO:1905515)	13	0	0.41	-	< 0.01	1	1
regulation of TOR signaling (GO:0032006)	26	0	0.81	-	< 0.01	1	1
intracellular sterol transport (GO:0032366)	1	0	0.03	-	< 0.01	1	1
positive regulation of cell cycle process (GO:0090068)	20	0	0.63	-	< 0.01	1	1
stress-activated MAPK cascade (GO:0051403)	27	0	0.84	-	< 0.01	1	1
response to UV (GO:0009411)	5	0	0.16	-	< 0.01	1	1
protein deubiquitination (GO:0016579)	45	0	1.41	-	< 0.01	0.648	1
histone deubiquitination (GO:0016578)	3	0	0.09	-	< 0.01	1	1
regulation of lymphocyte proliferation (GO:0050670)	11	0	0.34	-	< 0.01	1	1
histone ubiquitination (GO:0016574)	14	0	0.44	-	< 0.01	1	1
B cell differentiation (GO:0030183)	3	0	0.09	-	< 0.01	1	1
histone acetylation (GO:0016573)	30	0	0.94	-	< 0.01	1	1
hemostasis (GO:0007599)	10	0	0.31	-	< 0.01	1	1
blood coagulation (GO:0007596)	10	0	0.31	-	< 0.01	1	1
cellular component assembly involved in morphogenesis (GO:0010927)	12	0	0.38	-	< 0.01	1	1
response to estradiol (GO:0032355)	1	0	0.03	-	< 0.01	1	1
developmental pigmentation (GO:0048066)	2	0	0.06	-	< 0.01	1	1
response to cold (GO:0009409)	3	0	0.09	-	< 0.01	1	1
negative regulation of phosphatase activity (GO:0010923)	4	0	0.13	-	< 0.01	1	1
regulation of phosphatase activity (GO:0010921)	9	0	0.28	-	< 0.01	1	1
heart looping (GO:0001947)	4	0	0.13	-	< 0.01	1	1
vasculature development (GO:0001944)	27	0	0.84	-	< 0.01	1	1
neural crest cell differentiation (GO:0014033)	16	0	0.5	-	< 0.01	1	1
neural crest cell development (GO:0014032)	16	0	0.5	-	< 0.01	1	1
intrinsic apoptotic signaling pathway in response to DNA damage by p53 class mediator (GO:0042771)	4	0	0.13	-	< 0.01	1	1
signal transduction in response to DNA damage (GO:0042770)	6	0	0.19	-	< 0.01	1	1
integrin-mediated signaling pathway (GO:0007229)	12	0	0.38	-	< 0.01	1	1
smoothened signaling pathway (GO:0007224)	9	0	0.28	-	< 0.01	1	1
digestion (GO:0007586)	3	0	0.09	-	< 0.01	1	1
response to nutrient (GO:0007584)	2	0	0.06	-	< 0.01	1	1
hormone-mediated signaling pathway (GO:0009755)	18	0	0.56	-	< 0.01	1	1
negative regulation of protein phosphorylation (GO:0001933)	35	0	1.1	-	< 0.01	0.627	1
protein O-linked glycosylation (GO:0006493)	10	0	0.31	-	< 0.01	1	1
platelet activation (GO:0030168)	6	0	0.19	-	< 0.01	1	1
protein import into peroxisome matrix (GO:0016558)	8	0	0.25	-	< 0.01	1	1
Notch signaling pathway (GO:0007219)	31	0	0.97	-	< 0.01	1	1
neuropeptide signaling pathway (GO:0007218)	14	0	0.44	-	< 0.01	1	1
glutamate receptor signaling pathway (GO:0007215)	15	0	0.47	-	< 0.01	1	1
dopamine receptor signaling pathway (GO:0007212)	7	0	0.22	-	< 0.01	1	1
regulation of glucose metabolic process (GO:0010906)	6	0	0.19	-	< 0.01	1	1
mitochondrial electron transport, cytochrome c to oxygen (GO:0006123)	5	0	0.16	-	< 0.01	1	1
mitochondrial electron transport, succinate to ubiquinone (GO:0006121)	1	0	0.03	-	< 0.01	1	1
mitochondrial electron transport, NADH to ubiquinone (GO:0006120)	3	0	0.09	-	< 0.01	1	1
protein demethylation (GO:0006482)	10	0	0.31	-	< 0.01	1	1
protein localization to kinetochore (GO:0034501)	4	0	0.13	-	< 0.01	1	1
regulation of circadian rhythm (GO:0042752)	5	0	0.16	-	< 0.01	1	1
alanine transport (GO:0032328)	2	0	0.06	-	< 0.01	1	1
positive regulation of cytosolic calcium ion concentration (GO:0007204)	28	0	0.88	-	< 0.01	1	1
internal protein amino acid acetylation (GO:0006475)	31	0	0.97	-	< 0.01	1	1
energy reserve metabolic process (GO:0006112)	12	0	0.38	-	< 0.01	1	1
N-terminal protein amino acid acetylation (GO:0006474)	4	0	0.13	-	< 0.01	1	1
protein acetylation (GO:0006473)	36	0	1.13	-	< 0.01	0.628	1
basic amino acid transmembrane transport (GO:1990822)	1	0	0.03	-	< 0.01	1	1
defense response to bacterium (GO:0042742)	16	0	0.5	-	< 0.01	1	1
sphingolipid biosynthetic process (GO:0030148)	34	0	1.06	-	< 0.01	0.626	1
carbohydrate transport (GO:0008643)	3	0	0.09	-	< 0.01	1	1
negative regulation of protein kinase activity (GO:0006469)	29	0	0.91	-	< 0.01	1	1
cell-substrate adhesion (GO:0031589)	27	0	0.84	-	< 0.01	1	1
signal peptide processing (GO:0006465)	4	0	0.13	-	< 0.01	1	1
detection of mechanical stimulus (GO:0050982)	8	0	0.25	-	< 0.01	1	1
intrinsic apoptotic signaling pathway in response to DNA damage (GO:0008630)	13	0	0.41	-	< 0.01	1	1
negative regulation of chromosome separation (GO:1905819)	7	0	0.22	-	< 0.01	1	1
sex differentiation (GO:0007548)	4	0	0.13	-	< 0.01	1	1
regulation of chromosome separation (GO:1905818)	12	0	0.38	-	< 0.01	1	1
inositol lipid-mediated signaling (GO:0048017)	19	0	0.59	-	< 0.01	1	1
phosphatidylinositol-mediated signaling (GO:0048015)	19	0	0.59	-	< 0.01	1	1
biomineral tissue development (GO:0031214)	5	0	0.16	-	< 0.01	1	1
intra-S DNA damage checkpoint (GO:0031573)	9	0	0.28	-	< 0.01	1	1
G2 DNA damage checkpoint (GO:0031572)	5	0	0.16	-	< 0.01	1	1
DNA integrity checkpoint (GO:0031570)	25	0	0.78	-	< 0.01	1	1
extrinsic apoptotic signaling pathway via death domain receptors (GO:0008625)	10	0	0.31	-	< 0.01	1	1
biomineralization (GO:0110148)	5	0	0.16	-	< 0.01	1	1
regulation of translational initiation (GO:0006446)	13	0	0.41	-	< 0.01	1	1
nucleotide-sugar transmembrane transport (GO:0015780)	2	0	0.06	-	< 0.01	1	1
tRNA wobble uridine modification (GO:0002098)	7	0	0.22	-	< 0.01	1	1
neuromuscular junction development (GO:0007528)	12	0	0.38	-	< 0.01	1	1
tumor necrosis factor production (GO:0032640)	2	0	0.06	-	< 0.01	1	1
attachment of spindle microtubules to kinetochore (GO:0008608)	7	0	0.22	-	< 0.01	1	1
organelle transport along microtubule (GO:0072384)	13	0	0.41	-	< 0.01	1	1
skeletal muscle tissue development (GO:0007519)	2	0	0.06	-	< 0.01	1	1
regulation of endocytosis (GO:0030100)	26	0	0.81	-	< 0.01	1	1
muscle organ development (GO:0007517)	4	0	0.13	-	< 0.01	1	1
positive regulation of innate immune response (GO:0045089)	6	0	0.19	-	< 0.01	1	1
positive regulation of cysteine-type endopeptidase activity (GO:2001056)	14	0	0.44	-	< 0.01	1	1
regulation of innate immune response (GO:0045088)	7	0	0.22	-	< 0.01	1	1
protein activation cascade (GO:0072376)	3	0	0.09	-	< 0.01	1	1
dendritic spine organization (GO:0097061)	9	0	0.28	-	< 0.01	1	1
alcohol biosynthetic process (GO:0046165)	20	0	0.63	-	< 0.01	1	1
heart development (GO:0007507)	34	0	1.06	-	< 0.01	0.626	1
mesoderm morphogenesis (GO:0048332)	8	0	0.25	-	< 0.01	1	1
translational termination (GO:0006415)	7	0	0.22	-	< 0.01	1	1
chromosome organization involved in meiotic cell cycle (GO:0070192)	10	0	0.31	-	< 0.01	1	1
actin cytoskeleton reorganization (GO:0031532)	11	0	0.34	-	< 0.01	1	1
regulation of complement activation (GO:0030449)	1	0	0.03	-	< 0.01	1	1
chondrocyte differentiation (GO:0002062)	6	0	0.19	-	< 0.01	1	1
organophosphate ester transport (GO:0015748)	21	0	0.66	-	< 0.01	1	1
citrate transport (GO:0015746)	3	0	0.09	-	< 0.01	1	1
mRNA export from nucleus (GO:0006406)	22	0	0.69	-	< 0.01	1	1
C4-dicarboxylate transport (GO:0015740)	4	0	0.13	-	< 0.01	1	1
circulatory system development (GO:0072359)	60	0	1.88	-	< 0.01	0.265	1
folic acid-containing compound metabolic process (GO:0006760)	12	0	0.38	-	< 0.01	1	1
positive regulation of chemotaxis (GO:0050921)	6	0	0.19	-	< 0.01	1	1
ubiquitin-dependent ERAD pathway (GO:0030433)	25	0	0.78	-	< 0.01	1	1
regulation of chemotaxis (GO:0050920)	21	0	0.66	-	< 0.01	1	1
positive regulation of transcription elongation from RNA polymerase II promoter (GO:0032968)	3	0	0.09	-	< 0.01	1	1
positive regulation of wound healing (GO:0090303)	1	0	0.03	-	< 0.01	1	1
axon extension (GO:0048675)	18	0	0.56	-	< 0.01	1	1
mitochondrion distribution (GO:0048311)	3	0	0.09	-	< 0.01	1	1
regulation of membrane lipid distribution (GO:0097035)	20	0	0.63	-	< 0.01	1	1
positive chemotaxis (GO:0050918)	7	0	0.22	-	< 0.01	1	1
chemical synaptic transmission, postsynaptic (GO:0099565)	6	0	0.19	-	< 0.01	1	1
sprouting angiogenesis (GO:0002040)	6	0	0.19	-	< 0.01	1	1
synaptic membrane adhesion (GO:0099560)	2	0	0.06	-	< 0.01	1	1
protein targeting to ER (GO:0045047)	9	0	0.28	-	< 0.01	1	1
glutathione metabolic process (GO:0006749)	12	0	0.38	-	< 0.01	1	1
bile acid and bile salt transport (GO:0015721)	3	0	0.09	-	< 0.01	1	1
heterochromatin assembly (GO:0031507)	6	0	0.19	-	< 0.01	1	1
intrinsic apoptotic signaling pathway by p53 class mediator (GO:0072332)	6	0	0.19	-	< 0.01	1	1
signal transduction by p53 class mediator (GO:0072331)	9	0	0.28	-	< 0.01	1	1
monocarboxylic acid biosynthetic process (GO:0072330)	36	0	1.13	-	< 0.01	0.628	1
regulation of mononuclear cell proliferation (GO:0032944)	11	0	0.34	-	< 0.01	1	1
mononuclear cell proliferation (GO:0032943)	15	0	0.47	-	< 0.01	1	1
NADP metabolic process (GO:0006739)	8	0	0.25	-	< 0.01	1	1
phosphatidylglycerol metabolic process (GO:0046471)	2	0	0.06	-	< 0.01	1	1
phosphatidylcholine metabolic process (GO:0046470)	3	0	0.09	-	< 0.01	1	1
plasma membrane fusion (GO:0045026)	4	0	0.13	-	< 0.01	1	1
anatomical structure formation involved in morphogenesis (GO:0048646)	49	0	1.53	-	< 0.01	0.406	1
immunoglobulin production (GO:0002377)	15	0	0.47	-	< 0.01	1	1
acylglycerol catabolic process (GO:0046464)	11	0	0.34	-	< 0.01	1	1
cellular response to lipopolysaccharide (GO:0071222)	8	0	0.25	-	< 0.01	1	1
neutral lipid catabolic process (GO:0046461)	11	0	0.34	-	< 0.01	1	1
activin receptor signaling pathway (GO:0032924)	6	0	0.19	-	< 0.01	1	1
circadian regulation of gene expression (GO:0032922)	9	0	0.28	-	< 0.01	1	1
morphogenesis of an epithelium (GO:0002009)	13	0	0.41	-	< 0.01	1	1
establishment of protein localization to vacuole (GO:0072666)	25	0	0.78	-	< 0.01	1	1
autophagosome maturation (GO:0097352)	8	0	0.25	-	< 0.01	1	1
protein localization to vacuole (GO:0072665)	26	0	0.81	-	< 0.01	1	1
establishment of protein localization to peroxisome (GO:0072663)	10	0	0.31	-	< 0.01	1	1
protein localization to peroxisome (GO:0072662)	10	0	0.31	-	< 0.01	1	1
leukocyte activation involved in immune response (GO:0002366)	13	0	0.41	-	< 0.01	1	1
TORC1 signaling (GO:0038202)	14	0	0.44	-	< 0.01	1	1
cellular response to misfolded protein (GO:0071218)	9	0	0.28	-	< 0.01	1	1
endomembrane system organization (GO:0010256)	91	0	2.85	-	< 0.01	0.118	1
icosanoid biosynthetic process (GO:0046456)	4	0	0.13	-	< 0.01	1	1
cellular response to biotic stimulus (GO:0071216)	11	0	0.34	-	< 0.01	1	1
positive regulation of cell cycle G1/S phase transition (GO:1902808)	5	0	0.16	-	< 0.01	1	1
regulation of cell cycle G1/S phase transition (GO:1902806)	10	0	0.31	-	< 0.01	1	1
steroid catabolic process (GO:0006706)	2	0	0.06	-	< 0.01	1	1
activation of MAPK activity (GO:0000187)	16	0	0.5	-	< 0.01	1	1
nuclear-transcribed mRNA catabolic process, nonsense-mediated decay (GO:0000184)	7	0	0.22	-	< 0.01	1	1
glycogen biosynthetic process (GO:0005978)	8	0	0.25	-	< 0.01	1	1
vesicle cytoskeletal trafficking (GO:0099518)	24	0	0.75	-	< 0.01	1	1
glycogen metabolic process (GO:0005977)	12	0	0.38	-	< 0.01	1	1
polysaccharide metabolic process (GO:0005976)	20	0	0.63	-	< 0.01	1	1
tube development (GO:0035295)	32	0	1	-	< 0.01	0.626	1
branched-chain amino acid biosynthetic process (GO:0009082)	2	0	0.06	-	< 0.01	1	1
T cell proliferation (GO:0042098)	7	0	0.22	-	< 0.01	1	1
rRNA base methylation (GO:0070475)	8	0	0.25	-	< 0.01	1	1
receptor signaling pathway via STAT (GO:0097696)	14	0	0.44	-	< 0.01	1	1
cellular polysaccharide metabolic process (GO:0044264)	20	0	0.63	-	< 0.01	1	1
cardiac muscle contraction (GO:0060048)	3	0	0.09	-	< 0.01	1	1
heart contraction (GO:0060047)	7	0	0.22	-	< 0.01	1	1
retina development in camera-type eye (GO:0060041)	7	0	0.22	-	< 0.01	1	1
cellular response to amino acid starvation (GO:0034198)	10	0	0.31	-	< 0.01	1	1
reproductive structure development (GO:0048608)	4	0	0.13	-	< 0.01	1	1
aromatic amino acid family catabolic process (GO:0009074)	5	0	0.16	-	< 0.01	1	1
aromatic amino acid family metabolic process (GO:0009072)	5	0	0.16	-	< 0.01	1	1
positive regulation of immune effector process (GO:0002699)	14	0	0.44	-	< 0.01	1	1
regulation of immune effector process (GO:0002697)	17	0	0.53	-	< 0.01	1	1
positive regulation of receptor signaling pathway via JAK-STAT (GO:0046427)	5	0	0.16	-	< 0.01	1	1
negative regulation of leukocyte activation (GO:0002695)	7	0	0.22	-	< 0.01	1	1
regulation of receptor signaling pathway via JAK-STAT (GO:0046425)	9	0	0.28	-	< 0.01	1	1
microtubule polymerization (GO:0046785)	16	0	0.5	-	< 0.01	1	1
negative regulation of small GTPase mediated signal transduction (GO:0051058)	5	0	0.16	-	< 0.01	1	1
positive regulation of leukocyte chemotaxis (GO:0002690)	5	0	0.16	-	< 0.01	1	1
ubiquitin-dependent protein catabolic process via the multivesicular body sorting pathway (GO:0043162)	7	0	0.22	-	< 0.01	1	1
regulation of small GTPase mediated signal transduction (GO:0051056)	30	0	0.94	-	< 0.01	1	1
meiosis I cell cycle phase (GO:0098764)	29	0	0.91	-	< 0.01	1	1
meiotic cell cycle phase (GO:0098762)	29	0	0.91	-	< 0.01	1	1
phospholipid translocation (GO:0045332)	16	0	0.5	-	< 0.01	1	1
rRNA modification (GO:0000154)	13	0	0.41	-	< 0.01	1	1
mitochondrial gene expression (GO:0140053)	17	0	0.53	-	< 0.01	1	1
protein mannosylation (GO:0035268)	6	0	0.19	-	< 0.01	1	1
positive regulation of leukocyte migration (GO:0002687)	10	0	0.31	-	< 0.01	1	1
regulation of leukocyte migration (GO:0002685)	12	0	0.38	-	< 0.01	1	1
protein autophosphorylation (GO:0046777)	26	0	0.81	-	< 0.01	1	1
negative regulation of immune system process (GO:0002683)	14	0	0.44	-	< 0.01	1	1
peptidyl-lysine acetylation (GO:0018394)	31	0	0.97	-	< 0.01	1	1
internal peptidyl-lysine acetylation (GO:0018393)	31	0	0.97	-	< 0.01	1	1
response to ionizing radiation (GO:0010212)	8	0	0.25	-	< 0.01	1	1
late endosome to vacuole transport (GO:0045324)	18	0	0.56	-	< 0.01	1	1
gliogenesis (GO:0042063)	6	0	0.19	-	< 0.01	1	1
wound healing (GO:0042060)	21	0	0.66	-	< 0.01	1	1
protein localization to lysosome (GO:0061462)	10	0	0.31	-	< 0.01	1	1
stress fiber assembly (GO:0043149)	6	0	0.19	-	< 0.01	1	1
B cell activation involved in immune response (GO:0002312)	2	0	0.06	-	< 0.01	1	1
regulation of cell cycle process (GO:0010564)	70	0	2.19	-	< 0.01	0.278	1
negative regulation of phosphorus metabolic process (GO:0010563)	42	0	1.31	-	< 0.01	0.639	1
neuron projection extension (GO:1990138)	20	0	0.63	-	< 0.01	1	1
regulation of epidermal growth factor receptor signaling pathway (GO:0042058)	7	0	0.22	-	< 0.01	1	1
reproductive system development (GO:0061458)	4	0	0.13	-	< 0.01	1	1
establishment of mitotic spindle orientation (GO:0000132)	4	0	0.13	-	< 0.01	1	1
synaptic transmission, glutamatergic (GO:0035249)	20	0	0.63	-	< 0.01	1	1
mRNA transport (GO:0051028)	23	0	0.72	-	< 0.01	1	1
folic acid-containing compound biosynthetic process (GO:0009396)	3	0	0.09	-	< 0.01	1	1
protein kinase B signaling (GO:0043491)	6	0	0.19	-	< 0.01	1	1
retrograde transport, endosome to plasma membrane (GO:1990126)	8	0	0.25	-	< 0.01	1	1
negative regulation of neuron differentiation (GO:0045665)	12	0	0.38	-	< 0.01	1	1
connective tissue development (GO:0061448)	7	0	0.22	-	< 0.01	1	1
tube morphogenesis (GO:0035239)	29	0	0.91	-	< 0.01	1	1
ionotropic glutamate receptor signaling pathway (GO:0035235)	9	0	0.28	-	< 0.01	1	1
establishment of protein localization to extracellular region (GO:0035592)	23	0	0.72	-	< 0.01	1	1
histone exchange (GO:0043486)	6	0	0.19	-	< 0.01	1	1
actin filament bundle assembly (GO:0051017)	21	0	0.66	-	< 0.01	1	1
blood vessel development (GO:0001568)	25	0	0.78	-	< 0.01	1	1
toll-like receptor 4 signaling pathway (GO:0034142)	2	0	0.06	-	< 0.01	1	1
regulation of cytokine biosynthetic process (GO:0042035)	1	0	0.03	-	< 0.01	1	1
intracellular mRNA localization (GO:0008298)	1	0	0.03	-	< 0.01	1	1
meiotic nuclear division (GO:0140013)	53	0	1.66	-	< 0.01	0.411	1
bone development (GO:0060348)	3	0	0.09	-	< 0.01	1	1
regulation of protein localization to membrane (GO:1905475)	7	0	0.22	-	< 0.01	1	1
receptor clustering (GO:0043113)	7	0	0.22	-	< 0.01	1	1
pigmentation (GO:0043473)	7	0	0.22	-	< 0.01	1	1
negative regulation of mitotic sister chromatid segregation (GO:0033048)	7	0	0.22	-	< 0.01	1	1
regulation of mitotic sister chromatid segregation (GO:0033047)	11	0	0.34	-	< 0.01	1	1
negative regulation of sister chromatid segregation (GO:0033046)	7	0	0.22	-	< 0.01	1	1
regulation of sister chromatid segregation (GO:0033045)	12	0	0.38	-	< 0.01	1	1
regulation of chromosome organization (GO:0033044)	36	0	1.13	-	< 0.01	0.628	1
triglyceride biosynthetic process (GO:0019432)	8	0	0.25	-	< 0.01	1	1
positive regulation of immunoglobulin production (GO:0002639)	2	0	0.06	-	< 0.01	1	1
secondary metabolite biosynthetic process (GO:0044550)	1	0	0.03	-	< 0.01	1	1
type I interferon signaling pathway (GO:0060337)	6	0	0.19	-	< 0.01	1	1
adenylate cyclase-inhibiting G protein-coupled receptor signaling pathway (GO:0007193)	5	0	0.16	-	< 0.01	1	1
protein palmitoylation (GO:0018345)	18	0	0.56	-	< 0.01	1	1
protein prenylation (GO:0018342)	8	0	0.25	-	< 0.01	1	1
regulation of G protein-coupled receptor signaling pathway (GO:0008277)	8	0	0.25	-	< 0.01	1	1
non-canonical Wnt signaling pathway (GO:0035567)	9	0	0.28	-	< 0.01	1	1
negative regulation of transferase activity (GO:0051348)	30	0	0.94	-	< 0.01	1	1
tissue homeostasis (GO:0001894)	6	0	0.19	-	< 0.01	1	1
positive regulation of autophagy (GO:0010508)	14	0	0.44	-	< 0.01	1	1
negative regulation of autophagy (GO:0010507)	7	0	0.22	-	< 0.01	1	1
epidermal growth factor receptor signaling pathway (GO:0007173)	8	0	0.25	-	< 0.01	1	1
regulation of autophagy (GO:0010506)	36	0	1.13	-	< 0.01	0.628	1
homotypic cell-cell adhesion (GO:0034109)	6	0	0.19	-	< 0.01	1	1
liver development (GO:0001889)	2	0	0.06	-	< 0.01	1	1
regulation of telomere maintenance via telomere lengthening (GO:1904356)	2	0	0.06	-	< 0.01	1	1
angiogenesis (GO:0001525)	22	0	0.69	-	< 0.01	1	1
regulation of tissue remodeling (GO:0034103)	2	0	0.06	-	< 0.01	1	1
regulation of autophagosome maturation (GO:1901096)	4	0	0.13	-	< 0.01	1	1
pseudouridine synthesis (GO:0001522)	8	0	0.25	-	< 0.01	1	1
negative regulation of cell adhesion (GO:0007162)	15	0	0.47	-	< 0.01	1	1
cell-matrix adhesion (GO:0007160)	17	0	0.53	-	< 0.01	1	1
telophase (GO:0051326)	29	0	0.91	-	< 0.01	1	1
meiotic cell cycle (GO:0051321)	53	0	1.66	-	< 0.01	0.411	1
cellular glucan metabolic process (GO:0006073)	12	0	0.38	-	< 0.01	1	1
microtubule anchoring (GO:0034453)	9	0	0.28	-	< 0.01	1	1
regulation of chromatin assembly (GO:0010847)	3	0	0.09	-	< 0.01	1	1
action potential (GO:0001508)	15	0	0.47	-	< 0.01	1	1
attachment of mitotic spindle microtubules to kinetochore (GO:0051315)	4	0	0.13	-	< 0.01	1	1
substrate adhesion-dependent cell spreading (GO:0034446)	9	0	0.28	-	< 0.01	1	1
ossification (GO:0001503)	7	0	0.22	-	< 0.01	1	1
metaphase plate congression (GO:0051310)	9	0	0.28	-	< 0.01	1	1
positive regulation of natural killer cell mediated cytotoxicity (GO:0045954)	1	0	0.03	-	< 0.01	1	1
myeloid cell differentiation (GO:0030099)	8	0	0.25	-	< 0.01	1	1
muscle cell differentiation (GO:0042692)	22	0	0.69	-	< 0.01	1	1
secondary metabolic process (GO:0019748)	5	0	0.16	-	< 0.01	1	1
lymphocyte differentiation (GO:0030098)	6	0	0.19	-	< 0.01	1	1
sterol biosynthetic process (GO:0016126)	7	0	0.22	-	< 0.01	1	1
regulation of Notch signaling pathway (GO:0008593)	16	0	0.5	-	< 0.01	1	1
sterol metabolic process (GO:0016125)	14	0	0.44	-	< 0.01	1	1
male meiotic nuclear division (GO:0007140)	1	0	0.03	-	< 0.01	1	1
meiotic chromosome separation (GO:0051307)	13	0	0.41	-	< 0.01	1	1
telomere maintenance via telomere lengthening (GO:0010833)	8	0	0.25	-	< 0.01	1	1
mitotic sister chromatid separation (GO:0051306)	11	0	0.34	-	< 0.01	1	1
chromosome separation (GO:0051304)	25	0	0.78	-	< 0.01	1	1
establishment of chromosome localization (GO:0051303)	11	0	0.34	-	< 0.01	1	1
regulation of cell division (GO:0051302)	14	0	0.44	-	< 0.01	1	1
positive regulation of translational initiation (GO:0045948)	7	0	0.22	-	< 0.01	1	1
cell division (GO:0051301)	35	0	1.1	-	< 0.01	0.627	1
negative regulation of phosphorylation (GO:0042326)	36	0	1.13	-	< 0.01	0.628	1
syncytium formation by plasma membrane fusion (GO:0000768)	2	0	0.06	-	< 0.01	1	1
male gonad development (GO:0008584)	2	0	0.06	-	< 0.01	1	1
antibacterial humoral response (GO:0019731)	4	0	0.13	-	< 0.01	1	1
antimicrobial humoral response (GO:0019730)	9	0	0.28	-	< 0.01	1	1
mesoderm development (GO:0007498)	9	0	0.28	-	< 0.01	1	1
negative regulation of MAPK cascade (GO:0043409)	16	0	0.5	-	< 0.01	1	1
meiotic telophase I (GO:0007134)	29	0	0.91	-	< 0.01	1	1
negative regulation of MAP kinase activity (GO:0043407)	15	0	0.47	-	< 0.01	1	1
positive regulation of MAP kinase activity (GO:0043406)	18	0	0.56	-	< 0.01	1	1
reciprocal meiotic recombination (GO:0007131)	16	0	0.5	-	< 0.01	1	1
endoderm development (GO:0007492)	8	0	0.25	-	< 0.01	1	1
regulation of centrosome duplication (GO:0010824)	8	0	0.25	-	< 0.01	1	1
protein secretion (GO:0009306)	23	0	0.72	-	< 0.01	1	1
steroid hormone mediated signaling pathway (GO:0043401)	1	0	0.03	-	< 0.01	1	1
UDP-N-acetylglucosamine metabolic process (GO:0006047)	5	0	0.16	-	< 0.01	1	1
rRNA methylation (GO:0031167)	10	0	0.31	-	< 0.01	1	1
spindle localization (GO:0051653)	11	0	0.34	-	< 0.01	1	1
negative regulation of phosphate metabolic process (GO:0045936)	42	0	1.31	-	< 0.01	0.639	1
amino sugar metabolic process (GO:0006040)	13	0	0.41	-	< 0.01	1	1
regulation of blood pressure (GO:0008217)	7	0	0.22	-	< 0.01	1	1
positive regulation of mitotic cell cycle (GO:0045931)	10	0	0.31	-	< 0.01	1	1
negative regulation of mitotic cell cycle (GO:0045930)	35	0	1.1	-	< 0.01	0.627	1
negative regulation of mitotic sister chromatid separation (GO:2000816)	7	0	0.22	-	< 0.01	1	1
biological phase (GO:0044848)	29	0	0.91	-	< 0.01	1	1
insulin secretion (GO:0030073)	2	0	0.06	-	< 0.01	1	1
homologous chromosome pairing at meiosis (GO:0007129)	8	0	0.25	-	< 0.01	1	1
calcium-mediated signaling (GO:0019722)	16	0	0.5	-	< 0.01	1	1
peptide hormone secretion (GO:0030072)	2	0	0.06	-	< 0.01	1	1
cellular polysaccharide biosynthetic process (GO:0033692)	16	0	0.5	-	< 0.01	1	1
regulation of mitotic metaphase/anaphase transition (GO:0030071)	9	0	0.28	-	< 0.01	1	1
cell cycle G1/S phase transition (GO:0044843)	23	0	0.72	-	< 0.01	1	1
meiosis I (GO:0007127)	29	0	0.91	-	< 0.01	1	1
regulation of hormone levels (GO:0010817)	14	0	0.44	-	< 0.01	1	1
nucleus localization (GO:0051647)	4	0	0.13	-	< 0.01	1	1
positive regulation of cell-substrate adhesion (GO:0010811)	3	0	0.09	-	< 0.01	1	1
centrosome localization (GO:0051642)	4	0	0.13	-	< 0.01	1	1
mitochondrial transcription (GO:0006390)	1	0	0.03	-	< 0.01	1	1
positive regulation of exocytosis (GO:0045921)	4	0	0.13	-	< 0.01	1	1
cholesterol metabolic process (GO:0008203)	8	0	0.25	-	< 0.01	1	1
cell cycle G2/M phase transition (GO:0044839)	15	0	0.47	-	< 0.01	1	1
steroid metabolic process (GO:0008202)	19	0	0.59	-	< 0.01	1	1
gene silencing (GO:0016458)	32	0	1	-	< 0.01	0.626	1
actomyosin contractile ring organization (GO:0044837)	3	0	0.09	-	< 0.01	1	1
nucleotide-excision repair, DNA incision (GO:0033683)	5	0	0.16	-	< 0.01	1	1
tRNA splicing, via endonucleolytic cleavage and ligation (GO:0006388)	1	0	0.03	-	< 0.01	1	1
SCF-dependent proteasomal ubiquitin-dependent protein catabolic process (GO:0031146)	18	0	0.56	-	< 0.01	1	1
nucleobase-containing small molecule biosynthetic process (GO:0034404)	18	0	0.56	-	< 0.01	1	1
kidney development (GO:0001822)	2	0	0.06	-	< 0.01	1	1
transcription by RNA polymerase III (GO:0006383)	8	0	0.25	-	< 0.01	1	1
DNA catabolic process, endonucleolytic (GO:0000737)	5	0	0.16	-	< 0.01	1	1
mitotic DNA replication checkpoint (GO:0033314)	6	0	0.19	-	< 0.01	1	1
somatic recombination of immunoglobulin gene segments (GO:0016447)	2	0	0.06	-	< 0.01	1	1
negative regulation of kinase activity (GO:0033673)	30	0	0.94	-	< 0.01	1	1
DNA synthesis involved in DNA repair (GO:0000731)	9	0	0.28	-	< 0.01	1	1
somatic cell DNA recombination (GO:0016444)	3	0	0.09	-	< 0.01	1	1
posttranscriptional gene silencing (GO:0016441)	13	0	0.41	-	< 0.01	1	1
regulation of gene silencing (GO:0060968)	6	0	0.19	-	< 0.01	1	1
chloride transmembrane transport (GO:1902476)	16	0	0.5	-	< 0.01	1	1
L-alpha-amino acid transmembrane transport (GO:1902475)	7	0	0.22	-	< 0.01	1	1
negative regulation of cellular response to growth factor stimulus (GO:0090288)	16	0	0.5	-	< 0.01	1	1
mRNA polyadenylation (GO:0006378)	13	0	0.41	-	< 0.01	1	1
mRNA splice site selection (GO:0006376)	11	0	0.34	-	< 0.01	1	1
negative regulation of chromosome segregation (GO:0051985)	7	0	0.22	-	< 0.01	1	1
chromatin assembly (GO:0031497)	23	0	0.72	-	< 0.01	1	1
regulation of chromosome segregation (GO:0051983)	13	0	0.41	-	< 0.01	1	1
DNA double-strand break processing (GO:0000729)	4	0	0.13	-	< 0.01	1	1
double-strand break repair via break-induced replication (GO:0000727)	9	0	0.28	-	< 0.01	1	1
non-recombinational repair (GO:0000726)	13	0	0.41	-	< 0.01	1	1
epidermis development (GO:0008544)	2	0	0.06	-	< 0.01	1	1
mitotic G2/M transition checkpoint (GO:0044818)	10	0	0.31	-	< 0.01	1	1
fibroblast growth factor receptor signaling pathway (GO:0008543)	15	0	0.47	-	< 0.01	1	1
telomere maintenance (GO:0000723)	24	0	0.75	-	< 0.01	1	1
actin filament depolymerization (GO:0030042)	16	0	0.5	-	< 0.01	1	1
positive regulation of peptide hormone secretion (GO:0090277)	1	0	0.03	-	< 0.01	1	1
regulation of peptide hormone secretion (GO:0090276)	2	0	0.06	-	< 0.01	1	1
negative regulation of metaphase/anaphase transition of cell cycle (GO:1902100)	6	0	0.19	-	< 0.01	1	1
regulation of telomere maintenance via telomerase (GO:0032210)	1	0	0.03	-	< 0.01	1	1
cell-cell recognition (GO:0009988)	3	0	0.09	-	< 0.01	1	1
transcription initiation from RNA polymerase II promoter (GO:0006367)	15	0	0.47	-	< 0.01	1	1
cytoplasmic microtubule organization (GO:0031122)	27	0	0.84	-	< 0.01	1	1
cholesterol homeostasis (GO:0042632)	1	0	0.03	-	< 0.01	1	1
contractile actin filament bundle assembly (GO:0030038)	6	0	0.19	-	< 0.01	1	1
resolution of meiotic recombination intermediates (GO:0000712)	11	0	0.34	-	< 0.01	1	1
autophagy of nucleus (GO:0044804)	11	0	0.34	-	< 0.01	1	1
homologous recombination (GO:0035825)	16	0	0.5	-	< 0.01	1	1
regulation of telomere maintenance (GO:0032204)	4	0	0.13	-	< 0.01	1	1
inorganic anion transport (GO:0015698)	27	0	0.84	-	< 0.01	1	1
quaternary ammonium group transport (GO:0015697)	2	0	0.06	-	< 0.01	1	1
telomere organization (GO:0032200)	24	0	0.75	-	< 0.01	1	1
organic cation transport (GO:0015695)	9	0	0.28	-	< 0.01	1	1
response to bacterium (GO:0009617)	33	0	1.03	-	< 0.01	0.626	1
regulation of synaptic transmission, glutamatergic (GO:0051966)	10	0	0.31	-	< 0.01	1	1
response to mechanical stimulus (GO:0009612)	8	0	0.25	-	< 0.01	1	1
response to wounding (GO:0009611)	21	0	0.66	-	< 0.01	1	1
DNA-templated transcription, initiation (GO:0006352)	24	0	0.75	-	< 0.01	1	1
regulation of body fluid levels (GO:0050878)	12	0	0.38	-	< 0.01	1	1
chromatin silencing at telomere (GO:0006348)	3	0	0.09	-	< 0.01	1	1
piecemeal microautophagy of the nucleus (GO:0034727)	5	0	0.16	-	< 0.01	1	1
septin ring organization (GO:0031106)	3	0	0.09	-	< 0.01	1	1
DNA replication-independent nucleosome organization (GO:0034724)	6	0	0.19	-	< 0.01	1	1
chromatin silencing (GO:0006342)	18	0	0.56	-	< 0.01	1	1
negative regulation of T cell activation (GO:0050868)	5	0	0.16	-	< 0.01	1	1
monovalent inorganic cation homeostasis (GO:0055067)	23	0	0.72	-	< 0.01	1	1
negative regulation of cell activation (GO:0050866)	7	0	0.22	-	< 0.01	1	1
response to lipid (GO:0033993)	22	0	0.69	-	< 0.01	1	1
establishment of cell polarity (GO:0030010)	13	0	0.41	-	< 0.01	1	1
regulation of receptor-mediated endocytosis (GO:0048259)	11	0	0.34	-	< 0.01	1	1
peripheral nervous system development (GO:0007422)	2	0	0.06	-	< 0.01	1	1
mitochondrial translation (GO:0032543)	14	0	0.44	-	< 0.01	1	1
mRNA stabilization (GO:0048255)	4	0	0.13	-	< 0.01	1	1
nucleosome assembly (GO:0006334)	15	0	0.47	-	< 0.01	1	1
cholesterol biosynthetic process (GO:0006695)	3	0	0.09	-	< 0.01	1	1
steroid biosynthetic process (GO:0006694)	9	0	0.28	-	< 0.01	1	1
prostaglandin metabolic process (GO:0006693)	7	0	0.22	-	< 0.01	1	1
regulation of systemic arterial blood pressure (GO:0003073)	4	0	0.13	-	< 0.01	1	1
regulation of vasculature development (GO:1901342)	11	0	0.34	-	< 0.01	1	1
icosanoid metabolic process (GO:0006690)	10	0	0.31	-	< 0.01	1	1
cell adhesion mediated by integrin (GO:0033627)	9	0	0.28	-	< 0.01	1	1
B cell receptor signaling pathway (GO:0050853)	10	0	0.31	-	< 0.01	1	1
cellular monovalent inorganic cation homeostasis (GO:0030004)	16	0	0.5	-	< 0.01	1	1
T cell receptor signaling pathway (GO:0050852)	9	0	0.28	-	< 0.01	1	1
antigen receptor-mediated signaling pathway (GO:0050851)	18	0	0.56	-	< 0.01	1	1
synapse assembly (GO:0007416)	16	0	0.5	-	< 0.01	1	1
axon guidance (GO:0007411)	65	0	2.03	-	< 0.01	0.269	1
macrophage chemotaxis (GO:0048246)	2	0	0.06	-	< 0.01	1	1
sperm capacitation (GO:0048240)	2	0	0.06	-	< 0.01	1	1
DNA packaging (GO:0006323)	27	0	0.84	-	< 0.01	1	1
membrane protein proteolysis (GO:0033619)	13	0	0.41	-	< 0.01	1	1
mitochondrial proton-transporting ATP synthase complex assembly (GO:0033615)	2	0	0.06	-	< 0.01	1	1
protein localization to cell junction (GO:1902414)	21	0	0.66	-	< 0.01	1	1
male gamete generation (GO:0048232)	15	0	0.47	-	< 0.01	1	1
mitochondrial outer membrane translocase complex assembly (GO:0070096)	1	0	0.03	-	< 0.01	1	1
mitotic recombination (GO:0006312)	6	0	0.19	-	< 0.01	1	1
defense response to Gram-positive bacterium (GO:0050830)	6	0	0.19	-	< 0.01	1	1
cytoplasmic mRNA processing body assembly (GO:0033962)	8	0	0.25	-	< 0.01	1	1
cellular response to chemical stress (GO:0062197)	12	0	0.38	-	< 0.01	1	1
positive regulation of stress-activated MAPK cascade (GO:0032874)	18	0	0.56	-	< 0.01	1	1
late endosome to vacuole transport via multivesicular body sorting pathway (GO:0032511)	11	0	0.34	-	< 0.01	1	1
regulation of stress-activated MAPK cascade (GO:0032872)	24	0	0.75	-	< 0.01	1	1
DNA catabolic process (GO:0006308)	6	0	0.19	-	< 0.01	1	1
double-strand break repair via nonhomologous end joining (GO:0006303)	10	0	0.31	-	< 0.01	1	1
postreplication repair (GO:0006301)	9	0	0.28	-	< 0.01	1	1
vesicle transport along microtubule (GO:0047496)	10	0	0.31	-	< 0.01	1	1
defense response to Gram-negative bacterium (GO:0050829)	1	0	0.03	-	< 0.01	1	1
negative regulation of cell migration (GO:0030336)	10	0	0.31	-	< 0.01	1	1
positive regulation of cell migration (GO:0030335)	30	0	0.94	-	< 0.01	1	1
endosome transport via multivesicular body sorting pathway (GO:0032509)	17	0	0.53	-	< 0.01	1	1
cytokinetic process (GO:0032506)	6	0	0.19	-	< 0.01	1	1
IMP metabolic process (GO:0046040)	5	0	0.16	-	< 0.01	1	1
negative regulation of cell cycle G2/M phase transition (GO:1902750)	10	0	0.31	-	< 0.01	1	1
hormone transport (GO:0009914)	3	0	0.09	-	< 0.01	1	1
epidermal cell differentiation (GO:0009913)	2	0	0.06	-	< 0.01	1	1
phosphatidylglycerol biosynthetic process (GO:0006655)	1	0	0.03	-	< 0.01	1	1
negative regulation of coagulation (GO:0050819)	3	0	0.09	-	< 0.01	1	1
regulation of coagulation (GO:0050818)	5	0	0.16	-	< 0.01	1	1
coagulation (GO:0050817)	11	0	0.34	-	< 0.01	1	1
cardiac muscle cell development (GO:0055013)	4	0	0.13	-	< 0.01	1	1
AMP metabolic process (GO:0046033)	4	0	0.13	-	< 0.01	1	1
regulation of cell cycle G2/M phase transition (GO:1902749)	14	0	0.44	-	< 0.01	1	1
regulation of membrane permeability (GO:0090559)	3	0	0.09	-	< 0.01	1	1
triglyceride metabolic process (GO:0006641)	16	0	0.5	-	< 0.01	1	1
establishment of protein localization to endoplasmic reticulum (GO:0072599)	9	0	0.28	-	< 0.01	1	1
cardiac muscle cell differentiation (GO:0055007)	4	0	0.13	-	< 0.01	1	1
melanocyte differentiation (GO:0030318)	2	0	0.06	-	< 0.01	1	1
flagellated sperm motility (GO:0030317)	3	0	0.09	-	< 0.01	1	1
organic acid transmembrane transport (GO:1903825)	28	0	0.88	-	< 0.01	1	1
striated muscle cell development (GO:0055002)	14	0	0.44	-	< 0.01	1	1
osteoclast differentiation (GO:0030316)	3	0	0.09	-	< 0.01	1	1
muscle cell development (GO:0055001)	16	0	0.5	-	< 0.01	1	1
acylglycerol metabolic process (GO:0006639)	25	0	0.78	-	< 0.01	1	1
neutral lipid metabolic process (GO:0006638)	25	0	0.78	-	< 0.01	1	1
acyl-CoA metabolic process (GO:0006637)	20	0	0.63	-	< 0.01	1	1
nuclear envelope organization (GO:0006998)	8	0	0.25	-	< 0.01	1	1
unsaturated fatty acid biosynthetic process (GO:0006636)	4	0	0.13	-	< 0.01	1	1
nucleus organization (GO:0006997)	15	0	0.47	-	< 0.01	1	1
mRNA cis splicing, via spliceosome (GO:0045292)	16	0	0.5	-	< 0.01	1	1
heart process (GO:0003015)	7	0	0.22	-	< 0.01	1	1
fatty acid biosynthetic process (GO:0006633)	34	0	1.06	-	< 0.01	0.626	1
muscle system process (GO:0003012)	23	0	0.72	-	< 0.01	1	1
ERBB signaling pathway (GO:0038127)	9	0	0.28	-	< 0.01	1	1
cellular process involved in reproduction in multicellular organism (GO:0022412)	17	0	0.53	-	< 0.01	1	1
clathrin-dependent endocytosis (GO:0072583)	16	0	0.5	-	< 0.01	1	1
T cell activation involved in immune response (GO:0002286)	4	0	0.13	-	< 0.01	1	1
lymphocyte activation involved in immune response (GO:0002285)	6	0	0.19	-	< 0.01	1	1
cholesterol transport (GO:0030301)	1	0	0.03	-	< 0.01	1	1
positive regulation of cation channel activity (GO:2001259)	6	0	0.19	-	< 0.01	1	1
regulation of cation channel activity (GO:2001257)	26	0	0.81	-	< 0.01	1	1
response to steroid hormone (GO:0048545)	4	0	0.13	-	< 0.01	1	1
skeletal muscle contraction (GO:0003009)	7	0	0.22	-	< 0.01	1	1
protein processing involved in protein targeting to mitochondrion (GO:0006627)	2	0	0.06	-	< 0.01	1	1
heart morphogenesis (GO:0003007)	6	0	0.19	-	< 0.01	1	1
negative regulation of chromosome organization (GO:2001251)	15	0	0.47	-	< 0.01	1	1
developmental process involved in reproduction (GO:0003006)	25	0	0.78	-	< 0.01	1	1
protein targeting to peroxisome (GO:0006625)	10	0	0.31	-	< 0.01	1	1
vacuolar protein processing (GO:0006624)	3	0	0.09	-	< 0.01	1	1
protein targeting to vacuole (GO:0006623)	19	0	0.59	-	< 0.01	1	1
protein targeting to lysosome (GO:0006622)	6	0	0.19	-	< 0.01	1	1
negative regulation of cell-cell adhesion (GO:0022408)	6	0	0.19	-	< 0.01	1	1
posttranslational protein targeting to endoplasmic reticulum membrane (GO:0006620)	5	0	0.16	-	< 0.01	1	1
negative regulation of mitotic cell cycle phase transition (GO:1901991)	18	0	0.56	-	< 0.01	1	1
regulation of mitotic cell cycle phase transition (GO:1901990)	34	0	1.06	-	< 0.01	0.626	1
muscle structure development (GO:0061061)	30	0	0.94	-	< 0.01	1	1
cell cycle phase (GO:0022403)	29	0	0.91	-	< 0.01	1	1
negative regulation of cell cycle phase transition (GO:1901988)	18	0	0.56	-	< 0.01	1	1
regulation of cell cycle phase transition (GO:1901987)	38	0	1.19	-	< 0.01	0.631	1
interstrand cross-link repair (GO:0036297)	9	0	0.28	-	< 0.01	1	1
protein targeting to membrane (GO:0006612)	26	0	0.81	-	< 0.01	1	1
response to osmotic stress (GO:0006970)	2	0	0.06	-	< 0.01	1	1
cell activation involved in immune response (GO:0002263)	13	0	0.41	-	< 0.01	1	1
regulation of cellular pH (GO:0030641)	13	0	0.41	-	< 0.01	1	1
positive regulation of extrinsic apoptotic signaling pathway (GO:2001238)	2	0	0.06	-	< 0.01	1	1
negative regulation of extrinsic apoptotic signaling pathway (GO:2001237)	8	0	0.25	-	< 0.01	1	1
regulation of extrinsic apoptotic signaling pathway (GO:2001236)	10	0	0.31	-	< 0.01	1	1
cellular response to osmotic stress (GO:0071470)	1	0	0.03	-	< 0.01	1	1
organic hydroxy compound biosynthetic process (GO:1901617)	25	0	0.78	-	< 0.01	1	1
G2/M transition of mitotic cell cycle (GO:0000086)	15	0	0.47	-	< 0.01	1	1
positive regulation of cell motility (GO:2000147)	32	0	1	-	< 0.01	0.626	1
negative regulation of cell motility (GO:2000146)	10	0	0.31	-	< 0.01	1	1
positive regulation of DNA-templated transcription, initiation (GO:2000144)	1	0	0.03	-	< 0.01	1	1
G1/S transition of mitotic cell cycle (GO:0000082)	21	0	0.66	-	< 0.01	1	1
regulation of DNA-templated transcription, initiation (GO:2000142)	2	0	0.06	-	< 0.01	1	1
regulation of wound healing (GO:0061041)	4	0	0.13	-	< 0.01	1	1
amino sugar catabolic process (GO:0046348)	4	0	0.13	-	< 0.01	1	1
production of miRNAs involved in gene silencing by miRNA (GO:0035196)	7	0	0.22	-	< 0.01	1	1
activation of immune response (GO:0002253)	25	0	0.78	-	< 0.01	1	1
gene silencing by miRNA (GO:0035195)	10	0	0.31	-	< 0.01	1	1
protein K48-linked deubiquitination (GO:0071108)	6	0	0.19	-	< 0.01	1	1
post-transcriptional gene silencing by RNA (GO:0035194)	13	0	0.41	-	< 0.01	1	1
adaptive immune response (GO:0002250)	17	0	0.53	-	< 0.01	1	1
spermatid differentiation (GO:0048515)	6	0	0.19	-	< 0.01	1	1
blood vessel morphogenesis (GO:0048514)	25	0	0.78	-	< 0.01	1	1
humoral immune response (GO:0006959)	17	0	0.53	-	< 0.01	1	1
rhythmic process (GO:0048511)	13	0	0.41	-	< 0.01	1	1
complement activation (GO:0006956)	3	0	0.09	-	< 0.01	1	1
multicellular organismal homeostasis (GO:0048871)	9	0	0.28	-	< 0.01	1	1
DNA damage checkpoint (GO:0000077)	21	0	0.66	-	< 0.01	1	1
DNA replication checkpoint (GO:0000076)	10	0	0.31	-	< 0.01	1	1
amino acid transmembrane transport (GO:0003333)	24	0	0.75	-	< 0.01	1	1
cell cycle checkpoint (GO:0000075)	34	0	1.06	-	< 0.01	0.626	1
negative regulation of G1/S transition of mitotic cell cycle (GO:2000134)	2	0	0.06	-	< 0.01	1	1
positive regulation of JNK cascade (GO:0046330)	16	0	0.5	-	< 0.01	1	1
syncytium formation (GO:0006949)	2	0	0.06	-	< 0.01	1	1
stem cell differentiation (GO:0048863)	16	0	0.5	-	< 0.01	1	1
striated muscle contraction (GO:0006941)	10	0	0.31	-	< 0.01	1	1
response to molecule of bacterial origin (GO:0002237)	16	0	0.5	-	< 0.01	1	1
regulation of JNK cascade (GO:0046328)	20	0	0.63	-	< 0.01	1	1
phospholipid transport (GO:0015914)	19	0	0.59	-	< 0.01	1	1
smooth muscle contraction (GO:0006939)	4	0	0.13	-	< 0.01	1	1
regulation of muscle contraction (GO:0006937)	4	0	0.13	-	< 0.01	1	1
inorganic anion transmembrane transport (GO:0098661)	21	0	0.66	-	< 0.01	1	1
muscle contraction (GO:0006936)	23	0	0.72	-	< 0.01	1	1
determination of heart left/right asymmetry (GO:0061371)	5	0	0.16	-	< 0.01	1	1
toll-like receptor signaling pathway (GO:0002224)	10	0	0.31	-	< 0.01	1	1
pattern recognition receptor signaling pathway (GO:0002221)	10	0	0.31	-	< 0.01	1	1
long-chain fatty acid transport (GO:0015909)	4	0	0.13	-	< 0.01	1	1
anion transmembrane transport (GO:0098656)	56	0	1.75	-	< 0.01	0.418	1
activation of innate immune response (GO:0002218)	4	0	0.13	-	< 0.01	1	1
regulation of signaling receptor activity (GO:0010469)	14	0	0.44	-	< 0.01	1	1
mRNA-containing ribonucleoprotein complex export from nucleus (GO:0071427)	22	0	0.69	-	< 0.01	1	1
ATP-dependent chromatin remodeling (GO:0043044)	18	0	0.56	-	< 0.01	1	1
male sex differentiation (GO:0046661)	2	0	0.06	-	< 0.01	1	1
protein localization to Golgi apparatus (GO:0034067)	9	0	0.28	-	< 0.01	1	1
establishment of spindle orientation (GO:0051294)	6	0	0.19	-	< 0.01	1	1
cell-cell junction organization (GO:0045216)	30	0	0.94	-	< 0.01	1	1
establishment of spindle localization (GO:0051293)	10	0	0.31	-	< 0.01	1	1
activation of cysteine-type endopeptidase activity involved in apoptotic process (GO:0006919)	10	0	0.31	-	< 0.01	1	1
sarcomere organization (GO:0045214)	5	0	0.16	-	< 0.01	1	1
very long-chain fatty acid metabolic process (GO:0000038)	19	0	0.59	-	< 0.01	1	1
calcium ion transmembrane import into cytosol (GO:0097553)	18	0	0.56	-	< 0.01	1	1
carboxylic acid transmembrane transport (GO:1905039)	28	0	0.88	-	< 0.01	1	1
somatic diversification of immune receptors via germline recombination within a single locus (GO:0002562)	3	0	0.09	-	< 0.01	1	1
somatic diversification of immune receptors (GO:0002200)	3	0	0.09	-	< 0.01	1	1
positive regulation of transcription initiation from RNA polymerase II promoter (GO:0060261)	1	0	0.03	-	< 0.01	1	1
lymphocyte proliferation (GO:0046651)	15	0	0.47	-	< 0.01	1	1
regulation of transcription initiation from RNA polymerase II promoter (GO:0060260)	2	0	0.06	-	< 0.01	1	1
cellular response to BMP stimulus (GO:0071773)	26	0	0.81	-	< 0.01	1	1
response to BMP (GO:0071772)	26	0	0.81	-	< 0.01	1	1
negative regulation of sequestering of calcium ion (GO:0051283)	10	0	0.31	-	< 0.01	1	1
regulation of sequestering of calcium ion (GO:0051282)	11	0	0.34	-	< 0.01	1	1
chromatin organization involved in negative regulation of transcription (GO:0097549)	24	0	0.75	-	< 0.01	1	1
cellular response to organic cyclic compound (GO:0071407)	17	0	0.53	-	< 0.01	1	1
regulation of release of sequestered calcium ion into cytosol (GO:0051279)	2	0	0.06	-	< 0.01	1	1
central nervous system neuron differentiation (GO:0021953)	1	0	0.03	-	< 0.01	1	1
positive regulation of cellular component movement (GO:0051272)	33	0	1.03	-	< 0.01	0.626	1
negative regulation of cellular component movement (GO:0051271)	22	0	0.69	-	< 0.01	1	1
cellular alcohol metabolic process (GO:0044107)	1	0	0.03	-	< 0.01	1	1
anatomical structure homeostasis (GO:0060249)	32	0	1	-	< 0.01	0.626	1
alpha-beta T cell differentiation (GO:0046632)	2	0	0.06	-	< 0.01	1	1
protein localization to cell surface (GO:0034394)	4	0	0.13	-	< 0.01	1	1
positive regulation of stress-activated protein kinase signaling cascade (GO:0070304)	18	0	0.56	-	< 0.01	1	1
regulation of stress-activated protein kinase signaling cascade (GO:0070302)	24	0	0.75	-	< 0.01	1	1
regulation of leukocyte proliferation (GO:0070663)	11	0	0.34	-	< 0.01	1	1
leukocyte proliferation (GO:0070661)	15	0	0.47	-	< 0.01	1	1
regulation of autophagosome assembly (GO:2000785)	6	0	0.19	-	< 0.01	1	1
centriole replication (GO:0007099)	11	0	0.34	-	< 0.01	1	1
nuclear migration (GO:0007097)	4	0	0.13	-	< 0.01	1	1
regulation of exit from mitosis (GO:0007096)	2	0	0.06	-	< 0.01	1	1
mitotic G2 DNA damage checkpoint (GO:0007095)	5	0	0.16	-	< 0.01	1	1
mitotic spindle assembly checkpoint (GO:0007094)	6	0	0.19	-	< 0.01	1	1
regulation of mitotic spindle organization (GO:0060236)	2	0	0.06	-	< 0.01	1	1
mitotic cell cycle checkpoint (GO:0007093)	26	0	0.81	-	< 0.01	1	1
metaphase/anaphase transition of mitotic cell cycle (GO:0007091)	10	0	0.31	-	< 0.01	1	1
positive regulation of immunoglobulin mediated immune response (GO:0002891)	3	0	0.09	-	< 0.01	1	1
neurotransmitter receptor transport to postsynaptic membrane (GO:0098969)	6	0	0.19	-	< 0.01	1	1
positive regulation of RNA polymerase II transcription preinitiation complex assembly (GO:0045899)	1	0	0.03	-	< 0.01	1	1
purine nucleoside metabolic process (GO:0042278)	6	0	0.19	-	< 0.01	1	1
negative regulation of lymphocyte activation (GO:0051250)	7	0	0.22	-	< 0.01	1	1
plasma lipoprotein particle clearance (GO:0034381)	1	0	0.03	-	< 0.01	1	1
cell-cell fusion (GO:0140253)	2	0	0.06	-	< 0.01	1	1
regulation of mitotic nuclear division (GO:0007088)	18	0	0.56	-	< 0.01	1	1
regulation of metaphase/anaphase transition of cell cycle (GO:1902099)	9	0	0.28	-	< 0.01	1	1
leukocyte differentiation (GO:0002521)	10	0	0.31	-	< 0.01	1	1
forebrain development (GO:0030900)	6	0	0.19	-	< 0.01	1	1
vitamin transmembrane transport (GO:0035461)	1	0	0.03	-	< 0.01	1	1
mitotic metaphase plate congression (GO:0007080)	8	0	0.25	-	< 0.01	1	1
negative regulation of multicellular organismal process (GO:0051241)	32	0	1	-	< 0.01	0.626	1
glucan biosynthetic process (GO:0009250)	8	0	0.25	-	< 0.01	1	1
protein modification by small protein removal (GO:0070646)	51	0	1.6	-	< 0.01	0.408	1
mannosylation (GO:0097502)	6	0	0.19	-	< 0.01	1	1
mitotic chromosome condensation (GO:0007076)	4	0	0.13	-	< 0.01	1	1
neural tube development (GO:0021915)	1	0	0.03	-	< 0.01	1	1
cell cycle DNA replication (GO:0044786)	11	0	0.34	-	< 0.01	1	1
metaphase/anaphase transition of cell cycle (GO:0044784)	10	0	0.31	-	< 0.01	1	1
mitotic sister chromatid cohesion (GO:0007064)	6	0	0.19	-	< 0.01	1	1
peptidyl-arginine methylation (GO:0018216)	2	0	0.06	-	< 0.01	1	1
septin cytoskeleton organization (GO:0032185)	3	0	0.09	-	< 0.01	1	1
peptidyl-tyrosine modification (GO:0018212)	27	0	0.84	-	< 0.01	1	1
stress-activated protein kinase signaling cascade (GO:0031098)	37	0	1.16	-	< 0.01	0.629	1
oxidative demethylation (GO:0070989)	7	0	0.22	-	< 0.01	1	1
plasma membrane phospholipid scrambling (GO:0017121)	5	0	0.16	-	< 0.01	1	1
positive regulation of protein kinase activity (GO:0045860)	41	0	1.28	-	< 0.01	0.637	1
nuclear DNA replication (GO:0033260)	11	0	0.34	-	< 0.01	1	1
mitotic DNA integrity checkpoint (GO:0044774)	17	0	0.53	-	< 0.01	1	1
cytoskeleton-dependent cytokinesis (GO:0061640)	22	0	0.69	-	< 0.01	1	1
mitotic DNA damage checkpoint (GO:0044773)	15	0	0.47	-	< 0.01	1	1
mitotic cell cycle phase transition (GO:0044772)	57	0	1.78	-	< 0.01	0.421	1
cell cycle phase transition (GO:0044770)	61	0	1.91	-	< 0.01	0.265	1
telomere-telomerase complex assembly (GO:1905324)	5	0	0.16	-	< 0.01	1	1
protein transport to vacuole involved in ubiquitin-dependent protein catabolic process via the multivesicular body sorting pathway (GO:0043328)	3	0	0.09	-	< 0.01	1	1
cell cycle arrest (GO:0007050)	9	0	0.28	-	< 0.01	1	1
post-translational protein modification (GO:0043687)	4	0	0.13	-	< 0.01	1	1
cartilage development (GO:0051216)	7	0	0.22	-	< 0.01	1	1
nucleotide-sugar metabolic process (GO:0009225)	6	0	0.19	-	< 0.01	1	1
neuron migration (GO:0001764)	9	0	0.28	-	< 0.01	1	1
morphogenesis of a branching structure (GO:0001763)	1	0	0.03	-	< 0.01	1	1
protein K11-linked ubiquitination (GO:0070979)	3	0	0.09	-	< 0.01	1	1
response to type I interferon (GO:0034340)	6	0	0.19	-	< 0.01	1	1
pH reduction (GO:0045851)	7	0	0.22	-	< 0.01	1	1
protein localization to endoplasmic reticulum (GO:0070972)	18	0	0.56	-	< 0.01	1	1
aerobic electron transport chain (GO:0019646)	5	0	0.16	-	< 0.01	1	1
cell-substrate junction assembly (GO:0007044)	3	0	0.09	-	< 0.01	1	1
cell-cell junction assembly (GO:0007043)	23	0	0.72	-	< 0.01	1	1
lysosomal transport (GO:0007041)	17	0	0.53	-	< 0.01	1	1
release of sequestered calcium ion into cytosol (GO:0051209)	9	0	0.28	-	< 0.01	1	1
lysosome organization (GO:0007040)	9	0	0.28	-	< 0.01	1	1
sequestering of calcium ion (GO:0051208)	11	0	0.34	-	< 0.01	1	1
mitochondrial calcium ion homeostasis (GO:0051560)	7	0	0.22	-	< 0.01	1	1
negative regulation of mitotic metaphase/anaphase transition (GO:0045841)	6	0	0.19	-	< 0.01	1	1
positive regulation of mitotic nuclear division (GO:0045840)	5	0	0.16	-	< 0.01	1	1
ERAD pathway (GO:0036503)	31	0	0.97	-	< 0.01	1	1
protein catabolic process in the vacuole (GO:0007039)	7	0	0.22	-	< 0.01	1	1
meiosis I cell cycle process (GO:0061982)	33	0	1.03	-	< 0.01	0.626	1
protein localization to synapse (GO:0035418)	18	0	0.56	-	< 0.01	1	1
ectoderm development (GO:0007398)	8	0	0.25	-	< 0.01	1	1
vacuolar acidification (GO:0007035)	7	0	0.22	-	< 0.01	1	1
vacuolar transport (GO:0007034)	49	0	1.53	-	< 0.01	0.406	1
skeletal muscle organ development (GO:0060538)	4	0	0.13	-	< 0.01	1	1
muscle tissue development (GO:0060537)	11	0	0.34	-	< 0.01	1	1
endosome organization (GO:0007032)	10	0	0.31	-	< 0.01	1	1
positive regulation of response to biotic stimulus (GO:0002833)	6	0	0.19	-	< 0.01	1	1
peroxisome organization (GO:0007031)	19	0	0.59	-	< 0.01	1	1
Golgi organization (GO:0007030)	40	0	1.25	-	< 0.01	0.635	1
regulation of response to biotic stimulus (GO:0002831)	8	0	0.25	-	< 0.01	1	1
regulation of phosphoprotein phosphatase activity (GO:0043666)	6	0	0.19	-	< 0.01	1	1
cell junction assembly (GO:0034329)	43	0	1.35	-	< 0.01	0.642	1
fertilization (GO:0009566)	6	0	0.19	-	< 0.01	1	1
negative regulation of mitotic nuclear division (GO:0045839)	7	0	0.22	-	< 0.01	1	1
translesion synthesis (GO:0019985)	7	0	0.22	-	< 0.01	1	1
endoplasmic reticulum organization (GO:0007029)	25	0	0.78	-	< 0.01	1	1
activation of protein kinase activity (GO:0032147)	29	0	0.91	-	< 0.01	1	1
positive regulation of adaptive immune response (GO:0002821)	7	0	0.22	-	< 0.01	1	1
mismatch repair (GO:0006298)	11	0	0.34	-	< 0.01	1	1
establishment of planar polarity (GO:0001736)	2	0	0.06	-	< 0.01	1	1
regulation of histone modification (GO:0031056)	9	0	0.28	-	< 0.01	1	1
regulation of adaptive immune response (GO:0002819)	8	0	0.25	-	< 0.01	1	1
response to lipopolysaccharide (GO:0032496)	12	0	0.38	-	< 0.01	1	1
regulation of mitochondrial membrane permeability (GO:0046902)	3	0	0.09	-	< 0.01	1	1
nucleotide-excision repair (GO:0006289)	24	0	0.75	-	< 0.01	1	1
positive regulation of protein kinase B signaling (GO:0051897)	3	0	0.09	-	< 0.01	1	1
gene silencing by RNA (GO:0031047)	13	0	0.41	-	< 0.01	1	1
regulation of protein kinase B signaling (GO:0051896)	6	0	0.19	-	< 0.01	1	1
base-excision repair (GO:0006284)	16	0	0.5	-	< 0.01	1	1
pteridine-containing compound metabolic process (GO:0042558)	13	0	0.41	-	< 0.01	1	1
negative regulation of gene expression, epigenetic (GO:0045814)	18	0	0.56	-	< 0.01	1	1
nucleoside phosphate catabolic process (GO:1901292)	14	0	0.44	-	< 0.01	1	1
protein K48-linked ubiquitination (GO:0070936)	10	0	0.31	-	< 0.01	1	1
myelination (GO:0042552)	10	0	0.31	-	< 0.01	1	1
iron import into cell (GO:0033212)	1	0	0.03	-	< 0.01	1	1
plasma membrane organization (GO:0007009)	19	0	0.59	-	< 0.01	1	1
gastrulation (GO:0007369)	8	0	0.25	-	< 0.01	1	1
determination of left/right symmetry (GO:0007368)	5	0	0.16	-	< 0.01	1	1
telomere maintenance via telomerase (GO:0007004)	5	0	0.16	-	< 0.01	1	1
[truncated: 166 more rows]

## Sheet: STable14
Supplementary Table 14. List of significantly upregulated proteins in HD-iNs compared to ctrl-iNs. Related to Figure 2.
Gene id	Mean CTRL	Mean HD	Log2FC	Shapiro Pvalue - CTRL	Shapiro Pvalue - HD	T	Pvalue	Low conf int	High conf int	type
AACS	21.2064	21.527	0.0216479	0.497526	0.43858	3.28499	0.00698124	0.106618	0.53459	Upregulated
ABCB8	19.8756	20.2734	0.0285922	0.0782639	0.902708	2.7857	0.0275027	0.0590683	0.736604	Upregulated
ABTB2	15.439	16.5034	0.0961812	0.159731	0.919185	3.5069	0.00717693	0.372505	1.75624	Upregulated
ACAA2	25.1263	25.641	0.0292553	0.0655431	0.0902192	2.33324	0.0381946	0.0331235	0.99631	Upregulated
ACTN2	16.5634	16.9644	0.034514	0.264205	0.348612	2.69573	0.0257917	0.0615262	0.740532	Upregulated
ACTR1B	19.5174	19.8927	0.0274747	0.447297	0.728433	2.58303	0.027986	0.0500131	0.700489	Upregulated
AKAP8	19.8231	20.1064	0.0204743	0.594083	0.426511	2.66758	0.0245334	0.0450773	0.521582	Upregulated
ANKHD1	19.1517	19.4368	0.021313	0.447542	0.0826777	3.66095	0.00398052	0.112879	0.45718	Upregulated
APBB1	20.5492	20.8141	0.0184823	0.730554	0.401165	2.3593	0.0369272	0.019099	0.510797	Upregulated
ARHGEF6	19.3646	19.8795	0.0378602	0.494994	0.858618	2.44112	0.0312175	0.0549824	0.974828	Upregulated
ARL2BP	16.7611	17.438	0.0571169	0.434979	0.597912	2.66631	0.0223215	0.116579	1.2372	Upregulated
ARSF	23.0683	24.0611	0.0607914	0.631829	0.435414	2.66832	0.0263504	0.147219	1.8384	Upregulated
ASS1	26.0207	26.6445	0.0341754	0.843044	0.436702	2.8316	0.0175319	0.134025	1.11348	Upregulated
ATP11B	18.1505	18.4304	0.0220802	0.300018	0.834544	2.75244	0.017529	0.0583277	0.501525	Upregulated
ATP2C1	21.5098	21.7004	0.0127283	0.235331	0.772447	2.27519	0.0442381	0.00588327	0.375341	Upregulated
B2M	23.5873	24.1146	0.031899	0.178032	0.956007	3.44972	0.00495259	0.193474	0.861207	Upregulated
BANF1	21.4079	21.6748	0.0178728	0.829134	0.994322	2.18327	0.0499847	2.09743e-05	0.533701	Upregulated
BCAS2	20.7827	21.2086	0.0292666	0.308029	0.211104	2.60196	0.0310732	0.0495669	0.802243	Upregulated
BCL7A	18.5593	19.3164	0.0576836	0.524724	0.590962	3.36238	0.00654964	0.260001	1.25419	Upregulated
BMP3	18.1726	18.9049	0.056989	0.584945	0.330241	2.23764	0.045517	0.0172447	1.44719	Upregulated
BRD7	18.7724	19.0418	0.0205559	0.294187	0.821739	5.29074	0.000198306	0.158316	0.380462	Upregulated
C8orf33	17.3004	17.5534	0.0209428	0.225703	0.35451	2.24732	0.0445913	0.00721207	0.498732	Upregulated
CACYBP	22.2827	22.563	0.018036	0.40245	0.515529	2.65142	0.0211276	0.0499593	0.510679	Upregulated
CALHM5	20.3665	20.602	0.0165836	0.622251	0.463741	2.49144	0.0336446	0.0225932	0.448329	Upregulated
CASC4	23.3358	23.9139	0.0353054	0.707216	0.575248	2.92388	0.0156055	0.135971	1.02026	Upregulated
CCDC51	20.2934	20.5062	0.0150485	0.107706	0.636743	2.55721	0.026144	0.0302565	0.395314	Upregulated
CCM2	17.2902	17.7363	0.0367543	0.713852	0.377655	2.46262	0.0356105	0.0372991	0.854993	Upregulated
CD40	15.7807	17.2728	0.130346	0.811004	0.587124	3.12286	0.0142758	0.389132	2.5952	Upregulated
CD9	23.628	24.3143	0.0413111	0.0727265	0.34177	2.24714	0.0472974	0.0098562	1.36286	Upregulated
CDC40	19.4799	19.7549	0.0202267	0.122935	0.898508	2.48236	0.0396913	0.0168274	0.533239	Upregulated
CHM	19.1698	19.4674	0.0222242	0.791159	0.11587	2.61451	0.0230505	0.0488302	0.54635	Upregulated
CLPX	20.5956	20.9424	0.0240878	0.779616	0.997844	3.44936	0.00491211	0.127357	0.566162	Upregulated
CLTA	23.3818	23.4765	0.00583237	0.0733427	0.838159	2.84892	0.0184652	0.0199107	0.169523	Upregulated
COG1	21.4215	21.662	0.0161097	0.37117	0.403014	3.57871	0.00419962	0.0929537	0.388129	Upregulated
COL4A1	19.7772	20.5383	0.0544792	0.327983	0.212062	2.44931	0.036983	0.0573716	1.46485	Upregulated
COL6A2	19.5918	20.0648	0.0344113	0.82997	0.752291	3.57328	0.00443972	0.181254	0.764592	Upregulated
COQ7	18.0899	18.4233	0.0263454	0.749214	0.943969	2.6429	0.0229986	0.0554988	0.61126	Upregulated
COQ8A	17.9795	19.029	0.0818488	0.287031	0.196881	2.82504	0.0241554	0.180593	1.91845	Upregulated
COQ8B	18.3123	18.717	0.0315418	0.373744	0.358666	2.49439	0.031429	0.0439341	0.765609	Upregulated
COQ9	19.8073	20.2286	0.0303621	0.421639	0.281816	3.22853	0.00727782	0.136828	0.705713	Upregulated
CPS1	22.3871	22.6304	0.0155919	0.359345	0.325738	2.3114	0.0420766	0.0104855	0.476034	Upregulated
CPSF4	17.6714	18.3657	0.0555957	0.0698788	0.605623	2.49023	0.0300684	0.0804671	1.30809	Upregulated
CRELD2	21.6374	21.9757	0.022385	0.73042	0.549486	2.49008	0.0298129	0.039692	0.636998	Upregulated
CSNK2B	21.559	21.7657	0.0137679	0.271551	0.133553	2.28165	0.0423424	0.0084666	0.404984	Upregulated
CSTF1	20.8788	21.1704	0.020014	0.598733	0.0992487	2.47228	0.0295584	0.0343193	0.549005	Upregulated
CTBP1	22.1877	22.3599	0.011157	0.247232	0.0607955	3.78573	0.00263759	0.0730138	0.271492	Upregulated
CTBP2	22.2216	22.5071	0.0184193	0.868613	0.453052	2.72851	0.0197875	0.0549272	0.51613	Upregulated
CTDSP1	18.1944	18.444	0.0196544	0.207639	0.367578	2.67426	0.0216621	0.0441169	0.455014	Upregulated
CUL1	23.0385	23.1831	0.00902917	0.4267	0.878648	2.62329	0.0222675	0.0244917	0.264787	Upregulated
CUX1	19.9962	20.2298	0.0167547	0.350052	0.251087	5.16708	0.000521709	0.1319	0.335258	Upregulated
CYFIP2	21.588	21.8656	0.0184343	0.790149	0.474485	2.56915	0.0291256	0.034941	0.520288	Upregulated
DCPS	23.4865	23.7935	0.0187375	0.124706	0.363157	3.88887	0.00278964	0.13208	0.481975	Upregulated
DDX50	20.1794	20.4068	0.0161682	0.974715	0.344787	2.31612	0.0398862	0.0124708	0.44237	Upregulated
DDX51	17.7129	17.9577	0.0197993	0.958441	0.615327	2.23628	0.0478834	0.00273885	0.486792	Upregulated
DDX52	18.5926	18.8522	0.020001	0.92562	0.100041	2.30995	0.0395399	0.0146533	0.504459	Upregulated
DENND4C	20.094	20.5455	0.0320588	0.34552	0.664482	3.19112	0.00826328	0.141317	0.761714	Upregulated
DHX36	21.0831	21.248	0.011239	0.625407	0.703568	3.11501	0.0131243	0.0442823	0.285487	Upregulated
DHX9	26.0796	26.366	0.015752	0.176568	0.651824	2.34832	0.0381987	0.018578	0.554042	Upregulated
DIABLO	21.0223	21.3424	0.0217961	0.402029	0.998951	2.32622	0.0383629	0.0202272	0.619803	Upregulated
DLD	24.7313	24.9878	0.0148879	0.115571	0.387043	2.5383	0.0321554	0.0273858	0.485687	Upregulated
DNAJC10	23.5246	23.7665	0.014755	0.439073	0.902351	2.49192	0.0287761	0.0297898	0.453869	Upregulated
DNM2	16.7814	17.3904	0.051431	0.820745	0.700649	2.44235	0.0324037	0.0611297	1.15694	Upregulated
DNPEP	24.2102	24.3223	0.0066652	0.991969	0.0576682	2.91351	0.0130324	0.0282421	0.195976	Upregulated
DOCK9	21.3669	21.5991	0.0155965	0.149228	0.108983	2.74771	0.0182388	0.0472678	0.417219	Upregulated
DPH5	17.1686	17.6716	0.0416572	0.873994	0.0790711	2.30484	0.0425668	0.0202883	0.985637	Upregulated
ECE1	21.0167	21.3004	0.0193402	0.484754	0.959419	2.3278	0.0460586	0.00621375	0.561066	Upregulated
EIF2A	22.7158	22.9024	0.0118063	0.606049	0.89463	2.29661	0.0454221	0.00465342	0.368661	Upregulated
EIF3C	24.2795	24.3915	0.00663641	0.395249	0.262792	2.27443	0.0490297	0.000590156	0.223296	Upregulated
ELAC2	21.0056	21.3017	0.0202004	0.378092	0.424467	2.1806	0.0499167	0.000126595	0.592244	Upregulated
ELOVL5	19.8656	20.3813	0.0369694	0.993333	0.549721	2.74265	0.0194009	0.101004	0.930278	Upregulated
ERMP1	21.6176	22.0788	0.0304567	0.915939	0.540589	2.5311	0.0282266	0.0593513	0.863087	Upregulated
EXOSC1	18.7128	18.9956	0.0216344	0.0533342	0.767281	2.92366	0.0149429	0.0677633	0.497695	Upregulated
EXOSC4	18.7908	19.2562	0.0352937	0.0768335	0.60755	3.08307	0.0117585	0.128425	0.802301	Upregulated
EXOSC6	20.1434	20.5325	0.0276084	0.936666	0.584213	3.18497	0.0100208	0.116041	0.662335	Upregulated
FBL	24.7844	25.0959	0.0180223	0.3649	0.985178	2.48233	0.0306451	0.0349689	0.588131	Upregulated
FIS1	21.7075	21.8983	0.0126259	0.652733	0.595459	2.56219	0.0285507	0.0245666	0.357054	Upregulated
FTO	21.7892	22.149	0.0236285	0.213731	0.694409	2.39218	0.0439136	0.0125436	0.707061	Upregulated
FTSJ3	21.6014	21.9533	0.0233175	0.92223	0.971165	2.77364	0.0175581	0.0738947	0.630041	Upregulated
FUK	18.9769	19.268	0.0219618	0.231835	0.750804	2.20519	0.0487247	0.00192882	0.580253	Upregulated
GBF1	22.9488	23.1423	0.0121156	0.118642	0.812072	2.68568	0.0234237	0.0323239	0.35474	Upregulated
GLB1	24.8465	25.0704	0.0129461	0.459229	0.731693	2.58569	0.0409132	0.012756	0.435172	Upregulated
GLRX5	17.9759	18.5663	0.046625	0.893431	0.223521	2.41347	0.0415419	0.0287369	1.15213	Upregulated
GMPR2	21.4762	21.5654	0.00597948	0.87118	0.1496	2.47031	0.0303681	0.0100872	0.168305	Upregulated
GMPS	23.4046	23.6507	0.0150955	0.673952	0.48906	2.75726	0.0227076	0.0434475	0.448906	Upregulated
GNAZ	19.6598	20.8187	0.0826344	0.189433	0.338681	2.45922	0.0423458	0.0524302	2.26546	Upregulated
GOLGA4	23.2631	23.4036	0.00868811	0.252948	0.0670842	2.43159	0.0400802	0.00806528	0.272967	Upregulated
GORASP2	22.9477	23.1076	0.010018	0.522227	0.489025	2.73623	0.018367	0.032266	0.287538	Upregulated
GOSR2	21.1088	21.2868	0.0121141	0.0605359	0.683711	2.37654	0.0366086	0.0132597	0.342727	Upregulated
GPSM1	19.7984	20.0685	0.0195493	0.616656	0.913554	3.37165	0.00884945	0.0874502	0.452759	Upregulated
GSPT2	18.6242	18.8602	0.0181675	0.718993	0.134456	2.32012	0.0422465	0.010011	0.462015	Upregulated
GTF2E1	19.5299	19.7399	0.0154309	0.461042	0.171842	2.3238	0.0398298	0.0116305	0.408391	Upregulated
GTF2E2	19.4978	19.9349	0.0319805	0.565615	0.971071	2.37837	0.0367466	0.0322659	0.841812	Upregulated
GTF3C4	21.2298	21.3836	0.0104168	0.983295	0.252368	3.68358	0.00342694	0.062257	0.245427	Upregulated
GUF1	18.1716	18.6865	0.0403106	0.156379	0.92293	3.32402	0.0104826	0.15767	0.872124	Upregulated
H2AFX	22.5154	22.9392	0.0269069	0.369291	0.393766	2.51819	0.0275037	0.0559236	0.7918	Upregulated
H2AFY2	24.532	25.2367	0.0408574	0.394694	0.238873	2.79117	0.0258176	0.112316	1.29705	Upregulated
HDAC3	18.6605	19.1591	0.0380458	0.817567	0.353185	2.18654	0.0493284	0.001722	0.995574	Upregulated
HIST1H1B	24.5952	25.0459	0.0261944	0.379947	0.276721	2.24278	0.0449399	0.0119978	0.88929	Upregulated
HIST1H1E	27.5199	27.9891	0.0243871	0.637284	0.347504	2.23225	0.0462138	0.00931941	0.928976	Upregulated
HIST1H4A	29.5567	29.9431	0.0187377	0.199582	0.10187	3.11704	0.010396	0.111768	0.661001	Upregulated
HIST2H2BF	29.0366	29.3735	0.0166398	0.727215	0.564108	2.72415	0.0189283	0.066467	0.607216	Upregulated
HIST3H2BB	17.2317	17.4395	0.0172942	0.2337	0.40462	2.21607	0.0475438	0.00266109	0.412954	Upregulated
HNRNPA3	26.0759	26.3259	0.0137646	0.379668	0.8113	2.32303	0.0415273	0.0115828	0.488372	Upregulated
HNRNPF	22.8356	23.0982	0.0164966	0.0566736	0.673486	2.2101	0.0476254	0.00323944	0.521987	Upregulated
HPCAL1	22.6011	23.4121	0.0508628	0.357672	0.696686	2.61734	0.0270823	0.114104	1.50794	Upregulated
HSDL1	21.3141	21.8216	0.0339502	0.502151	0.891787	2.87258	0.0228972	0.093043	0.922	Upregulated
HSPB11	19.7851	19.9711	0.0135007	0.865368	0.778761	2.38909	0.0345274	0.0160381	0.355996	Upregulated
IBA57	18.2025	18.8547	0.0507885	0.418197	0.665792	2.29619	0.0483462	0.00592586	1.2985	Upregulated
IFNGR1	17.6847	18.0526	0.0297094	0.482796	0.288251	2.37786	0.0358076	0.0290124	0.706898	Upregulated
IGFBP5	21.8024	22.0677	0.0174481	0.164184	0.884318	2.33307	0.039081	0.0158256	0.514737	Upregulated
IGSF8	17.2801	18.4151	0.0917778	0.775484	0.968101	2.33099	0.0380554	0.073779	2.19623	Upregulated
ILF2	24.7347	24.9838	0.0144536	0.10954	0.681404	2.52856	0.0265904	0.0343066	0.463791	Upregulated
IMP3	19.9194	20.2099	0.0208875	0.0665768	0.125095	2.80921	0.0158175	0.0651032	0.515885	Upregulated
IMP4	17.8574	18.0639	0.0165824	0.204836	0.736399	2.33904	0.0411171	0.01011	0.402767	Upregulated
IMPAD1	22.2749	22.5151	0.0154789	0.914986	0.25774	3.37004	0.00575362	0.0845001	0.396055	Upregulated
INTS5	17.3739	17.6834	0.0254712	0.931388	0.370062	2.47298	0.0313532	0.0333589	0.585573	Upregulated
INTS7	19.6379	20.31	0.0485498	0.145526	0.80985	3.89547	0.00233826	0.29396	1.05025	Upregulated
INTS9	17.6431	18.1169	0.0382278	0.650544	0.8187	2.60158	0.0249053	0.0721752	0.87532	Upregulated
KDM3B	18.3158	18.8186	0.0390667	0.755257	0.46121	2.68195	0.0216735	0.0891309	0.916369	Upregulated
KDM5B	16.6254	17.2641	0.0543853	0.351975	0.499167	3.24401	0.0136485	0.175667	1.10171	Upregulated
KIAA2013	20.7302	20.9202	0.0131561	0.0811017	0.598826	2.68882	0.0201335	0.0355361	0.344277	Upregulated
LEMD2	22.916	23.1445	0.0143106	0.836896	0.833544	2.49074	0.0336087	0.0219582	0.434928	Upregulated
LEO1	18.9515	19.4177	0.0350602	0.111523	0.289391	2.45301	0.039248	0.0292643	0.903133	Upregulated
LMOD1	16.6942	17.2182	0.044583	0.297424	0.860257	5.01695	0.000300682	0.296402	0.751494	Upregulated
LONP2	16.3897	16.7514	0.0314939	0.542278	0.355309	2.3224	0.0429834	0.0139331	0.709506	Upregulated
LRRFIP1	17.8944	18.6435	0.0591643	0.999911	0.307198	2.5803	0.0293694	0.0937188	1.40448	Upregulated
LRSAM1	20.8941	21.1792	0.0195536	0.196148	0.155769	2.52988	0.0271262	0.0384386	0.531794	Upregulated
LZTS2	17.5706	18.062	0.0397947	0.200492	0.727303	3.35723	0.00673971	0.167669	0.815145	Upregulated
MADD	14.4659	15.1021	0.0620905	0.722805	0.769981	3.85535	0.00289932	0.27097	1.00137	Upregulated
MEPCE	19.1773	19.4076	0.0172238	0.144672	0.817677	2.57144	0.02889	0.0293329	0.431313	Upregulated
MFN1	19.4488	19.7635	0.0231584	0.244871	0.508399	4.05248	0.00232745	0.141613	0.487816	Upregulated
MIOS	20.4108	20.6779	0.0187623	0.568721	0.298157	2.98539	0.0143824	0.0664569	0.467897	Upregulated
MKLN1	16.985	17.5682	0.0487029	0.812708	0.711348	2.67349	0.0303108	0.0727711	1.09358	Upregulated
MOCS2	18.5808	19.1566	0.0440267	0.519538	0.367367	2.60572	0.0306123	0.068685	1.08286	Upregulated
MOGS	25.1429	25.2633	0.00689143	0.744018	0.875005	2.66338	0.0319039	0.013799	0.22698	Upregulated
MPDU1	20.6423	20.8985	0.0177995	0.118554	0.509442	2.26072	0.0431702	0.00926377	0.503246	Upregulated
MRPL12	20.5889	20.9504	0.0251098	0.469159	0.733211	2.63174	0.0246966	0.0562676	0.666696	Upregulated
MRPL20	22.8408	23.0299	0.0118978	0.0822399	0.708286	2.39887	0.0405319	0.0101937	0.368097	Upregulated
MRPS33	18.6478	19.28	0.048095	0.516747	0.09869	2.19615	0.0486482	0.00441267	1.25986	Upregulated
MRTO4	21.9813	22.1228	0.00925551	0.836948	0.375301	2.56806	0.0262912	0.0200998	0.262846	Upregulated
MTCH2	24.5566	24.7037	0.00861894	0.253906	0.673509	2.44113	0.0311074	0.0158006	0.278489	Upregulated
MTREX	21.3592	21.6726	0.0210102	0.423794	0.215086	3.06454	0.0099933	0.0901335	0.536535	Upregulated
MVP	26.0138	26.3711	0.0196793	0.324667	0.75388	2.46932	0.0383155	0.0245156	0.690039	Upregulated
MXRA8	20.2393	20.5239	0.0201453	0.843232	0.267725	2.73919	0.018943	0.0564775	0.512718	Upregulated
NAA25	20.0867	20.3546	0.0191113	0.160944	0.559859	3.45165	0.00490863	0.098443	0.437274	Upregulated
NCAM1	19.7472	20.6054	0.0613751	0.96506	0.860788	2.29192	0.0434113	0.030524	1.68589	Upregulated
NEPRO	17.0407	17.3483	0.0258138	0.576884	0.226474	2.5789	0.024848	0.0464864	0.56881	Upregulated
NFXL1	18.7444	18.9617	0.0166274	0.695041	0.297605	3.00595	0.0109925	0.0597128	0.374854	Upregulated
NIPBL	19.7714	20.0747	0.0219647	0.963955	0.881974	3.82358	0.00284482	0.128636	0.477998	Upregulated
NKIRAS1	15.8417	16.5307	0.0614276	0.749959	0.650291	2.72209	0.030367	0.0875554	1.2906	Upregulated
NOMO1	17.9134	18.4589	0.0432807	0.0725609	0.18525	2.49416	0.0389757	0.0358368	1.05524	Upregulated
NRCAM	21.3949	21.8201	0.0283878	0.152815	0.0976434	2.2155	0.0485329	0.00326068	0.84705	Upregulated
NT5DC3	19.1408	20.2049	0.0780533	0.0533891	0.475205	2.61597	0.0258671	0.157186	1.971	Upregulated
NUDT21	22.3666	22.6932	0.0209151	0.197675	0.500756	2.7318	0.0208171	0.060843	0.59239	Upregulated
NXF1	21.5902	21.8835	0.0194645	0.0989507	0.647196	2.31337	0.0408305	0.0145944	0.571935	Upregulated
NXT1	18.9136	19.3821	0.0352958	0.0694011	0.795454	2.79752	0.018759	0.0956843	0.841179	Upregulated
OSGEP	20.6319	20.9153	0.0196848	0.150193	0.321117	2.62391	0.0230434	0.046716	0.520163	Upregulated
PADI2	24.9377	26.1543	0.068716	0.253818	0.589476	2.46903	0.0444471	0.0403922	2.39268	Upregulated
PARVB	17.3641	18.3907	0.0828691	0.882823	0.11971	2.63992	0.0230478	0.170381	1.88283	Upregulated
PBRM1	19.5129	19.737	0.0164743	0.398567	0.899701	2.24898	0.0479028	0.00250479	0.445691	Upregulated
PDHX	21.6365	21.9612	0.0214932	0.235376	0.244747	2.40339	0.0337161	0.0296392	0.619865	Upregulated
PFDN1	21.9866	22.1344	0.00966718	0.711329	0.92843	2.22915	0.0457599	0.00327753	0.292366	Upregulated
PFDN4	18.2975	18.5989	0.0235668	0.786877	0.409726	2.35717	0.043094	0.01166	0.59104	Upregulated
PHF6	19.8267	20.1911	0.0262724	0.4969	0.0723601	2.78007	0.0175389	0.0767353	0.651994	Upregulated
POLR2C	19.6386	19.9137	0.0200708	0.713578	0.612546	2.34089	0.0395615	0.0157817	0.534463	Upregulated
POP7	17.1745	17.5372	0.0301529	0.184875	0.11546	2.80936	0.0174638	0.0774404	0.648021	Upregulated
PPP2R1B	18.8562	19.2415	0.0291827	0.709502	0.957322	4.66469	0.000809613	0.202104	0.568507	Upregulated
PPP2R5E	21.2701	21.5735	0.0204332	0.526585	0.832015	2.20016	0.0496036	0.000624542	0.606169	Upregulated
PRMT5	23.1433	23.3257	0.0113228	0.147645	0.715449	2.3784	0.0442776	0.00593791	0.358767	Upregulated
PRPH	16.8748	18.4479	0.128583	0.12103	0.20209	2.45127	0.0353638	0.132898	3.01323	Upregulated
PSMC1	24.3776	24.4552	0.00458557	0.511013	0.246941	2.91111	0.0179183	0.0169712	0.138243	Upregulated
PTAR1	19.6134	19.9082	0.0215252	0.42665	0.749963	3.67743	0.00337322	0.119357	0.470301	Upregulated
PTMA	23.1972	23.56	0.0223911	0.617836	0.841166	2.32323	0.0385409	0.0225546	0.703117	Upregulated
PTMS	22.9595	23.4778	0.0322075	0.903337	0.790615	2.5377	0.0270726	0.0702997	0.966349	Upregulated
PTPRS	17.2445	17.5555	0.0257809	0.624977	0.159625	2.43829	0.033413	0.0294258	0.592432	Upregulated
PXYLP1	18.0542	18.6988	0.0506077	0.69192	0.196938	3.12569	0.0116348	0.180839	1.10827	Upregulated
PYGB	25.8952	26.3061	0.0227115	0.223575	0.816445	2.24255	0.0468512	0.00684518	0.814912	Upregulated
QKI	22.3857	22.5978	0.0136099	0.477679	0.571366	2.20264	0.0483494	0.00181453	0.42254	Upregulated
RABGGTB	18.9849	19.2777	0.02208	0.886635	0.459203	4.21206	0.00330161	0.131035	0.454552	Upregulated
RBM3	20.4649	20.9495	0.0337663	0.697832	0.256317	2.64325	0.0245076	0.0763637	0.892896	Upregulated
RBM38	16.1156	16.8086	0.0607416	0.841661	0.286879	2.4075	0.0461312	0.0155944	1.3704	Upregulated
RBM42	18.8332	19.4553	0.0468818	0.306464	0.461872	3.39022	0.0109352	0.191518	1.05259	Upregulated
RCC1L	14.7699	15.4391	0.0639325	0.285814	0.239007	2.45757	0.0326915	0.0666423	1.27184	Upregulated
RECQL	23.9306	24.2332	0.0181308	0.21019	0.816926	2.20834	0.0476532	0.00368565	0.601595	Upregulated
RHOT1	21.5211	21.7586	0.0158375	0.515547	0.331398	3.59931	0.00479597	0.0906449	0.384462	Upregulated
RNF167	17.9257	18.6557	0.0575889	0.776031	0.936251	2.34904	0.0464721	0.0145111	1.44553	Upregulated
RNF2	16.3349	17.277	0.0809005	0.134961	0.139667	5.58018	0.000156929	0.571169	1.31316	Upregulated
RPL13A	24.785	24.9178	0.00770982	0.239597	0.704609	2.22381	0.0478913	0.00146886	0.264145	Upregulated
RPL18	25.2521	25.5002	0.0141056	0.681812	0.463384	3.51622	0.00440358	0.0939529	0.402261	Upregulated
RPL18A	24.3416	24.4999	0.00934882	0.874649	0.338516	2.32884	0.039363	0.00918129	0.307316	Upregulated
RPL19	23.678	23.861	0.0111096	0.256174	0.866184	2.37788	0.0353108	0.014919	0.351159	Upregulated
RPL21	23.4849	23.7481	0.0160805	0.125212	0.645327	3.35615	0.00573722	0.0922836	0.434177	Upregulated
RPL26	24.1984	24.38	0.0107841	0.726345	0.154063	2.72733	0.01841	0.0364554	0.326664	Upregulated
RPL27A	23.9479	24.1173	0.0101692	0.156016	0.825312	2.3857	0.0380235	0.0113857	0.327414	Upregulated
RPL3	25.9233	26.1069	0.0101806	0.811216	0.200847	2.79331	0.0164074	0.0401929	0.326964	Upregulated
RPL34	24.1973	24.4147	0.0129032	0.190912	0.490044	3.12821	0.0122135	0.0600919	0.374683	Upregulated
RPL35	23.6233	23.8358	0.0129204	0.11614	0.485084	3.06557	0.0104993	0.0603303	0.364698	Upregulated
RPL35A	24.8609	24.9711	0.006385	0.712506	0.671664	2.52412	0.027168	0.0147993	0.205744	Upregulated
RPL36A	23.1619	23.4226	0.016147	0.0779903	0.955231	2.75663	0.0253782	0.0416876	0.479692	Upregulated
RPL37A	22.5208	22.7442	0.0142453	0.158938	0.772571	2.72488	0.0184517	0.0447687	0.402179	Upregulated
RPL4	25.5598	25.7828	0.0125318	0.915226	0.595108	2.42755	0.0335905	0.0207686	0.42521	Upregulated
RPL5	24.9033	25.0708	0.00967016	0.476879	0.217813	3.05745	0.010447	0.0474908	0.287477	Upregulated
RPL6	25.6361	25.854	0.0122125	0.562017	0.870827	2.32037	0.0434767	0.00780642	0.428059	Upregulated
RPL7A	25.5438	25.7759	0.0130533	0.7293	0.726298	3.25405	0.00752622	0.0754417	0.388888	Upregulated
RPP14	17.5381	18.0684	0.0429741	0.12748	0.513288	4.64342	0.00119314	0.272185	0.788359	Upregulated
RPS13	25.0528	25.186	0.00765358	0.923664	0.541722	2.7826	0.0165747	0.0289118	0.237607	Upregulated
RPS23	23.9508	24.1195	0.0101262	0.954712	0.229328	3.6541	0.00344612	0.0678039	0.269599	Upregulated
[truncated: 66 more rows]

## Sheet: STable15
Supplementary Table 15. List of significantly downregulated proteins in HD-iNs compared to ctrl-iNs. Related to Figure 2.
[truncated: 138 more rows]

[truncated: 5 more sheets: STable16, STable17, STable18, STable19, STable20]
